# Supplementary material for: Post-gastrulation synthetic embryos generated ex utero from mouse naive ESCs
Source: Cell. 2022 Sep 1;185(18):3290–3306.e25. doi: 10.1016/j.cell.2022.07.028 (PMC9439721; doi:10.1016/j.cell.2022.07.028)
Supplement: Data S1. Supplementary Spreadsheet 1: RNA-seq sample information and selected normalized expression patterns, related to Figures 1 and 7 — Sample information of X platform based single-cell RNA-seq samples. Sample information of bulk 3′UTR RNA-seq samples. Normalized expression values measured by bulk 3′UTR RNA-seq during induction of ESCs toward trophectoderm lineage and TSCs (eTSCs). [file mmc1.xlsx]

## Sheet: scRNA-seq 10X samples
Sample Name	Description	Organism	Number of embryos per sample	Raw Cell Number	Cell Number after Filtering	Embryo or Synthetic Embryo-model type	Growth	Genetic background indentical between Embryo Proper and extra-embryonic compartment	Genetic Background	Source	Availability	Appears in Figure
Cdx2-10d-2pooled-r2	D8 sEmbryos iCdx2 (10day Cdx2 induction regimen )	mus musculus	2	17401	15062	Synthetic Embryo (sEmbryo) ; Synthetic Whole EMbryoids (SWEM)	Ex Utero	No (BVSC ES line used for embryo propers contribution, and Kh2-iCdx2 / Khs-iGata4 used for TE and Pre contributions)	mixed	This paper	GSM6372144	7,S6,S7
Cdx2-10d-2pooled-r1	D8 sEmbryos iCdx2 (10day Cdx2 induction regimen )	mus musculus	2	8317	7208	Synthetic Embryo (sEmbryo) ; Synthetic Whole EMbryoids (SWEM)	Ex Utero	No (BVSC ES line used for embryo propers contribution, and Kh2-iCdx2 / Khs-iGata4 used for TE and Pre contributions)	mixed	This paper	GSM6372143	7,S6,S7
Cdx2-3d-2pooled	D8 sEmbryos iCdx2 (short 3day Cdx2 induction regimen )	mus musculus	2	7498	6003	Synthetic Embryo (sEmbryo) ; Synthetic Whole EMbryoids (SWEM)	Ex Utero	No (BVSC ES line used for embryo propers contribution, and Kh2-iCdx2 / Khs-iGata4 used for TE and Pre contributions)	mixed	This paper	GSM6372141	7,S6,S7
Cdx2-3d-1emb	D8 sEmbryos iCdx2 (short 3day Cdx2 induction regimen )	mus musculus	1	6965	5903	Synthetic Embryo (sEmbryo) ; Synthetic Whole EMbryoids (SWEM)	Ex Utero	No (BVSC ES line used for embryo propers contribution, and Kh2-iCdx2 / Khs-iGata4 used for TE and Pre contributions)	mixed	This paper	GSM6372142	7,S6,S7
TSCbl-2pooled	D8 sEmbryos eTSC	mus musculus	2	7575	6471	Synthetic Embryo (sEmbryo) ; Synthetic Whole EMbryoids (SWEM)	Ex Utero	No (BVSC ES line used for embryo propers contribution, and Kh2-iCdx2 / Khs-iGata4 used for TE and Pre contributions)	mixed	This paper	GSM6372145	7,S6,S7
InUtE85-1emb-r1	Natural embryo	mus musculus	1	4690	4317	Natural	In Utero	yes	mixed	This paper	GSM6372146	7,S6,S7
InUtE85-1emb-r2	Natural embryo	mus musculus	1	2196	1911	Natural	In Utero	yes	mixed	This paper	GSM6372147	7,S6,S7
InUtE85-1emb-r4	Natural embryo	mus musculus	1	9069	8072	Natural	In Utero	yes	mixed	This paper	GSM6372148	7,S6,S7
InUtE85-2pooled	Natural embryo	mus musculus	2	8123	7529	Natural	In Utero	yes	mixed	This paper	GSM6372149	7,S6,S7
InUtE85-1emb-r5	Natural embryo	mus musculus	1	3563	3006	Natural	In Utero	yes	mixed	Aguilera-castejon et al	GSM4498732, GSM6372150	7,S6,S7
InUtE85-3pooled	Natural embryo	mus musculus	3	3108	2123	Natural	In Utero	yes	mixed	Aguilera-castejon et al	GSM4498733, GSM6372151	7,S6,S7
ExUt_E85_1	Natural embryo	mus musculus	1	4578	4038	Natural	Ex Utero	yes	mixed	Aguilera-castejon et al	GSM4498728	S6E-F,S7C
ExUt_E85_pool-3emb	Natural embryo	mus musculus	3	3810	2976	Natural	Ex Utero	yes	mixed	Aguilera-castejon et al	GSM4498729	S6E-F,S7C
ExUt_E105_1	Natural embryo	mus musculus	1	5831	5370	Natural	Ex Utero	yes	mixed	Aguilera-castejon et al	GSM4498724	S6-D
ExUt_E105_2	Natural embryo	mus musculus	1	5710	5229	Natural	Ex Utero	yes	mixed	Aguilera-castejon et al	GSM4498725	S6-D
ExUt_E105_3	Natural embryo	mus musculus	1	6980	6521	Natural	Ex Utero	yes	mixed	Aguilera-castejon et al	GSM4498726	S6-D
ExUt_E105_4	Natural embryo	mus musculus	1	8427	8090	Natural	Ex Utero	yes	mixed	Aguilera-castejon et al	GSM4498727	S6-D
InUt_E105_1	Natural embryo	mus musculus	1	5759	5227	Natural	In Utero	yes	mixed	Aguilera-castejon et al	GSM4498730	S6-D
InUt_E105_2	Natural embryo	mus musculus	1	6093	5637	Natural	In Utero	yes	mixed	Aguilera-castejon et al	GSM4498731	S6-D

## Sheet: Bulk 3'UTR RNA-seq samples
Sample Name	Description	Organism	Genetic Background	Cdx2 induction time	Read Number after Filtering	Availability
WT ESC 2iLIF.1	KH2 Embryonic Stem Cells in 2iLIF, replicate 1	mus musculus	Mixed	none	1973055	GSM6215756
WT ESC 2iLIF.2	KH2 Embryonic Stem Cells in 2iLIF, replicate 2	mus musculus	Mixed	none	1536328	GSM6215757
WT ESC 2iLIF.3	KH2 Embryonic Stem Cells in 2iLIF, replicate 3	mus musculus	Mixed	none	771334	GSM6215758
iCDX2.48H- DOX.1	iCdx2 Cells, clone 3, 48hr, replicate 1	mus musculus	Mixed	48H	1390549	GSM6215711
iCDX2.48H- DOX.2	iCdx2 Cells, clone 3, 48hr, replicate 2	mus musculus	Mixed	48H	764542	GSM6215712
iCDX2.48H- DOX.3	iCdx2 Cells, clone 3, 48hr, replicate 3	mus musculus	Mixed	48H	754547	GSM6215713
iCDX2.72H DOX.1	iCdx2 Cells, clone 3, 72hr, replicate 1	mus musculus	Mixed	72H	669301	GSM6215714
iCDX2.72H DOX.2	iCdx2 Cells, clone 3, 72hr, replicate 2	mus musculus	Mixed	72H	1357679	GSM6215715
iCDX2.72H DOX.3	iCdx2 Cells, clone 3, 72hr, replicate 3	mus musculus	Mixed	72H	892735	GSM6215716
iCDX2.96H DOX.1	iCdx2 Cells, clone 3, 96hr, replicate 1	mus musculus	Mixed	96H	2601870	GSM6215717
iCDX2.96H DOX.2	iCdx2 Cells, clone 3, 96hr, replicate 2	mus musculus	Mixed	96H	972639	GSM6215718
iCDX2.96H DOX.3	iCdx2 Cells, clone 3, 96hr, replicate 3	mus musculus	Mixed	96H	658289	GSM6215719
iCDX2.5D DOX.1	iCdx2 Cells, clone 3, 5 days, replicate 1	mus musculus	Mixed	5D	665433	GSM6215720
iCDX2.5D DOX.2	iCdx2 Cells, clone 3, 5 days, replicate 2	mus musculus	Mixed	5D	900063	GSM6215721
iCDX2.5D DOX.3	iCdx2 Cells, clone 3, 5 days, replicate 3	mus musculus	Mixed	5D	992603	GSM6215722
iCDX2.6D DOX.1	iCdx2 Cells, clone 3, 6 days, replicate 1	mus musculus	Mixed	6D	764952	GSM6215723
iCDX2.6D DOX.2	iCdx2 Cells, clone 3, 6 days, replicate 2	mus musculus	Mixed	6D	1496712	GSM6215724
iCDX2.6D DOX.3	iCdx2 Cells, clone 3, 6 days, replicate 3	mus musculus	Mixed	6D	1031945	GSM6215725
iCDX2.7D DOX.1	iCdx2 Cells, clone 3, 7 days, replicate 1	mus musculus	Mixed	7D	600040	GSM6215726
iCDX2.7D DOX.2	iCdx2 Cells, clone 3, 7 days, replicate 2	mus musculus	Mixed	7D	1000822	GSM6215727
iCDX2.7D DOX.3	iCdx2 Cells, clone 3, 7 days, replicate 3	mus musculus	Mixed	7D	780894	GSM6215728
iCDX2.8D (4D DOX).1	iCdx2 Cells, clone 3, 4 days DOX + 4days wo DOX , replicate 1	mus musculus	Mixed	4D	627232	GSM6215729
iCDX2.8D (4D DOX).2	iCdx2 Cells, clone 3, 4 days DOX + 4days wo DOX , replicate 2	mus musculus	Mixed	4D	869795	GSM6215730
iCDX2.8D (4D DOX).3	iCdx2 Cells, clone 3, 4 days DOX + 4days wo DOX , replicate 3	mus musculus	Mixed	4D	728931	GSM6215731
iCDX2.48H DOX LPA.1	iCdx2 Cells, clone 3, 48hr with LPA, replicate 1	mus musculus	Mixed	48H	718943	GSM6215738
iCDX2.48H DOX LPA.2	iCdx2 Cells, clone 3, 48hr with LPA, replicate 2	mus musculus	Mixed	48H	659999	GSM6215739
iCDX2.48H DOX LPA.3	iCdx2 Cells, clone 3, 48hr with LPA, replicate 3	mus musculus	Mixed	48H	838032	GSM6215740
iCDX2.96H DOX LPA.1	iCdx2 Cells, clone 3, 96hr with LPA, replicate 1	mus musculus	Mixed	96H	723424	GSM6215741
iCDX2.96H DOX LPA.2	iCdx2 Cells, clone 3, 96hr with LPA, replicate 2	mus musculus	Mixed	96H	1010297	GSM6215742
iCDX2.96H DOX LPA.3	iCdx2 Cells, clone 3, 96hr with LPA, replicate 3	mus musculus	Mixed	96H	864674	GSM6215743
iCDX2.8D DOX LPA.1	iCdx2 Cells, clone 3,8 days with LPA, replicate 1	mus musculus	Mixed	8D	1034040	GSM6215744
iCDX2.8D DOX LPA.2	iCdx2 Cells, clone 3,8 days with LPA, replicate 2	mus musculus	Mixed	8D	1115651	GSM6215745
iCDX2.8D DOX LPA.3	iCdx2 Cells, clone 3,8 days with LPA, replicate 3	mus musculus	Mixed	8D	1392930	GSM6215746
iCDX2 TSC line 2.1	iCdx2 Trophoblast Stem Cells, clone 2, passage 3, replicate 1	mus musculus	Mixed	Passage 3	772825	GSM6215732
iCDX2 TSC line 2.2	iCdx2 Trophoblast Stem Cells, clone 2, passage 3, replicate 2	mus musculus	Mixed	Passage 3	876189	GSM6215733
iCDX2 TSC line 2.3	iCdx2 Trophoblast Stem Cells, clone 2, passage 3, replicate 3	mus musculus	Mixed	Passage 3	900638	GSM6215734
iCDX2 TSC line 3.1	iCdx2 Trophoblast Stem Cells, clone 3, passage 3, replicate 1	mus musculus	Mixed	Passage 3	589470	GSM6215735
iCDX2 TSC line 3.2	iCdx2 Trophoblast Stem Cells, clone 3, passage 3, replicate 2	mus musculus	Mixed	Passage 3	555256	GSM6215736
iCDX2 TSC line 3.3	iCdx2 Trophoblast Stem Cells, clone 3, passage 3, replicate 3	mus musculus	Mixed	Passage 3	375358	GSM6215737
eTSC line 2.1	Established Trophoblast Stem Cells, clone 2, replicate 1	mus musculus	BDF2	Passage 4	709018	GSM6215747
eTSC line 2.2	Established Trophoblast Stem Cells, clone 2, replicate 2	mus musculus	BDF2	Passage 4	2155559	GSM6215748
eTSC line 2.3	Established Trophoblast Stem Cells, clone 2, replicate 3	mus musculus	BDF2	Passage 4	911056	GSM6215749
eTSC line 5.1	Established Trophoblast Stem Cells, clone 5, replicate 1	mus musculus	BDF2	Passage 4	1826039	GSM6215750
eTSC line 5.2	Established Trophoblast Stem Cells, clone 5, replicate 2	mus musculus	BDF2	Passage 4	1435856	GSM6215751
eTSC line 5.3	Established Trophoblast Stem Cells, clone 5, replicate 3	mus musculus	BDF2	Passage 4	1207760	GSM6215752
eTSC line 11.1	Established Trophoblast Stem Cells from blastocyst, replicate 1	mus musculus	129S1	Passage 6	961777	GSM6215753
eTSC line 11.2	Established Trophoblast Stem Cells from blastocyst, replicate 2	mus musculus	129S1	Passage 6	929595	GSM6215754
eTSC line 11.3	Established Trophoblast Stem Cells from blastocyst, replicate 3	mus musculus	129S1	Passage 6	1102015	GSM6215755
MEF.1	Mouse Embryonic Fibroblasts, replicate 1	mus musculus	ICR	Passage 6	814246	GSM6215759
MEF.2	Mouse Embryonic Fibroblasts, replicate 2	mus musculus	ICR	Passage 6	1259359	GSM6215760
MEF.3	Mouse Embryonic Fibroblasts, replicate 3	mus musculus	ICR	Passage 6	996339	GSM6215761
XEN line 7.1	Extra-embryonic Endoderm Stem Cells, replicate 1	mus musculus	ICR	Passage 4	2195483	GSM6215762
XEN line 7.2	Extra-embryonic Endoderm Stem Cells, replicate 2	mus musculus	ICR	Passage 4	527948	GSM6215763
XEN line 7.3	Extra-embryonic Endoderm Stem Cells, replicate 3	mus musculus	ICR	Passage 4	1326630	GSM6215764

## Sheet: bulk_countsMatrix_normalized
Name	iCDX2.96H DOX.1	iCDX2.96H DOX.2	iCDX2.96H DOX.3	iCDX2.5D DOX.1	iCDX2.5D DOX.2	iCDX2.5D DOX.3	CDX2.6D.1	iCDX2.6D DOX.2	iCDX2.6D DOX.3	iCDX2.7D DOX.1	iCDX2.7D DOX.2	iCDX2.7D DOX.3	iCDX2.8D (4D DOX).1	iCDX2.8D (4D DOX).2	iCDX2.8D (4D DOX).3	iCDX2.48H DOX LPA.1	iCDX2.48H DOX LPA.2	iCDX2.48H DOX LPA.3	iCDX2.96H DOX LPA.1	iCDX2.96H DOX LPA.2	iCDX2.96H DOX LPA.3	iCDX2.8D DOX LPA.1	iCDX2.8D DOX LPA.2	iCDX2.8D DOX LPA.3	iCdx2 TSC line #2 .1	iCdx2 TSC line #2 .2	iCdx2 TSC line #2 .3	iCdx2 TSC line #3 .1	iCdx2 TSC line #3 .2	iCdx2 TSC line #3 .3	iCDX2.48H- DOX.1	iCDX2.48H- DOX.2	iCDX2.48H- DOX.3	iCDX2.72H DOX.1	iCDX2.72H DOX.2	iCDX2.72H DOX.3	eTSC line #2 .1	eTSC line #2 .2	eTSC line #2 .3	eTSC line #5 .1	eTSC line #5 .2	eTSC line #5 .3	MEF.1	MEF.2	MEF.3	XEN line 7.1	XEN line 7.2	XEN line 7.3	WT ESC 2iLIF.1
0610009B22Rik	28	31.4	36.3	19.5	25.2	40.7	26.5	30.1	28.1	17.9	18.1	11.2	21.9	26.8	24.2	24.2	22.8	34.3	13.6	6.5	13.2	15.2	25.6	26	23.3	20.7	18.4	14.7	13.7	7.5	28.1	56.9	45.8	53	49.5	43	20.2	33	39.5	20.8	11.8	13.1	11.6	24	29.6	30.7	23.2	32.3	29
0610009E02Rik	0.4	1.1	0	1.4	0	3.6	0	0.6	0	0	0.9	3.4	0	1.1	0	0	0	1.2	1.4	0.9	0	1.7	0	0	0	2.1	0	0	0	0	0	0	0	0	0	0	0	0.4	1	1	0.7	0.8	5.2	2.5	3.2	2.9	0	0.7	0
0610009L18Rik	0.4	2.2	0	1.4	5	3.6	0	1.8	1.8	1.5	2.7	2.2	0	1.1	0	4.3	1.5	0	6.8	0	1.1	0.8	0	3.2	0	1	1	6.5	0	0	0	3.7	3.6	3	0.7	1.1	1.3	1.3	1	1	1.3	2.3	2.6	7.5	7.4	1.7	1.9	0.7	0.5
0610010F05Rik	4.7	2.2	0	2.8	6	3.6	9.6	1.2	3.5	4.5	7.2	3.4	0	3.2	3.8	4.3	3	4.7	5.4	3.7	6.6	4.2	4.8	1.9	3.5	2.1	1	3.3	3.4	7.5	5.9	1.2	3.6	3	6	5.7	4	3.3	4.9	0.5	2.6	3.1	9	5.8	9.5	5.4	0	2.1	5.3
0610010K14Rik	210.6	226	175.2	118.6	134.9	153	163.9	144.6	183.4	186.5	174.4	157.1	194.2	177.6	181.2	167.7	126.1	132.4	199.4	151.2	188.8	132.5	142.5	142.5	120	163.7	156.5	140.7	122.9	117.7	163.3	214	184.3	257.4	209.8	243.5	188.6	163.8	170.9	164.5	152	138.9	89.1	105.2	111	100.3	154.7	89.1	132.9
0610012G03Rik	125.5	139.5	123.1	76.7	114.8	114.1	81.9	102.4	107.1	125.4	141.9	126.8	106.6	79.2	109.8	135	124.6	134.8	149.2	128	129.5	119.8	156.9	126.7	89.7	108.8	111.5	135.8	133.2	117.7	133.9	121.2	153	122.7	109.4	111	84.9	76.5	83	133.5	148.7	100.3	158.9	169.8	165.9	81.3	137.3	80.7	103.4
0610030E20Rik	5.4	3.2	0	8.4	5	2.7	7.2	3	0.9	4.5	3.6	12.3	8.8	4.3	8.9	8.5	4.6	4.7	6.8	13	15.4	11	8.8	14.6	11.7	11.4	5.1	6.5	1.7	10	4.6	2.5	0	4.5	3	7.9	9.4	7.5	7.9	2.5	6.6	5.4	10.3	5	7.4	17	3.9	12.6	1.9
0610040F04Rik	13.6	4.3	17.4	5.6	4	5.4	6	4.2	3.5	1.5	2.7	1.1	0	5.4	1.3	8.5	6.1	11.8	0	0	0	0	0	0	0	0	1	0	0	0	2.6	1.2	2.4	22.7	17.2	18.1	0	0	0	0	0	0	0	0	0	0	0	0	0.5
0610040J01Rik	0.4	1.1	3.2	0	1	0.9	4.8	0	2.6	1.5	0	1.1	1.5	2.1	1.3	2.8	4.6	3.5	1.4	2.8	4.4	0	1.6	2.5	3.5	1	1	3.3	3.4	5	0	1.2	0	1.5	0.7	4.5	2.7	5.9	5.9	6.6	7.9	6.9	1.3	0	0	0.4	0	0	2.4
1110002J07Rik	10.1	8.6	1.6	5.6	6	15.4	3.6	4.2	3.5	4.5	1.8	1.1	0	1.1	1.3	14.2	6.1	1.2	1.4	0	1.1	0	0.8	0.6	2.3	1	2	0	0	0	2.6	0	3.6	1.5	12	6.8	2.7	1.3	0	0.5	0	0	0	0	0	0	0	0	11.1
1110002L01Rik	12	10.8	12.6	9.8	27.2	23.5	9.6	24.1	7	20.9	11.7	19.1	16.1	20.3	15.3	2.8	7.6	8.3	17.6	17.6	7.7	15.2	12.8	12.7	23.3	16.6	17.4	3.3	6.8	10	18.3	28.4	32.5	12.1	12.7	12.5	13.5	14.6	20.8	14.7	5.9	12.3	25.8	15.7	9.5	7.5	3.9	7	10.2
1110004F10Rik	136	128.7	157.8	115.8	147	159.4	94	145.2	100	132.8	118.4	151.5	97.8	120.9	113.6	125.1	135.3	134.8	126.1	154	115.2	105.5	128.9	119.1	174.8	161.6	151.4	98.2	141.7	105.2	130.6	115	101.2	72.7	100.4	147.2	146.8	152.1	128.5	117.8	149.4	123.5	129.2	119.3	149	129.3	116	143.8	106.8
1110006O24Rik	2.3	2.2	1.6	14	2	5.4	2.4	1.2	2.6	3	1.8	2.2	1.5	0	0	1.4	0	0	0	0	3.3	1.7	0	1.3	1.2	3.1	0	14.7	6.8	10	0.7	1.2	0	0	0	0	0	0	1	1	2.6	2.3	0	2.5	5.3	2.9	0	3.5	2.4
1110008P14Rik	33.8	46.5	30	61.4	59.4	57	61.5	62.6	75.5	62.7	71.4	59.5	64.2	35.3	47.2	42.6	39.5	43.7	77.3	81.6	87.8	70.9	80.9	79.8	81.6	74.6	76.7	139.1	143.4	97.7	60.7	42.1	51.8	50	68.9	31.7	84.9	43.9	49.4	100.5	113.8	93.4	69.8	85.3	81.4	99.9	94.7	79.3	76.9
1110012L19Rik	26.4	35.7	30	22.3	22.2	21.7	13.3	19.9	29	17.9	14.5	12.3	27.7	25.7	21.7	24.2	21.3	39	21.7	20.4	21.9	11	21.6	17.7	18.6	24.9	19.4	19.6	20.5	27.6	26.1	39.6	18.1	19.7	25.5	29.4	17.5	25.5	18.8	18.3	20.4	20.8	40.1	37.3	43.3	27.4	21.3	23.1	21.8
1110019D14Rik	5.1	13	7.9	0	0	7.2	1.2	2.4	0.9	1.5	0.9	1.1	1.5	1.1	0	5.7	4.6	3.5	0	1.9	1.1	0	1.6	1.3	0	3.1	0	0	0	0	2	6.2	0	0	4.5	1.1	2.7	1.7	0	0	0	0.8	0	0.8	1.1	2.5	5.8	1.4	5.8
1110020A21Rik	2.3	2.2	1.6	1.4	1	4.5	0	0.6	1.8	0	0	2.2	0	0	0	2.8	0	2.4	1.4	0.9	0	2.5	1.6	1.9	3.5	1	2	6.5	0	2.5	2.6	0	0	1.5	0	0	1.3	0.4	1	1	0	0	0	0.8	0	0.8	0	0.7	1
1110028F11Rik	0	0	0	0	0	0	0	0	0	0	0	0	0	0	0	0	0	0	0	0	0	0	0	0	0	0	0	0	0	0	0	0	0	0	0	0	0	0	0	0	0	0	0	0	0	2.5	0	0.7	0
1110032F04Rik	7	4.3	3.2	1.4	2	0.9	2.4	1.8	0.9	0	1.8	3.4	7.3	2.1	2.6	2.8	0	1.2	0	0	0	0	0	0	0	0	0	0	0	0	1.3	1.2	1.2	4.5	10.5	13.6	0	0	0	0	0	0	0	0	0	0.4	1.9	0	2.9
1110038B12Rik	406.4	373	358.2	263.7	231.6	224.6	192.8	201.8	186	170.1	185.2	201.9	257	229	229.7	281.4	231	242.3	241.4	169.8	201.9	148.5	179.3	175.4	175.9	157.4	210.7	186.6	109.3	112.7	156.7	215.2	173.4	311.9	353.7	300.1	150.9	107.4	125.5	107.6	134.9	102.6	255.8	238.6	257.8	77.1	71.5	58.9	146
1110038F14Rik	79.3	98.4	83.6	53	78.5	65.2	47	77.7	61.4	108.9	81.3	63.9	75.9	64.2	75.3	88.1	69.9	79.2	84.1	90.9	86.7	87.8	82.5	70.9	62.9	82.9	72.6	80.2	59.8	55.1	71.8	86.6	66.2	78.7	66.7	47.6	92.9	71.5	75.1	73.1	67.1	66.4	53	59.7	56	37.3	48.3	37.2	83.1
1110046J04Rik	0.8	0	0	1.4	1	1.8	0	1.2	0.9	0	0.9	0	2.9	0	0	0	1.5	0	0	0	2.2	0.8	2.4	2.5	3.5	5.2	2	1.6	5.1	0	0.7	0	0	0	0.7	0	0	1.3	0	0	3.9	0	3.9	5	3.2	1.7	1.9	2.1	0.5
1110051M20Rik	12.8	13	9.5	9.8	12.1	15.4	9.6	9	7.9	9	14.5	14.6	14.6	11.8	16.6	11.4	15.2	8.3	10.9	13.9	7.7	7.6	5.6	13.3	10.5	9.3	16.4	14.7	13.7	15	17	8.7	12	16.7	16.5	14.7	16.2	11.3	20.8	15.2	17.1	11.6	36.2	38.9	30.6	12	9.7	11.2	27.1
1110059E24Rik	28	21.6	25.2	19.5	14.1	11.8	19.3	24.7	14.9	25.4	25.3	26.9	17.5	25.7	10.2	12.8	31.9	30.7	20.3	19.5	15.4	11	22.4	16.5	17.5	21.8	20.5	26.2	15.4	10	22.2	30.9	26.5	21.2	23.2	23.8	41.8	41.4	27.7	21.3	33.6	17.7	20.7	22.4	22.2	12.9	13.5	28.1	16.4
1110065P20Rik	39.6	45.4	28.4	40.5	56.4	57	51.8	50	71.1	79.1	71.4	59.5	49.6	55.6	51	88.1	101.8	76.8	85.4	88.1	85.6	76	70.4	61.4	68.7	52.8	57.3	80.2	76.8	40.1	50.3	35.9	47	59.1	46.5	38.5	103.7	92.8	81	76.2	77.6	76.4	100.8	92.8	90.9	39	65.7	48.4	44.5
1190007I07Rik	113.4	111.4	110.5	41.9	48.3	58	43.4	52.4	39.5	58.2	66	63.9	93.4	61	56.2	88.1	74.5	79.2	77.3	52.9	68	38.8	32	33.6	35	42.5	47	18	25.6	20	66	73	71.1	65.1	85.4	114.4	31	40.5	59.3	29.4	26.3	31.6	11.6	9.9	8.5	17.8	38.7	14.7	73.5
1300002E11Rik	7.4	7.6	11	9.8	5	5.4	1.2	9.6	3.5	6	4.5	3.4	5.8	4.3	5.1	4.3	9.1	4.7	2.7	1.9	1.1	6.8	2.4	5.7	5.8	7.3	4.1	0	8.5	2.5	9.1	9.9	13.2	4.5	6	6.8	5.4	3.8	6.9	5.6	6.6	3.1	7.8	5.8	6.3	7.5	1.9	5.6	8.7
1500009C09Rik	0	0	0	1.4	2	1.8	1.2	0.6	2.6	0	0	0	0	0	0	0	0	0	0	0	0	0	0	1.3	0	0	0	0	0	0	2	0	0	0	0	0	0	0	0	0	0	0	0	0	0	0	1.9	0	3.4
1500009L16Rik	22.1	21.6	18.9	39.1	59.4	67.9	61.5	58.4	51.8	43.3	65.1	51.6	49.6	37.5	33.2	38.4	25.8	37.8	77.3	52.9	56	67.5	71.2	88	87.4	81.8	103.3	80.2	70	42.6	42.5	63.1	62.6	46.9	43.5	54.4	109.1	127.9	126.5	96.5	107.9	81	45.2	34	42.3	242.1	218.5	242.7	25.1
1500011B03Rik	28.4	21.6	20.5	44.6	24.2	26.3	16.9	20.5	28.1	19.4	23.5	22.4	27.7	27.8	24.2	19.9	16.7	17.7	20.3	13	17.6	15.2	16	10.8	23.3	17.6	19.4	11.5	18.8	17.5	22.2	37.1	33.7	31.8	32.2	29.4	32.3	18.8	21.7	23.9	28.3	23.2	46.5	16.6	25.4	23.6	23.2	11.9	24.7
1500015A07Rik	2.3	0	0	4.2	4	2.7	0	0	0.9	1.5	3.6	2.2	1.5	4.3	1.3	4.3	0	2.4	0	1.9	1.1	1.7	0.8	2.5	0	5.2	5.1	4.9	6.8	0	2	0	7.2	1.5	0	5.7	1.3	1.7	3	2	3.9	1.5	1.3	0.8	0	3.3	0	3.5	0.5
1600012H06Rik	14.4	15.1	25.2	18.1	12.1	24.4	19.3	24.1	23.7	16.4	18.1	24.7	10.2	18.2	14	8.5	0	11.8	12.2	16.7	13.2	25.3	19.2	21.5	15.1	14.5	20.5	22.9	30.7	30.1	17	11.1	26.5	6.1	12.7	13.6	16.2	18	17.8	19.3	25	22.4	47.8	37.3	38	47.7	17.4	35.8	7.3
1600014C10Rik	7.8	8.6	1.6	9.8	19.1	14.5	13.3	6.6	9.7	3	1.8	6.7	11.7	8.6	10.2	11.4	12.2	8.3	10.9	14.8	4.4	22.8	16	20.3	17.5	12.4	4.1	21.3	18.8	30.1	8.5	14.8	8.4	7.6	12	5.7	13.5	13.4	18.8	11.7	21.1	21.6	53	61.3	55	30.7	27.1	30.2	9.2
1600020E01Rik	10.1	14.1	22.1	9.8	3	6.3	9.6	3.6	7	9	6.3	5.6	8.8	7.5	2.6	5.7	6.1	7.1	4.1	13	9.9	10.1	2.4	6.3	2.3	2.1	3.1	13.1	6.8	2.5	5.2	3.7	3.6	7.6	9.7	17	9.4	8.8	7.9	4.1	7.9	2.3	9	12.4	7.4	13.3	7.7	12.6	12.1
1600025M17Rik	0	0	0	0	0	0.9	1.2	0.6	0	0	0	0	1.5	0	1.3	0	0	0	2.7	2.8	0	21.1	28.8	22.8	0	2.1	0	8.2	18.8	27.6	0	0	0	0	0.7	0	33.7	63.1	50.4	69.6	69.8	51.7	0	0	0	0	0	0.7	0
1700001C19Rik	0.4	0	0	0	0	0	2.4	0.6	0	3	0	1.1	1.5	0	1.3	2.8	0	1.2	1.4	0.9	0	0	1.6	0.6	0	0	0	0	1.7	0	0	0	0	1.5	0	0	4	7.5	6.9	2.5	1.3	2.3	2.6	0	0	0	5.8	2.1	0
1700001L05Rik	12.8	14.1	22.1	9.8	9.1	14.5	3.6	10.2	1.8	3	5.4	3.4	8.8	11.8	12.8	2.8	6.1	1.2	1.4	0	3.3	4.2	0.8	1.3	4.7	2.1	2	1.6	0	2.5	21.6	11.1	9.6	9.1	10.5	12.5	4	0	0	2	1.3	2.3	2.6	0.8	2.1	0.4	0	0.7	9.2
1700001O22Rik	0.8	0	1.6	2.8	1	0.9	1.2	1.2	0	3	0.9	0	5.8	5.4	0	2.8	9.1	11.8	0	0	1.1	0	0	1.3	2.3	0	1	0	1.7	2.5	2.6	1.2	6	6.1	6.7	4.5	5.4	3.8	2	3.6	3.3	0	0	0	0	0.8	1.9	0.7	9.2
1700003E16Rik	0.4	0	0	4.2	0	1.8	1.2	1.2	0.9	0	0.9	0	2.9	0	0	2.8	0	0	1.4	0.9	0	2.5	0	0.6	2.3	2.1	4.1	0	3.4	0	0	0	0	1.5	0	0	0	3.3	3	0	5.3	2.3	2.6	6.6	2.1	2.1	13.5	0	1.5
1700003F12Rik	1.9	0	0	7	0	0	2.4	2.4	2.6	0	7.2	2.2	5.8	7.5	3.8	1.4	1.5	3.5	0	6.5	2.2	2.5	2.4	0	0	0	3.1	8.2	0	2.5	0	0	0	1.5	3	4.5	1.3	1.7	1	2.5	2	0.8	3.9	0.8	2.1	2.5	0	0	0
1700003M07Rik	0.4	1.1	0	4.2	4	3.6	0	1.8	7	1.5	3.6	0	7.3	0	2.6	2.8	3	4.7	1.4	0.9	4.4	5.1	3.2	3.2	1.2	6.2	3.1	4.9	10.2	10	1.3	0	2.4	0	0.7	0	5.4	7.5	3	9.6	4.6	7.7	6.5	6.6	8.5	4.6	5.8	4.9	4.8
1700007K13Rik	30.3	33.5	33.1	44.6	57.4	49.8	34.9	35.5	37.7	34.3	28	22.4	24.8	31	17.9	37	39.5	30.7	39.3	26.9	14.3	45.6	45.6	39.9	41.9	55.9	50.1	73.6	88.8	92.7	30.7	19.8	31.3	15.1	18.7	12.5	62	56	54.3	68	59.2	63.3	40.1	35.6	27.5	17	11.6	18.2	88
1700007L15Rik	10.1	3.2	3.2	8.4	7	9.1	6	7.8	7.9	4.5	13.6	14.6	13.1	7.5	2.6	2.8	1.5	4.7	8.1	8.3	7.7	7.6	8	7.6	3.5	7.3	2	6.5	3.4	2.5	3.9	9.9	6	7.6	12	5.7	12.1	6.7	8.9	7.6	4.6	5.4	6.5	5.8	5.3	1.7	5.8	2.1	4.8
1700008J07Rik	3.5	2.2	7.9	7	8.1	4.5	7.2	4.8	7	3	1.8	1.1	2.9	5.4	2.6	4.3	6.1	0	2.7	1.9	0	2.5	4	3.8	4.7	6.2	5.1	4.9	0	5	3.3	1.2	2.4	4.5	6	3.4	1.3	2.5	4	4.1	3.3	3.9	5.2	4.1	9.5	7.5	3.9	9.8	1.9
1700008O03Rik	11.7	17.3	11	5.6	1	9.1	2.4	1.8	5.3	3	2.7	4.5	8.8	10.7	10.2	5.7	12.2	2.4	2.7	4.6	6.6	2.5	0.8	2.5	0	1	1	0	3.4	0	4.6	3.7	6	3	4.5	7.9	4	0.8	1	1	0.7	2.3	0	0.8	1.1	0.8	0	1.4	23.7
1700009N14Rik	0	0	0	0	1	0.9	0	1.2	0.9	0	0	0	0	0	0	0	0	0	0	0	0	0	0	0.6	1.2	0	0	1.6	0	0	0	0	0	0	0	0	0	0.4	1	0	0	0.8	3.9	5.8	4.2	0.4	0	0.7	0
1700012B09Rik	0	1.1	0	0	3	0	1.2	0	0	0	0	1.1	0	0	0	0	0	0	0	0.9	0	0.8	0	1.3	1.2	1	1	1.6	0	0	0	0	0	0	0	0	0	0	0	0.5	1.3	0	0	0	0	0	0	0	0
1700012C14Rik	0.4	0	0	0	0	0.9	1.2	0	0	0	0	0	1.5	0	0	1.4	0	0	0	0	1.1	0.8	0	1.3	0	1	1	0	0	0	0.7	0	1.2	0	1.5	1.1	0	0.8	0	0	0	0.8	0	0	0	2.9	7.7	4.2	0.5
1700012D01Rik	0	0	0	0	0	0	0	0	0	0	0.9	0	1.5	0	1.3	2.8	0	2.4	1.4	0	1.1	1.7	1.6	1.3	0	0	1	1.6	0	2.5	1.3	1.2	1.2	1.5	1.5	1.1	2.7	0.8	0	1	2.6	0.8	0	2.5	1.1	1.7	0	0.7	1
1700013H16Rik	0.4	0	0	0	0	0	0	1.2	0	0	0	0	1.5	1.1	0	12.8	21.3	30.7	1.4	0	2.2	0	0.8	0	0	0	0	0	0	0	1.3	0	0	0	0	1.1	0	0	0	0	0	0	1.3	0	0	0	0	0	9.2
1700016D06Rik	0	0	0	0	0	0	0	0	0	0	0	0	0	0	0	0	0	0	0	0	0	0	0	0	0	0	0	0	0	0	0.7	1.2	0	0	0	0	0	0	0	0	0	0	0	0	0	0	0	0	6.3
1700016K19Rik	0.4	0	1.6	0	1	2.7	1.2	0	0	4.5	5.4	1.1	1.5	1.1	0	1.4	0	3.5	2.7	3.7	4.4	2.5	4	3.8	2.3	5.2	0	6.5	0	0	1.3	0	1.2	1.5	3	1.1	0	0	0	0	0	0.8	0	0	2.1	0	0	0	1
1700017B05Rik	37.3	34.6	44.2	40.5	54.4	48.9	51.8	62	68.4	79.1	67.8	75.2	97.8	64.2	70.2	89.5	98.8	70.9	131.6	154.9	154.7	126.6	132.1	119.7	69.9	94.3	91	106.4	87.1	85.2	31.3	34.6	39.7	19.7	24.7	23.8	136	125.4	137.3	144.7	142.8	134.3	58.1	59.7	59.2	29	29	40.7	30.9
1700025G04Rik	1.9	2.2	0	2.8	1	2.7	1.2	3	1.8	6	1.8	2.2	2.9	5.4	1.3	2.8	0	3.5	5.4	5.6	4.4	4.2	4	7	0	5.2	4.1	3.3	13.7	0	3.3	1.2	2.4	3	0.7	3.4	16.2	23	19.8	3.6	3.9	6.2	3.9	2.5	2.1	2.5	5.8	7	3.4
1700028I16Rik	0.4	2.2	0	1.4	0	1.8	3.6	0	0	0	0	0	0	0	0	0	0	1.2	0	0	1.1	1.7	0.8	0.6	2.3	0	1	0	0	0	0	1.2	3.6	1.5	0.7	1.1	4	1.7	0	2	0.7	0.8	0	1.7	2.1	0	0	0	2.9
1700028J19Rik	0.4	2.2	0	0	3	1.8	0	4.2	2.6	0	0	1.1	1.5	0	1.3	1.4	1.5	1.2	0	0	0	0	1.6	0.6	0	0	0	1.6	3.4	2.5	1.3	1.2	0	1.5	0	0	0	0.4	1	0	0	0	0	1.7	2.1	0.8	0	1.4	1.5
1700029P11Rik	9.3	2.2	4.7	12.6	4	10.9	10.8	7.2	4.4	4.5	6.3	7.9	8.8	8.6	1.3	1.4	1.5	3.5	0	0.9	0	0	0	0.6	0	1	1	1.6	0	5	20.2	13.6	12	15.1	9	3.4	0	0	0	0	0	0	0	0	0	0	0	0	10.6
1700030C10Rik	4.7	5.4	6.3	7	14.1	6.3	7.2	3	6.1	10.4	7.2	5.6	7.3	8.6	6.4	2.8	6.1	3.5	2.7	3.7	4.4	1.7	2.4	0.6	5.8	4.1	3.1	4.9	3.4	2.5	15	21	22.9	9.1	12.7	3.4	2.7	5	3	6.6	6.6	6.2	3.9	1.7	1.1	2.1	1.9	0.7	17.4
1700030J22Rik	0.8	1.1	0	2.8	1	1.8	2.4	1.8	6.1	1.5	0	0	2.9	0	0	1.4	0	1.2	1.4	3.7	1.1	1.7	2.4	1.3	0	1	2	0	0	5	3.9	2.5	0	1.5	0.7	4.5	4	3.3	4	2.5	2.6	2.3	0	0.8	0	1.2	0	1.4	3.4
1700030K09Rik	17.5	27	9.5	20.9	14.1	10	13.3	10.2	14	19.4	17.2	15.7	10.2	13.9	20.4	15.6	19.8	11.8	9.5	21.3	17.6	16.9	14.4	15.2	12.8	9.3	11.3	11.5	12	12.5	19.6	18.6	20.5	18.2	20.2	19.3	5.4	10.9	10.9	15.2	13.2	9.3	14.2	14.9	10.6	12.9	23.2	15.4	18.9
1700037C18Rik	2.3	1.1	0	4.2	3	2.7	2.4	3.6	1.8	3	0	5.6	5.8	2.1	1.3	2.8	3	0	1.4	0.9	4.4	0	2.4	1.9	3.5	1	5.1	3.3	1.7	5	0.7	2.5	0	1.5	2.2	0	13.5	4.6	5.9	3.6	1.3	3.1	1.3	4.1	5.3	0.8	3.9	2.1	0.5
1700037H04Rik	212.1	198.9	167.3	242.7	164.1	149.4	304.9	168.1	229.9	307.4	246.7	264.8	194.2	179.8	265.4	284.3	220.4	206.9	264.5	213.4	326	208.5	272.2	231.2	198.1	231	205.6	238.9	225.4	212.9	171.1	194.2	180.7	307.4	334.2	226.5	179.1	174.7	185.8	139.6	148.7	145.8	78.8	90.3	91.9	291	367.4	310.7	212.7
1700041M19Rik	0	50.8	0	0	0	0	0	0	0	0	0	0	0	0	0	0	0	0	0	0	0	0	0	0	0	0	0	0	0	0	0	0	0	0	0	0	0	0	0	0	0	0	0	0	0	0	0	0	0
1700042O10Rik	0	0	0	0	0	0.9	0	0	0	0	0	0	0	0	0	0	0	0	0	0	0	0	0	0.6	0	0	0	0	0	0	0.7	0	0	0	0	0	0	0	0	0	0	0	0	0	0	0	0	0	5.8
1700052K11Rik	2.3	2.2	1.6	4.2	5	5.4	0	4.2	5.3	1.5	0.9	1.1	2.9	3.2	0	7.1	4.6	9.5	5.4	8.3	4.4	6.8	5.6	4.4	5.8	8.3	4.1	13.1	10.2	2.5	0.7	0	1.2	0	1.5	0	8.1	11.3	15.8	10.2	11.2	11.6	19.4	19.1	15.9	19.9	23.2	32.3	4.8
1700056E22Rik	0.4	1.1	3.2	1.4	2	3.6	0	0.6	0.9	3	1.8	0	0	0	0	0	0	1.2	0	0.9	1.1	4.2	4.8	2.5	2.3	4.1	2	3.3	1.7	2.5	0	1.2	1.2	1.5	0.7	4.5	5.4	2.9	2	4.6	5.3	3.9	10.3	5.8	1.1	6.6	1.9	4.2	1.5
1700066M21Rik	2.7	1.1	3.2	7	2	2.7	1.2	1.2	0.9	0	3.6	0	1.5	3.2	0	1.4	0	2.4	1.4	0.9	0	1.7	2.4	2.5	0	1	1	0	0	0	1.3	0	1.2	4.5	0.7	3.4	0	1.3	0	0.5	0	0.8	0	0	5.3	4.6	0	3.5	1.9
1700067K01Rik	0.8	2.2	6.3	4.2	4	3.6	0	1.2	4.4	6	1.8	1.1	2.9	7.5	5.1	1.4	0	0	0	1.9	0	0	1.6	0	0	1	2	1.6	1.7	0	2	0	0	10.6	7.5	3.4	0	1.7	2	0	0	0	1.3	0	0	0.4	0	0	1.5
1700084E18Rik	1.2	1.1	0	0	0	0	2.4	1.8	0.9	0	5.4	1.1	0	3.2	0	4.3	4.6	1.2	2.7	1.9	1.1	1.7	3.2	0	2.3	3.1	1	3.3	0	2.5	0.7	3.7	1.2	0	0.7	0	1.3	0.8	1	0.5	0.7	1.5	0	0.8	1.1	0.4	1.9	0	0.5
1700086L19Rik	0	0	0	0	0	0	0	0	0	0	0	0	0	0	0	0	0	0	0	0	0	0	0.8	1.3	0	0	0	0	0	5	0	0	0	0	0	0	1.3	0.8	0	4.6	6.6	4.6	0	0	0	0	0	0	0
1700086O06Rik	3.1	2.2	4.7	1.4	6	3.6	3.6	3.6	4.4	1.5	4.5	5.6	4.4	5.4	3.8	2.8	1.5	1.2	10.9	7.4	4.4	1.7	5.6	5.7	9.3	6.2	4.1	3.3	15.4	5	1.3	4.9	3.6	3	0	3.4	1.3	2.5	4	4.1	9.2	4.6	5.2	6.6	7.4	1.7	1.9	2.1	1.5
1700088E04Rik	1.9	0	1.6	4.2	1	3.6	3.6	1.8	0.9	0	0	2.2	0	0	0	0	0	2.4	1.4	1.9	1.1	0	3.2	1.9	1.2	3.1	2	8.2	3.4	2.5	0	0	1.2	0	0	2.3	9.4	4.6	4	2	3.9	2.3	3.9	5	4.2	3.7	15.5	4.2	1
1700092M07Rik	0.8	1.1	0	4.2	3	5.4	1.2	1.2	1.8	0	0	2.2	0	0	0	0	4.6	0	0	0.9	0	0.8	0	0.6	0	0	2	0	1.7	0	2.6	0	0	0	0.7	0	1.3	0.8	1	1	2.6	0	0	0	0	1.2	0	1.4	0.5
1700096K18Rik	2.7	3.2	6.3	4.2	7	3.6	1.2	3.6	0.9	4.5	0	0	1.5	1.1	2.6	1.4	1.5	1.2	0	1.9	5.5	1.7	1.6	3.2	1.2	2.1	2	3.3	3.4	7.5	2	1.2	3.6	0	6.7	5.7	0	0.4	2	2.5	0.7	2.3	2.6	4.1	6.3	6.2	11.6	4.2	4.4
1700097N02Rik	20.2	20.5	9.5	16.7	15.1	5.4	10.8	11.4	14	7.5	7.2	7.9	8.8	6.4	7.7	14.2	4.6	9.5	0	0.9	3.3	0.8	0	0.6	2.3	2.1	1	0	0	0	48.3	29.7	47	77.2	71.9	72.5	1.3	0	0	0.5	0	0.8	0	0	0	0	0	0	50.8
1700102H20Rik	4.7	2.2	3.2	0	1	1.8	1.2	3.6	0.9	0	0	4.5	0	0	6.4	0	0	3.5	1.4	0	0	0	1.6	0.6	2.3	0	1	0	0	0	1.3	4.9	1.2	1.5	0	2.3	0	1.3	0	0.5	0.7	0	2.6	0	1.1	0	0	1.4	2.9
1700108F19Rik	3.5	0	0	0	1	0	1.2	0.6	0.9	0	0	0	1.5	0	0	0	0	2.4	0	0	0	0	0	0	1.2	0	0	0	0	0	0	1.2	1.2	1.5	1.5	0	0	1.3	0	0	0	0	0	0.8	0	0	0	0	2.9
1700113A16Rik	4.3	7.6	1.6	4.2	2	3.6	2.4	2.4	3.5	3	1.8	3.4	1.5	2.1	2.6	1.4	1.5	0	0	3.7	2.2	0.8	1.6	2.5	0	2.1	3.1	0	0	0	2.6	2.5	1.2	3	2.2	0	0	2.1	2	1	0.7	0.8	1.3	0	2.1	2.1	0	2.1	3.4
1700120C14Rik	1.2	0	0	1.4	0	5.4	0	0.6	0	0	0.9	0	0	0	0	4.3	0	1.2	0	0	0	0	0	0	0	0	2	1.6	0	0	0.7	1.2	0	1.5	0.7	0	0	0	0	0	0	0	0	0.8	0	0.8	0	0.7	0.5
1700123O20Rik	42.3	46.5	56.8	48.8	54.4	59.8	37.4	54.8	50	20.9	37.9	44.9	35	37.5	39.6	31.3	42.6	43.7	50.2	40.8	30.7	53.2	46.4	45	54.8	48.7	41.9	24.5	54.6	30.1	43.8	44.5	38.5	27.3	39	36.2	51.2	55.6	62.3	57.4	50	56.3	96.9	80.4	81.4	55.1	36.7	54.7	46.9
1810010H24Rik	1.6	1.1	0	8.4	2	5.4	0	0.6	0.9	0	1.8	1.1	0	4.3	1.3	1.4	15.2	3.5	2.7	4.6	7.7	1.7	4.8	7	1.2	3.1	0	0	0	0	3.9	4.9	1.2	4.5	3	4.5	6.7	5.9	4.9	1	3.9	3.1	5.2	1.7	0	2.9	9.7	3.5	3.9
1810013L24Rik	11.3	7.6	11	9.8	14.1	11.8	7.2	8.4	14.9	7.5	5.4	9	4.4	10.7	8.9	14.2	3	1.2	1.4	6.5	8.8	14.3	12.8	22.2	17.5	7.3	0	4.9	5.1	7.5	10.4	14.8	9.6	6.1	9	6.8	4	12.1	8.9	8.6	5.3	3.1	23.3	13.3	23.2	21.6	13.5	14	14.5
1810014B01Rik	1.9	1.1	0	2.8	1	6.3	4.8	0.6	2.6	4.5	3.6	1.1	4.4	3.2	5.1	0	1.5	0	0	0.9	0	0	0.8	0.6	1.2	2.1	3.1	3.3	0	0	1.3	2.5	3.6	4.5	3.7	2.3	2.7	0.4	1	1	0	0.8	0	2.5	1.1	0	0	0	3.4
1810019D21Rik	1.2	3.2	1.6	1.4	2	1.8	4.8	1.8	5.3	1.5	2.7	7.9	5.8	0	0	7.1	1.5	1.2	21.7	3.7	8.8	3.4	6.4	8.9	4.7	12.4	6.1	22.9	20.5	7.5	0	0	1.2	4.5	0.7	2.3	1.3	4.2	2	9.1	5.9	4.6	0	0.8	1.1	19.5	7.7	14.7	3.9
1810020O05Rik	0	0	0	0	0	0	0	0	0	0	0	0	0	0	0	1.4	0	0	0	0	0	0	0.8	0	0	0	0	0	0	0	0	0	0	0	0	0	0	0	0	0.5	0	0	0	0	0	0	0	0	0.5
1810021B22Rik	0	0	0	1.4	1	0.9	0	1.2	0	0	0	0	0	1.1	0	2.8	1.5	1.2	1.4	0	0	2.5	1.6	0.6	2.3	1	0	4.9	1.7	2.5	0.7	0	0	4.5	0	0	1.3	0.4	2	1.5	0.7	0.8	10.3	2.5	5.3	1.2	1.9	1.4	0.5
1810030O07Rik	20.2	20.5	18.9	18.1	13.1	29.9	13.3	15.1	18.4	10.4	14.5	16.8	19	25.7	12.8	9.9	16.7	16.6	9.5	13	14.3	23.6	20	26.6	10.5	10.4	14.3	3.3	8.5	17.5	32.7	28.4	34.9	22.7	23.2	31.7	10.8	21.7	18.8	17.3	23	20.1	24.5	19.1	30.6	17	9.7	15.4	30.9
1810034E14Rik	0	0	0	0	1	0.9	0	0.6	0	0	0	0	0	0	0	0	0	1.2	0	0.9	0	2.5	0.8	0	0	0	0	0	0	0	0	0	0	0	0	0	0	0	0	2	0	2.3	5.2	5.8	4.2	1.7	0	0	0
1810037I17Rik	225.3	243.3	232	99.1	149	148.5	143.4	142.8	113.2	143.3	136.4	141.4	198.6	196.9	191.4	126.5	127.7	134.8	147.8	118.7	118.5	111.4	136.9	110.8	141	139.8	157.5	104.7	112.7	117.7	227.3	316.6	266.2	178.7	217.3	218.6	152.2	142.9	136.4	149.8	154.6	179.8	189.9	164	156.4	205.2	274.6	222.4	218
1810044D09Rik	1.9	3.2	3.2	1.4	5	1.8	3.6	5.4	2.6	3	4.5	2.2	2.9	1.1	5.1	0	3	2.4	1.4	4.6	1.1	1.7	2.4	1.3	2.3	1	5.1	3.3	3.4	7.5	0	0	2.4	6.1	5.2	3.4	1.3	2.9	4	3	2	3.9	2.6	0.8	0	3.3	11.6	7	4.8
1810055G02Rik	28	28.1	31.6	60	74.5	62.5	62.7	65.1	60.5	49.2	56.9	43.8	39.4	40.7	42.1	54	56.2	41.4	52.9	54.7	46.1	66.7	43.2	45	57.1	80.8	62.4	88.4	83.7	52.6	55.5	65.5	44.6	51.5	51.7	41.9	40.4	48.9	51.4	54.3	61.9	72.5	117.6	100.3	125.8	92	87	94.7	57.5
1810058I24Rik	132.1	170.8	115.2	111.6	165.2	146.7	114.5	154.8	131.6	179.1	171.7	129	210.2	148.8	150.6	126.5	135.3	154.9	141.1	134.5	115.2	183.1	159.3	151.4	185.3	228.9	239.3	204.6	198	180.4	177	190.5	132.5	143.9	151.4	202.7	207.4	181.8	162.1	241.7	219.1	250.8	293.3	257.7	244.1	332	506.6	340.9	182.2
1810062G17Rik	0.4	1.1	0	0	0	1.8	1.2	0.6	0.9	1.5	0	0	0	0	0	0	3	0	0	1.9	1.1	0	0.8	1.9	1.2	3.1	0	1.6	3.4	2.5	0.7	0	0	0	0	0	0	3.3	4.9	2	2.6	3.1	0	0.8	3.2	6.6	7.7	7	0.5
1810062O18Rik	0.8	1.1	0	0	0	1.8	0	0	0	0	0	0	2.9	0	0	0	0	0	0	0	1.1	0	2.4	1.3	0	4.1	0	1.6	0	0	1.3	1.2	0	0	1.5	0	1.3	0.4	0	3	0	0	1.3	3.3	2.1	0.4	0	0.7	0
2010001A14Rik	0.8	1.1	0	1.4	2	2.7	2.4	0	1.8	3	2.7	1.1	1.5	1.1	1.3	5.7	4.6	4.7	0	0.9	1.1	0	2.4	1.9	1.2	1	3.1	9.8	3.4	0	2.6	1.2	0	4.5	2.2	1.1	4	2.9	5.9	2	2.6	0.8	3.9	5	1.1	0.8	3.9	1.4	1.9
2010204K13Rik	32.6	46.5	34.7	36.3	27.2	36.2	50.6	47	32.5	40.3	28.9	34.8	61.3	65.3	65.1	42.6	48.6	34.3	31.2	28.8	18.7	21.9	32	27.9	36.1	53.9	43	13.1	27.3	17.5	43.8	42.1	36.1	30.3	53.9	54.4	28.3	32.2	27.7	20.8	21.7	17	3.9	3.3	2.1	100.3	127.6	121.3	6.8
2010300C02Rik	2.7	0	1.6	1.4	1	4.5	1.2	1.8	1.8	1.5	2.7	1.1	2.9	2.1	1.3	0	0	0	1.4	0	1.1	0	2.4	1.9	0	7.3	6.1	3.3	1.7	7.5	0.7	0	0	1.5	1.5	0	0	1.3	0	1.5	2.6	4.6	1.3	0	0	0.4	0	0.7	1
2010315B03Rik	0	0	0	1.4	2	0.9	0	0.6	0	0	1.8	2.2	0	0	1.3	0	0	0	1.4	0	1.1	2.5	2.4	0	0	2.1	1	0	1.7	2.5	0	0	0	1.5	1.5	0	0	0	1	1.5	0	0.8	0	8.3	4.2	1.2	5.8	2.8	0.5
2010320M18Rik	17.5	18.4	20.5	9.8	17.1	21.7	13.3	11.4	20.2	14.9	11.7	14.6	14.6	10.7	8.9	15.6	10.6	10.6	16.3	18.6	24.1	12.7	18.4	19.6	18.6	14.5	24.5	22.9	18.8	10	15	17.3	19.3	21.2	17.2	34	6.7	9.6	10.9	14.7	7.2	16.2	22	26.5	13.7	15.8	9.7	16.8	9.7
2200002D01Rik	47.8	45.4	78.9	99.1	140	137.6	96.4	110.8	114.1	156.7	134.6	140.2	81.8	50.3	57.4	174.8	127.7	138.3	326.9	233.8	284.2	253.2	255.4	261	294.8	274.5	365.1	307.7	271.5	293.1	20.2	8.7	15.7	25.7	12.7	11.3	355.6	297.2	335	308.2	347.4	311.8	136.9	138.4	140.5	221.8	398.3	244.1	16.9
2200002J24Rik	0.4	1.1	0	0	0	0.9	0	0	0	0	0	1.1	0	0	1.3	0	0	0	0	0.9	0	0	0	0.6	0	1	0	0	0	0	0	0	1.2	0	0	1.1	2.7	1.7	0	1	1.3	0	0	0	0	0.4	7.7	2.1	0
2210016F16Rik	0.4	0	0	5.6	2	2.7	1.2	0	1.8	0	0	0	0	2.1	1.3	0	0	0	0	0.9	2.2	1.7	1.6	1.3	1.2	3.1	1	1.6	3.4	2.5	0.7	1.2	1.2	0	0	1.1	0	1.3	2	1.5	2.6	0.8	5.2	5	4.2	1.7	1.9	1.4	0.5
2210016L21Rik	90.9	82.2	105.7	96.3	63.4	90.6	71.1	84.9	89.5	89.5	84.9	89.8	75.9	86.7	104.6	71.1	95.8	81.6	84.1	67.7	85.6	65	76	72.2	67.6	60.1	54.2	70.4	100.7	70.1	84.2	116.3	87.9	95.4	86.2	87.2	64.7	58.1	74.1	57.9	54.6	71	89.1	83.7	79.3	65.5	61.9	56.8	77.3
2210408F21Rik	0.8	0	1.6	2.8	4	3.6	1.2	1.2	0.9	0	0.9	0	1.5	1.1	2.6	2.8	1.5	2.4	0	1.9	0	1.7	1.6	0.6	0	3.1	2	3.3	5.1	0	0	0	1.2	1.5	0	0	0	2.1	0	1	3.3	4.6	9	9.1	6.3	2.1	1.9	2.8	0
2210408I21Rik	1.2	0	0	1.4	3	2.7	0	1.2	0	1.5	0.9	1.1	2.9	1.1	1.3	0	0	1.2	2.7	0.9	0	1.7	0	1.9	2.3	0	1	1.6	0	2.5	0	0	0	0	0	0	1.3	1.7	0	1.5	1.3	0	1.3	0.8	2.1	2.9	1.9	0.7	2.4
2210409E12Rik	224.2	192.4	165.7	30.7	42.3	29	33.7	32.5	29	14.9	15.4	16.8	8.8	15	2.6	163.5	174.8	172.6	9.5	9.3	14.3	1.7	0.8	1.3	2.3	3.1	3.1	0	0	5	68.6	28.4	38.5	89.3	131.1	116.6	6.7	0.4	2	0.5	1.3	0	3.9	0.8	0	1.2	1.9	3.5	161
2300009A05Rik	24.5	31.4	33.1	12.6	19.1	15.4	12.1	15.1	7.9	23.9	15.4	26.9	14.6	15	21.7	19.9	28.9	22.5	43.4	26.9	30.7	19.4	20.8	19	21	16.6	18.4	31.1	12	27.6	14.4	17.3	24.1	13.6	25.5	36.2	12.1	15.9	20.8	21.8	31.6	28.6	16.8	30.7	28.5	17.8	17.4	21.7	15.5
2310009B15Rik	39.2	54.1	47.3	36.3	46.3	29	41	31.3	25.4	40.3	32.5	26.9	20.4	40.7	35.7	29.8	41	41.4	50.2	40.8	42.8	46.4	42.4	30.4	40.8	59	56.3	52.4	54.6	47.6	19.6	17.3	40.9	40.9	33.7	44.2	29.6	27.2	23.7	32	41.5	27.8	47.8	52.2	34.9	19.9	36.7	34.4	29
2310010J17Rik	19.4	28.1	22.1	11.2	6	5.4	4.8	12.6	9.7	6	19	10.1	21.9	9.6	17.9	18.5	6.1	11.8	19	9.3	19.8	7.6	10.4	11.4	10.5	6.2	8.2	8.2	3.4	12.5	13.1	11.1	13.2	30.3	16.5	20.4	10.8	5.9	5.9	5.6	4.6	5.4	7.8	8.3	5.3	8.7	7.7	7.7	5.3
2310011J03Rik	30.3	19.5	37.9	43.2	48.3	55.2	50.6	50	49.1	37.3	45.2	49.4	30.7	40.7	42.1	22.7	19.8	21.3	47.5	43.6	43.9	56.5	38.4	51.9	75.7	62.1	59.3	65.5	93.9	42.6	41.1	39.6	34.9	25.7	38.2	36.2	82.2	59.3	51.4	57.9	72.4	89.5	60.7	77.9	60.2	49.3	58	56.1	58
2310022A10Rik	63.3	63.8	63.1	99.1	59.4	70.6	75.9	55.4	86.9	73.1	67.8	58.3	74.5	44.9	63.8	89.5	83.6	68.6	67.8	76.1	90	65	69.6	69.7	62.9	54.9	60.3	121.1	97.3	110.2	70.5	65.5	67.4	112.1	80.2	92.9	72.7	65.6	66.2	76.2	74.4	50.9	40.1	39.8	21.1	75.9	65.7	61	87
2310022B05Rik	43.1	69.2	58.4	78.1	93.7	86	79.5	66.3	89.5	83.6	75	71.8	103.7	84.5	99.5	73.9	42.6	57.9	99	88.1	93.3	119	96.9	104.5	139.8	116	129.9	186.6	160.5	132.8	67.3	60.6	66.2	66.6	48.7	54.4	137.4	107.4	116.6	145.7	134.9	142	531	527.8	467.1	225.5	237.8	219.5	39.6
2310030G06Rik	1.9	7.6	7.9	2.8	3	7.2	6	7.2	4.4	10.4	1.8	6.7	13.1	6.4	14	5.7	9.1	7.1	16.3	23.2	23	21.1	46.4	31.7	24.5	14.5	10.2	34.4	37.6	27.6	7.2	7.4	8.4	0	3	2.3	39.1	29.7	37.5	44.2	48.7	44.8	2.6	5	6.3	32.7	27.1	35.8	8.7
2310033P09Rik	76.9	55.1	61.5	71.1	81.6	86.9	59	73.5	58.8	58.2	66	55	102.2	70.6	85.5	51.2	44.1	54.4	84.1	67.7	83.4	55.7	52	59.5	68.7	63.2	59.3	78.6	66.6	70.1	74.5	92.8	65	50	88.4	56.6	43.1	39.3	49.4	73.6	61.9	81.8	38.8	49.7	38	49.3	108.3	54.7	72.5
2310039H08Rik	30.3	20.5	31.6	25.1	16.1	17.2	19.3	7.8	10.5	25.4	12.6	16.8	32.1	8.6	34.5	14.2	7.6	7.1	29.8	26.9	27.4	20.3	24.8	21.5	18.6	14.5	15.3	27.8	13.7	20	15.7	19.8	24.1	21.2	28.5	20.4	10.8	10.9	9.9	29.4	30.9	19.3	28.4	27.3	39.1	24.9	50.3	23.1	6.3
2310039L15Rik	0.4	0	0	0	0	0	0	0	0	0	0	0	1.5	0	0	0	0	1.2	0	0	0	0	0	0	0	0	0	0	0	0	2	0	1.2	0	0.7	1.1	1.3	0.4	0	0	0	0	0	0	0	0	0	0	3.9
2310040G24Rik	2.7	1.1	0	0	4	2.7	1.2	1.8	0.9	0	0.9	1.1	2.9	0	3.8	1.4	1.5	2.4	0	1.9	0	0	0	0	0	0	1	0	0	0	3.9	4.9	3.6	1.5	3.7	4.5	0	0.4	0	1.5	0	0	1.3	1.7	0	1.7	0	0	2.4
2310043M15Rik	6.2	8.6	7.9	0	1	0.9	0	0	0	0	0.9	0	4.4	2.1	2.6	0	3	4.7	0	0	0	0	0	0	0	0	0	0	0	0	7.2	1.2	7.2	13.6	11.2	5.7	0	0	0	0	0	0	0	0	0	0	1.9	0	66.2
2310061I04Rik	106.1	96.2	101	154.9	86.6	79.7	151.8	106	115.8	156.7	154.5	103.2	113.9	93.1	146.8	129.3	114	140.7	210.2	140.1	194.3	140.9	140.1	146.3	136.3	124.3	121.7	117.8	129.8	140.3	94	106.4	92.7	101.5	115.4	115.5	90.2	83.2	101.8	93.4	83.6	77.2	46.5	74.6	61.3	70.1	61.9	64.5	108.8
2310068J16Rik	1.9	0	3.2	4.2	0	0.9	3.6	2.4	2.6	3	2.7	0	1.5	4.3	2.6	0	1.5	0	2.7	1.9	1.1	0.8	3.2	1.9	1.2	1	0	1.6	1.7	5	0.7	3.7	1.2	1.5	3.7	0	1.3	0.8	1	0	1.3	4.6	1.3	1.7	0	3.3	0	2.1	1
2400006E01Rik	4.7	2.2	1.6	1.4	1	0.9	1.2	1.8	1.8	3	0.9	0	2.9	4.3	2.6	14.2	7.6	2.4	4.1	2.8	0	1.7	3.2	1.9	1.2	2.1	4.1	0	0	0	9.8	6.2	4.8	24.2	11.2	14.7	0	0	0	0.5	0.7	0	0	0	0	0	0	1.4	8.2
2410002F23Rik	50.1	55.1	56.8	113	83.6	76.1	89.2	52.4	92.1	47.8	56.9	44.9	45.3	32.1	70.2	71.1	44.1	46.1	38	27.8	41.7	28.7	20.8	24.7	33.8	43.5	44	42.6	44.4	37.6	55.5	54.4	69.9	57.5	44.2	56.6	36.4	23.8	28.7	39.1	40.8	31.6	34.9	34	38	40.6	40.6	37.9	65.7
2410003L11Rik	21	28.1	18.9	12.6	19.1	27.2	32.5	25.3	31.6	31.3	20.8	15.7	10.2	13.9	17.9	22.7	24.3	23.6	23.1	25	21.9	17.7	14.4	10.8	19.8	14.5	20.5	8.2	6.8	5	25.5	47	30.1	27.3	31.5	26	12.1	11.7	12.8	4.6	5.3	4.6	0	0.8	0	5	5.8	4.9	14.5
2410004B18Rik	56.7	54.1	53.6	48.8	77.5	61.6	48.2	60.2	36.9	47.8	47.9	55	51.1	38.5	53.6	31.3	57.8	59.1	47.5	52	47.2	54	49.6	53.2	68.7	68.4	69.5	37.6	58	47.6	49.6	42.1	55.4	31.8	40.5	46.4	80.8	67.7	58.3	77.7	76.3	74.1	55.6	34.8	49.7	42.3	25.1	47.7	61.9
2410006H16Rik	915.3	921.1	896.3	266.5	218.5	211	254.3	203	266.8	341.8	292.7	290.6	630.7	528.7	562.8	912.5	772.1	716.4	511.3	443.4	507	241.4	380.2	314.8	159.6	169.9	170.8	201.3	165.6	175.4	249.5	249.8	213.2	967.6	1356.2	1102.9	387.9	303.4	334	175.7	196.8	201.4	476.7	471.4	474.5	183.2	322.9	216.7	316.1
2410017I17Rik	3.5	3.2	4.7	0	0	2.7	0	1.8	0.9	0	0.9	0	1.5	1.1	1.3	0	0	0	0	0	0	0	0.8	0	0	0	0	0	0	0	3.9	2.5	2.4	9.1	5.2	4.5	0	0	0	0	0	0	0	0	0	0	0	0	1
2410018L13Rik	1.6	0	3.2	2.8	1	0.9	2.4	1.2	2.6	1.5	0	1.1	0	1.1	1.3	4.3	1.5	0	0	7.4	3.3	1.7	2.4	1.9	0	2.1	0	3.3	1.7	0	0	0	1.2	1.5	0.7	0	1.3	0.4	4	3.6	5.3	2.3	1.3	1.7	1.1	0	0	0.7	0.5
2410021H03Rik	0.4	0	1.6	0	1	0	0	1.2	0	0	0	0	0	0	0	0	1.5	0	1.4	0	0	0	0	0	0	0	1	0	0	0	0	0	0	0	0	0	0	0.4	0	0	0	0	0	0	0	0	0	0	2.9
2410022M11Rik	3.5	3.2	6.3	2.8	3	1.8	1.2	0.6	0.9	6	3.6	1.1	8.8	3.2	5.1	8.5	9.1	4.7	6.8	9.3	7.7	5.1	7.2	2.5	0	2.1	3.1	0	3.4	2.5	2	2.5	1.2	1.5	0.7	1.1	5.4	4.2	3	6.1	4.6	4.6	9	3.3	10.6	2.1	1.9	5.6	0
2410131K14Rik	6.6	3.2	9.5	25.1	5	3.6	6	9	9.7	6	5.4	12.3	2.9	3.2	5.1	5.7	1.5	3.5	2.7	3.7	3.3	3.4	5.6	10.1	3.5	4.1	4.1	6.5	5.1	12.5	6.5	8.7	6	0	9	5.7	1.3	5.9	4	6.1	9.9	2.3	3.9	6.6	5.3	8.7	7.7	5.6	12.6
2410137M14Rik	1.2	1.1	0	2.8	4	1.8	2.4	1.2	6.1	0	1.8	1.1	2.9	1.1	2.6	5.7	4.6	1.2	0	0.9	0	0	0	0	0	0	0	0	0	0	8.5	11.1	6	4.5	0.7	10.2	0	0.4	0	0	0	0	0	0	0	0	0	0	22.2
2500002B13Rik	4.3	4.3	3.2	1.4	1	0.9	4.8	1.2	0	1.5	0	0	1.5	2.1	1.3	0	4.6	1.2	0	0.9	0	0	0	0	0	0	0	0	0	0	3.3	2.5	4.8	0	2.2	4.5	0	0.4	0	0	0.7	0	0	0.8	0	0	1.9	0	5.8
2510002D24Rik	76.1	58.4	60	30.7	44.3	36.2	27.7	26.5	33.3	50.7	43.4	51.6	43.8	51.4	43.4	55.4	30.4	50.8	71.9	76.1	57.1	53.2	50.4	50.7	29.1	37.3	34.8	36	32.4	22.5	38.5	40.8	32.5	66.6	50.2	57.8	35	49.7	49.4	47.2	52.6	50.9	32.3	19.1	37	47.3	61.9	47	46.9
2510003B16Rik	0	0	3.2	0	1	2.7	0	1.2	0.9	0	0	5.6	0	1.1	3.8	1.4	0	2.4	4.1	0	3.3	0.8	2.4	1.3	0	1	0	0	1.7	2.5	1.3	1.2	0	3	4.5	3.4	1.3	0	1	1.5	2	0.8	0	0	0	0	0	0	0.5
2510009E07Rik	3.5	1.1	4.7	8.4	5	6.3	3.6	7.8	3.5	3	2.7	3.4	0	6.4	0	14.2	13.7	10.6	2.7	2.8	4.4	3.4	2.4	2.5	7	3.1	6.1	13.1	1.7	12.5	0	2.5	2.4	3	3.7	2.3	0	2.9	2	5.1	4.6	6.2	33.6	38.9	45.4	9.1	3.9	9.8	29.5
2510039O18Rik	85.5	89.7	58.4	85.1	90.6	75.2	71.1	89.1	73.7	83.6	78.6	78.5	78.8	77.1	54.9	116.5	123.1	86.3	127.5	99.3	125.1	139.3	145.7	127.3	135.2	119.1	126.8	126	128	105.2	73.1	73	79.5	60.6	74.9	73.6	163	137.1	159.1	190.4	166.5	155.1	135.7	138.4	142.7	117.3	152.8	90.5	122.3
2610008E11Rik	5.8	4.3	12.6	2.8	3	6.3	1.2	1.2	0.9	3	0.9	1.1	2.9	10.7	3.8	1.4	1.5	1.2	2.7	4.6	0	5.1	4.8	3.8	4.7	1	0	6.5	8.5	10	1.3	1.2	2.4	3	3.7	4.5	4	3.3	11.9	6.6	4.6	5.4	11.6	13.3	19	14.1	25.1	9.8	1.9
2610035D17Rik	7.8	6.5	12.6	0	2	1.8	3.6	1.8	2.6	4.5	4.5	1.1	4.4	4.3	2.6	2.8	4.6	5.9	5.4	6.5	7.7	4.2	9.6	5.7	3.5	2.1	1	1.6	3.4	5	0.7	2.5	3.6	12.1	12.7	6.8	6.7	5.4	3	3.6	5.3	1.5	2.6	0.8	4.2	1.7	1.9	2.1	4.4
2610044O15Rik8	3.9	0	6.3	1.4	0	6.3	2.4	6	0.9	0	1.8	0	5.8	5.4	2.6	1.4	1.5	3.5	0	0	0	2.5	0.8	3.8	2.3	2.1	2	0	0	0	9.1	4.9	4.8	0	5.2	4.5	2.7	2.1	1	0.5	0.7	1.5	1.3	2.5	1.1	3.7	3.9	2.8	6.3
2610301B20Rik	7	11.9	14.2	8.4	9.1	19	13.3	12	14	16.4	22.6	13.5	7.3	17.1	11.5	18.5	13.7	15.4	14.9	23.2	16.5	21.9	12.8	15.8	21	7.3	8.2	8.2	8.5	10	11.1	8.7	12	21.2	15	12.5	14.8	9.6	13.8	9.1	6.6	3.9	28.4	24.9	21.1	12.9	7.7	9.8	14
2610306M01Rik	4.3	5.4	6.3	4.2	2	5.4	4.8	4.8	5.3	3	7.2	6.7	4.4	5.4	11.5	4.3	7.6	7.1	6.8	4.6	2.2	7.6	4	6.3	4.7	3.1	1	1.6	5.1	7.5	2.6	4.9	6	1.5	3	5.7	1.3	2.5	5.9	5.1	7.9	10	3.9	5.8	8.5	12.9	7.7	12.6	2.9
2610307P16Rik	2.3	1.1	1.6	2.8	1	0.9	2.4	0	0	0	0	1.1	0	0	1.3	0	0	3.5	0	0.9	0	0	0.8	0.6	0	1	1	0	0	0	0	0	2.4	0	3	0	0	0.4	0	0	0.7	1.5	0	0.8	0	1.2	1.9	0	0
2610318N02Rik	54.8	49.7	47.3	30.7	37.3	44.4	41	51.2	49.1	46.3	53.3	44.9	54	56.7	49.8	34.1	56.2	54.4	48.8	30.6	34	23.6	20.8	16.5	19.8	22.8	27.6	22.9	22.2	27.6	70.5	108.8	78.3	63.6	77.9	58.9	20.2	21.3	25.7	16.2	23.7	17.7	0	0.8	2.1	32.3	46.4	40	29.5
2610507B11Rik	118.1	141.6	80.5	115.8	196.4	172.1	156.7	220.5	160.6	128.3	169.9	168.3	167.9	157.3	141.7	122.2	127.7	124.1	107.1	128	96.6	139.3	96.1	100.1	151.5	146	150.3	129.3	157.1	80.2	192.7	191.7	214.4	109	144.6	133.6	118.5	95.3	123.5	111.2	109.9	121.9	127.9	137.5	114.1	155.5	141.2	148.7	111.7
2610524H06Rik	30.7	40	33.1	25.1	23.2	24.4	24.1	21.1	29	43.3	35.2	21.3	27.7	20.3	29.4	12.8	24.3	24.8	24.4	32.5	16.5	25.3	20	17.7	15.1	18.6	18.4	32.7	22.2	35.1	32.7	37.1	26.5	50	36.7	32.8	20.2	16.7	15.8	21.3	25.7	27	23.3	11.6	26.4	25.3	15.5	25.3	58.5
2610528A11Rik	1.2	1.1	9.5	2.8	1	2.7	0	0	0.9	0	0	1.1	0	0	0	1.4	0	1.2	0	0.9	0	0	0	1.3	0	2.1	2	1.6	0	2.5	0	1.2	0	1.5	1.5	3.4	1.3	0.8	0	0	2.6	0	0	0.8	0	1.2	0	1.4	0
2610528J11Rik	9.3	22.7	18.9	4.2	11.1	15.4	15.7	7.8	8.8	4.5	10.8	5.6	43.8	69.6	40.8	2.8	3	0	10.9	15.8	9.9	17.7	18.4	17.1	4.7	13.5	6.1	13.1	8.5	10	11.8	24.7	6	12.1	18	14.7	13.5	9.2	8.9	37.6	34.2	38.6	0	0	0	0	0	0	0
2700038G22Rik	13.2	8.6	6.3	14	20.1	13.6	19.3	19.3	9.7	3	7.2	15.7	1.5	9.6	7.7	12.8	10.6	4.7	1.4	6.5	9.9	9.3	10.4	1.9	15.1	11.4	8.2	9.8	10.2	5	20.2	8.7	16.9	7.6	6.7	11.3	4	2.9	7.9	3.6	3.9	3.1	1.3	0	0	1.2	0	5.6	10.6
2700046A07Rik	0	0	0	0	0	0	0	0	0	0	0	0	0	0	0	0	0	0	0	0	0	0	0	0	0	0	0	0	0	0	0	0	0	0	0	0	1.3	2.5	3	0.5	0	0	1.3	0	0	0	0	0	0.5
2700049A03Rik	24.9	32.4	26.8	12.6	15.1	14.5	16.9	28.3	23.7	40.3	27.1	23.6	29.2	24.6	23	28.4	31.9	33.1	16.3	32.5	24.1	28.7	17.6	19	8.2	24.9	21.5	3.3	17.1	12.5	34	33.4	33.7	30.3	18.7	45.3	13.5	20.1	16.8	16.8	16.5	14.7	10.3	6.6	10.6	16.6	21.3	14.7	28.5
2700054A10Rik	0.4	0	0	0	0	0	0	0	0	0	0.9	0	0	0	0	0	0	0	0	0	0	0	0	0.6	0	0	1	0	0	0	0	0	0	0	0.7	0	0	0.8	1	0	0	0	0	0	0	0	0	0	4.4
2700062C07Rik	33.8	30.3	45.8	33.5	27.2	37.1	30.1	26.5	25.4	25.4	36.1	19.1	56.9	52.4	37	38.4	28.9	26	43.4	24.1	27.4	31.2	32.8	24.7	30.3	36.3	23.5	22.9	23.9	17.5	34.6	26	24.1	45.4	49.5	45.3	31	30.9	28.7	35.5	34.2	28.6	34.9	24	24.3	37.3	36.7	36.5	31.4
2700081O15Rik	5.8	5.4	7.9	15.3	12.1	11.8	12.1	9.6	9.7	11.9	9	9	2.9	4.3	2.6	4.3	1.5	7.1	1.4	0.9	8.8	4.2	2.4	4.4	9.3	8.3	4.1	6.5	5.1	2.5	8.5	8.7	1.2	4.5	7.5	6.8	5.4	2.5	4.9	1.5	2.6	2.3	38.8	34.8	28.5	31.1	5.8	21	14
2700097O09Rik	26	22.7	20.5	26.5	23.2	24.4	25.3	28.3	34.2	14.9	13.6	11.2	13.1	23.5	26.8	8.5	21.3	20.1	14.9	14.8	8.8	8.4	16.8	21.5	17.5	23.8	8.2	16.4	8.5	10	29.4	43.3	24.1	33.3	29.2	26	10.8	15	9.9	8.1	8.6	9.3	3.9	5	9.5	19.9	27.1	23.1	29
2700099C18Rik	16.7	16.2	11	1.4	3	5.4	2.4	6	2.6	1.5	3.6	5.6	4.4	7.5	10.2	12.8	13.7	3.5	2.7	1.9	1.1	4.2	2.4	3.2	3.5	0	3.1	0	1.7	0	3.3	6.2	4.8	7.6	18	6.8	1.3	4.2	4	2.5	2.6	0.8	0	0	0	3.3	1.9	4.9	10.2
2810001G20Rik	7	18.4	7.9	12.6	9.1	5.4	6	11.4	9.7	10.4	6.3	1.1	1.5	3.2	5.1	5.7	4.6	7.1	6.8	3.7	11	9.3	3.2	3.8	7	6.2	12.3	1.6	3.4	7.5	7.2	9.9	7.2	6.1	8.2	11.3	2.7	4.2	7.9	3.6	3.9	3.9	1.3	1.7	2.1	9.5	0	9.8	6.8
2810002D19Rik	3.5	3.2	4.7	1.4	4	6.3	6	3.6	7.9	1.5	6.3	4.5	2.9	5.4	5.1	2.8	3	0	1.4	3.7	2.2	3.4	2.4	2.5	1.2	7.3	2	3.3	1.7	2.5	4.6	3.7	8.4	3	7.5	3.4	1.3	2.5	0	1.5	3.9	1.5	6.5	5	4.2	1.2	0	2.1	3.4
2810004N23Rik	173.7	214.1	232	152.1	148	178.4	165.1	184.3	176.4	204.5	164.4	213.2	239.4	262.2	239.9	159.2	190	165.5	166.8	179	153.6	149.4	140.9	141.9	188.7	209.2	167.7	173.5	221.9	228	216.2	181.8	214.4	198.4	237.5	201.6	113.1	128.7	128.5	142.2	135.6	133.5	77.5	67.1	78.2	103.2	125.7	129.8	146
2810006K23Rik	22.9	22.7	18.9	12.6	11.1	21.7	19.3	15.7	18.4	10.4	17.2	14.6	7.3	11.8	16.6	8.5	19.8	9.5	24.4	20.4	18.7	11.8	17.6	17.1	9.3	14.5	11.3	13.1	17.1	10	15	22.3	30.1	36.3	27	19.3	24.2	16.3	23.7	20.3	13.2	7.7	14.2	14.9	6.3	13.7	9.7	6.3	14
2810013P06Rik	5.1	4.3	4.7	1.4	1	4.5	2.4	1.8	5.3	4.5	3.6	7.9	4.4	5.4	3.8	0	0	3.5	1.4	0	3.3	2.5	0.8	3.8	9.3	0	2	0	5.1	7.5	2.6	8.7	0	10.6	8.2	9.1	2.7	1.3	2	2.5	0.7	3.1	6.5	5	6.3	4.1	7.7	5.6	4.4
2810025M15Rik	142.2	154.6	175.2	93.5	110.8	85.1	74.7	101.8	98.3	111.9	128.3	108.8	257	181.9	206.7	89.5	103.3	102.8	118	99.3	95.5	76.8	74.4	83.6	104.9	99.4	108.4	78.6	92.2	60.1	166.5	197.9	134.9	163.5	145.4	155.1	109.1	61.4	84	70.1	82.9	71.8	104.7	91.1	91.9	28.2	15.5	30.9	171.6
2810029C07Rik	0.4	0	0	5.6	1	1.8	0	1.8	0.9	1.5	0.9	0	0	1.1	1.3	1.4	1.5	2.4	0	0.9	0	5.1	1.6	4.4	3.5	4.1	0	6.5	5.1	5	2	1.2	0	0	0.7	0	4	1.3	3	4.1	5.3	0.8	0	1.7	2.1	0.4	7.7	0.7	0
2810408A11Rik	13.2	13	14.2	4.2	2	1.8	7.2	3.6	0	4.5	10.8	10.1	19	18.2	16.6	15.6	12.2	1.2	4.1	4.6	7.7	2.5	4	8.2	4.7	4.1	3.1	0	1.7	0	13.1	4.9	10.8	7.6	8.2	11.3	4	5.4	3	4.1	4.6	5.4	3.9	3.3	8.5	2.5	3.9	2.8	3.4
2810408I11Rik	17.1	18.4	9.5	20.9	18.1	11.8	22.9	21.7	21.1	11.9	17.2	19.1	20.4	15	16.6	17.1	22.8	26	17.6	23.2	17.6	11.8	15.2	13.3	16.3	20.7	13.3	18	10.2	2.5	19.6	17.3	22.9	24.2	15	27.2	13.5	12.1	10.9	9.1	6.6	3.9	10.3	4.1	13.7	10.8	21.3	11.2	8.7
2810410L24Rik	0.4	0	0	0	2	1.8	0	0	0	0	0	0	0	0	0	0	1.5	0	1.4	1.9	0	0	0	0.6	0	0	0	0	0	2.5	0.7	0	0	0	1.5	0	0	1.7	0	3	0	0	0	1.7	5.3	0	0	0	1
2810429I04Rik	1.6	0	6.3	1.4	1	0.9	2.4	3	5.3	7.5	1.8	1.1	1.5	7.5	5.1	0	3	1.2	2.7	0.9	2.2	0	0	3.2	4.7	0	1	0	1.7	0	3.9	3.7	3.6	1.5	1.5	3.4	1.3	0.8	1	2	2	1.5	0	0	0	0	0	0	0.5
2810433D01Rik	0	1.1	0	0	0	1.8	0	0.6	0	0	0	1.1	0	0	0	0	3	0	0	0	0	0	0.8	0	1.2	0	0	0	1.7	0	0	0	1.2	0	0	0	1.3	0.8	0	1	0.7	0	2.6	8.3	4.2	4.6	1.9	4.2	0
2810459M11Rik	15.9	15.1	14.2	1.4	0	0.9	3.6	1.8	2.6	0	4.5	1.1	2.9	0	7.7	7.1	13.7	13	0	1.9	0	0.8	0	0	1.2	0	1	0	0	0	0	0	1.2	4.5	8.2	18.1	1.3	0.8	0	0	1.3	3.1	0	0	0	0	0	0.7	0
2900009J06Rik	2.3	3.2	0	0	0	0	4.8	1.2	0.9	0	0	1.1	0	0	2.6	1.4	6.1	2.4	0	0	1.1	0	2.4	0.6	0	0	1	3.3	0	0	0	2.5	3.6	3	3.7	3.4	1.3	0.4	0	0	0	0	2.6	0	1.1	0	0	1.4	1
2900026A02Rik	13.2	19.5	12.6	22.3	21.1	29	19.3	30.7	23.7	29.8	17.2	23.6	16.1	25.7	24.2	19.9	21.3	20.1	19	26	28.5	38	22.4	35.5	38.4	40.4	26.6	40.9	37.6	45.1	17.6	17.3	9.6	9.1	19.5	14.7	9.4	17.6	14.8	32.5	27.6	30.1	104.7	101.9	135.3	26.9	11.6	33	16.9
2900041M22Rik	1.9	1.1	9.5	2.8	1	0.9	2.4	3.6	4.4	4.5	3.6	1.1	1.5	2.1	1.3	0	1.5	2.4	1.4	0.9	0	1.7	0	0	2.3	0	1	0	0	0	2.6	3.7	6	1.5	1.5	2.3	0	1.7	0	0	0	0	0	0	1.1	0	0	0	1
2900076A07Rik	4.3	4.3	3.2	2.8	1	2.7	2.4	2.4	5.3	4.5	1.8	2.2	4.4	3.2	6.4	1.4	0	3.5	0	0.9	0	2.5	2.4	3.2	1.2	3.1	0	1.6	3.4	0	2	4.9	1.2	1.5	4.5	9.1	4	2.5	2	3	0	2.3	6.5	3.3	12.7	4.6	0	2.8	5.8
2900093K20Rik	1.6	3.2	6.3	1.4	2	1.8	2.4	2.4	0.9	3	2.7	3.4	4.4	3.2	8.9	4.3	1.5	5.9	1.4	1.9	1.1	0.8	3.2	3.8	0	2.1	1	4.9	1.7	0	1.3	4.9	0	1.5	6.7	5.7	0	2.1	2	0.5	2.6	0.8	3.9	4.1	3.2	3.3	1.9	3.5	1.5
3000002C10Rik	1.2	2.2	3.2	2.8	0	0	3.6	1.2	0.9	1.5	0	0	1.5	0	2.6	0	1.5	0	2.7	0.9	1.1	0.8	0	0.6	0	2.1	1	0	1.7	2.5	0.7	1.2	0	0	0.7	1.1	0	0.8	2	3	0.7	0.8	0	3.3	1.1	2.5	0	1.4	2.9
3010003L21Rik	1.6	0	4.7	1.4	3	5.4	2.4	2.4	5.3	1.5	0.9	1.1	1.5	4.3	6.4	5.7	7.6	4.7	0	2.8	2.2	1.7	3.2	1.3	2.3	3.1	1	0	1.7	15	2	0	0	0	3.7	2.3	6.7	1.7	2	4.1	2	1.5	3.9	0.8	1.1	5.4	5.8	9.8	2.9
3110009E18Rik	6.6	7.6	7.9	2.8	3	3.6	3.6	4.2	4.4	6	5.4	6.7	4.4	5.4	5.1	4.3	3	4.7	13.6	0.9	4.4	3.4	5.6	4.4	4.7	3.1	7.2	1.6	1.7	7.5	6.5	6.2	6	4.5	6.7	3.4	4	4.6	6.9	4.6	5.9	5.4	5.2	3.3	4.2	1.2	0	0	5.3
3110040N11Rik	17.5	22.7	6.3	12.6	23.2	19.9	16.9	19.3	10.5	19.4	26.2	21.3	23.4	19.3	12.8	27	19.8	20.1	25.8	24.1	15.4	16	36.8	30.4	25.6	18.6	22.5	21.3	22.2	17.5	20.2	16.1	19.3	33.3	21.7	27.2	31	31.3	37.5	26.4	23.7	27.8	34.9	25.7	38	19.1	21.3	23.1	13.5
3110082I17Rik	69.9	73.5	89.9	60	72.5	68.8	54.2	92.8	84.2	92.5	79.5	93.1	49.6	99.5	108.5	72.5	63.8	68.6	66.5	58.4	52.7	43	43.2	55.1	69.9	84.9	79.8	39.3	63.2	35.1	83.6	95.2	97.6	86.3	72.7	79.3	44.4	45.6	39.5	52.3	54.6	55.6	28.4	19.9	16.9	27.4	34.8	26.7	52.2
3300005D01Rik	0	2.2	1.6	2.8	6	2.7	0	3	2.6	0	0	2.2	0	1.1	0	1.4	1.5	0	0	0	3.3	1.7	0.8	1.9	4.7	2.1	5.1	3.3	1.7	15	0	0	0	3	1.5	0	0	2.9	0	2.5	2.6	2.3	31	16.6	25.4	2.9	0	3.5	0.5
3830406C13Rik	2.3	3.2	1.6	2.8	1	2.7	2.4	0.6	3.5	1.5	0	2.2	2.9	0	0	2.8	0	0	1.4	1.9	2.2	0.8	1.6	1.3	0	3.1	1	0	1.7	0	0.7	1.2	0	0	0	2.3	0	1.7	1	0.5	0	0	7.8	5.8	4.2	0.8	0	0.7	1.9
3830417A13Rik	3.5	10.8	11	20.9	7	16.3	10.8	18.7	16.7	28.4	18.1	34.8	7.3	15	19.1	5.7	9.1	10.6	154.6	143.8	142.7	157.8	177.7	188.1	45.4	42.5	39.9	104.7	136.6	145.3	0	3.7	9.6	0	0.7	1.1	90.2	98.6	108.7	206.1	185.6	204.5	1.3	4.1	4.2	0.4	0	0	0.5
3930402G23Rik	0.4	0	0	0	0	0	0	0	0	0	0	0	0	0	0	0	1.5	1.2	0	0	0	0	0	0	0	0	0	0	0	0	0	0	0	0	0	1.1	0	0	0	0	0	0	0	0.8	1.1	2.5	0	1.4	0
4632415L05Rik	1.2	0	1.6	0	1	0	2.4	1.8	0	0	0	0	0	0	2.6	0	1.5	0	0	0	0	0.8	0	1.3	1.2	0	3.1	0	0	0	1.3	0	0	0	2.2	1.1	0	0.4	0	0	0	0	1.3	3.3	1.1	2.5	0	3.5	0
4632428C04Rik	0	0	0	0	0	0	1.2	0	0	0	0	0	0	0	0	0	1.5	0	2.7	0	0	0	1.6	1.9	0	1	0	0	0	0	0	0	0	1.5	0	0	4	2.9	1	0	1.3	0	1.3	0	0	0.4	3.9	1.4	0
4833412C05Rik	0.4	0	0	1.4	1	0.9	0	2.4	0	0	0	0	0	1.1	0	0	0	1.2	1.4	1.9	0	0.8	3.2	2.5	3.5	1	0	0	6.8	5	0	0	0	0	0.7	0	0	0.8	0	0.5	1.3	2.3	5.2	11.6	21.1	2.5	1.9	3.5	0
4833419F23Rik	0	0	0	0	0	0	0	0	0	0	0	1.1	0	0	0	0	0	1.2	4.1	0	0	0	0.8	3.2	1.2	4.1	2	0	1.7	2.5	0.7	0	0	0	0	0	8.1	3.8	8.9	2	5.3	1.5	2.6	2.5	2.1	0	0	0	0.5
4833420G17Rik	17.9	23.8	23.7	16.7	16.1	14.5	19.3	5.4	9.7	10.4	10.8	18	7.3	16.1	17.9	11.4	12.2	10.6	6.8	17.6	14.3	16.9	8	16.5	12.8	3.1	9.2	4.9	5.1	10	14.4	23.5	10.8	10.6	15	6.8	8.1	7.1	4.9	4.1	5.9	4.6	9	5	6.3	5.4	3.9	4.2	8.7
4833427G06Rik	0.4	0	0	1.4	2	2.7	1.2	0	0	0	0.9	0	0	0	1.3	1.4	0	0	2.7	1.9	0	1.7	3.2	1.3	2.3	2.1	3.1	0	1.7	0	0	0	0	1.5	0	0	1.3	2.1	0	1.5	0.7	0	6.5	10.8	9.5	2.5	0	1.4	0.5
4833438C02Rik	1.9	3.2	0	0	0	1.8	0	1.2	0.9	1.5	3.6	2.2	5.8	5.4	0	1.4	0	3.5	1.4	0	1.1	1.7	4	0.6	1.2	3.1	0	0	3.4	2.5	2	0	3.6	1.5	0	2.3	2.7	0.8	4	5.6	1.3	3.1	5.2	0.8	5.3	3.7	0	1.4	2.4
4833439L19Rik	39.6	38.9	42.6	40.5	44.3	54.3	62.7	46.4	34.2	62.7	60.5	56.1	49.6	56.7	43.4	29.8	41	23.6	32.6	40.8	25.2	37.1	51.2	34.8	45.4	36.3	40.9	22.9	46.1	42.6	76.4	55.7	56.6	43.9	30	55.5	32.3	32.2	30.6	33	44.7	52.5	103.4	71.3	85.6	37.3	34.8	42.1	37.2
4921524J17Rik	40	32.4	55.2	18.1	36.3	30.8	20.5	29.5	16.7	31.3	56.9	37	35	32.1	24.2	18.5	36.5	42.6	40.7	59.4	23	51.5	60.8	41.2	41.9	44.5	37.8	44.2	39.3	42.6	36.6	38.3	49.4	36.3	20.2	47.6	32.3	48.1	46.4	42.6	43.4	40.9	54.3	68.8	75	31.9	32.9	33.7	22.7
4930402H24Rik	14.8	15.1	17.4	19.5	31.2	29	15.7	17.5	10.5	14.9	15.4	9	8.8	12.8	15.3	14.2	9.1	20.1	8.1	13.9	11	22.8	29.6	20.9	26.8	23.8	29.7	37.6	42.7	45.1	7.2	6.2	12	24.2	14.2	13.6	12.1	20.5	17.8	25.9	19.1	20.1	47.8	58	79.3	25.3	23.2	26	9.2
4930412M03Rik	0	0	0	0	0	0	0	0	0	0	0	0	1.5	0	2.6	1.4	0	0	0	0.9	0	0.8	0	0.6	0	0	1	0	0	0	0	0	0	0	0	0	1.3	2.9	0	0	0	0	0	0.8	0	2.5	1.9	1.4	0
4930426D05Rik	0	0	1.6	0	0	0	0	1.2	0	1.5	1.8	1.1	14.6	7.5	7.7	0	0	0	0	0	0	0	0	0	0	0	0	0	0	0	0	1.2	0	1.5	0.7	0	0	0	0	0	0	0	0	0.8	0	0	0	0	0
4930429B21Rik	0	0	0	2.8	0	2.7	0	0	0.9	0	0	0	0	0	1.3	0	0	0	0	0	0	1.7	1.6	0	0	1	0	1.6	1.7	10	0	1.2	0	1.5	0.7	0	0	0.8	1	1.5	1.3	0	16.8	14.1	18	4.1	0	4.2	1.5
4930430F08Rik	7	8.6	17.4	5.6	8.1	8.1	7.2	7.8	7.9	6	9	9	8.8	7.5	3.8	4.3	3	2.4	8.1	3.7	4.4	5.1	6.4	5.1	8.2	5.2	1	0	6.8	22.5	9.8	12.4	6	3	6.7	10.2	4	5.4	9.9	5.6	6.6	0.8	5.2	6.6	9.5	12.9	5.8	2.1	5.8
4930432K21Rik	7	9.7	6.3	9.8	0	9.1	0	2.4	1.8	0	1.8	3.4	5.8	0	7.7	7.1	6.1	4.7	1.4	1.9	5.5	2.5	4.8	1.9	0	1	0	3.3	1.7	0	1.3	1.2	4.8	6.1	5.2	9.1	0	1.3	2	1.5	2	2.3	2.6	1.7	0	0.8	3.9	1.4	6.8
4930444M15Rik	11.3	9.7	7.9	9.8	15.1	14.5	10.8	7.8	7	9	10.8	3.4	4.4	3.2	7.7	11.4	7.6	8.3	9.5	1.9	4.4	5.1	7.2	4.4	4.7	8.3	11.3	1.6	6.8	0	20.2	16.1	10.8	12.1	15.7	10.2	2.7	1.7	4	1.5	2	0	0	0.8	0	7	7.7	9.1	14
4930447C04Rik	9.7	8.6	18.9	1.4	2	8.1	4.8	1.8	0	4.5	1.8	2.2	2.9	8.6	5.1	4.3	3	5.9	2.7	3.7	3.3	4.2	8.8	2.5	2.3	1	2	4.9	5.1	0	2.6	1.2	0	3	7.5	12.5	5.4	5.9	1	4.1	3.9	1.5	1.3	0.8	0	0	0	0	0.5
4930452B06Rik	12.8	11.9	9.5	2.8	10.1	7.2	3.6	8.4	2.6	3	6.3	5.6	13.1	13.9	7.7	8.5	18.2	9.5	4.1	6.5	6.6	3.4	6.4	5.7	2.3	3.1	4.1	4.9	5.1	0	10.4	11.1	10.8	13.6	7.5	9.1	6.7	1.3	7.9	4.1	5.3	7.7	6.5	2.5	2.1	3.3	1.9	3.5	9.7
4930453N24Rik	54	46.5	42.6	61.4	54.4	46.2	34.9	36.7	43	16.4	24.4	39.3	40.9	28.9	38.3	31.3	28.9	46.1	28.5	26.9	23	24.5	23.2	27.2	36.1	28	29.7	31.1	30.7	45.1	48.3	58.1	45.8	42.4	30.7	66.8	25.6	27.6	33.6	22.3	36.2	30.9	18.1	34	46.5	39	21.3	37.9	44.5
4930461G14Rik	24.9	28.1	20.5	16.7	14.1	19	16.9	14.5	12.3	13.4	6.3	15.7	5.8	10.7	17.9	21.3	15.2	28.4	14.9	3.7	12.1	1.7	2.4	2.5	2.3	1	2	0	0	2.5	15	16.1	27.7	31.8	43.5	31.7	4	2.9	3	0	0	0	1.3	0	0	0.4	0	0	18.4
4930481A15Rik	0.4	0	1.6	0	0	0	0	0	0	1.5	0	1.1	1.5	1.1	0	1.4	0	0	0	0	2.2	2.5	0	0	0	0	0	0	0	0	0	0	0	1.5	0	1.1	0	1.3	1	2	0.7	0.8	0	1.7	1.1	0	1.9	0	0.5
4930486L24Rik	1.2	2.2	3.2	5.6	0	0	2.4	2.4	0	4.5	0	0	1.5	1.1	1.3	0	3	1.2	1.4	0.9	0	0.8	1.6	1.9	0	0	0	3.3	0	0	1.3	2.5	1.2	1.5	1.5	2.3	1.3	1.3	2	1.5	3.3	2.3	2.6	0	0	1.2	1.9	1.4	3.9
4930523C07Rik	0	0	0	0	2	0	1.2	0.6	0.9	0	0	0	0	0	1.3	0	0	0	0	1.9	0	0.8	0.8	1.9	3.5	0	2	0	0	7.5	0	0	0	0	0	1.1	6.7	5	4.9	1.5	3.3	4.6	5.2	1.7	8.5	0.8	0	0.7	0
4930526I15Rik	16.7	27	23.7	27.9	20.1	14.5	25.3	9	15.8	25.4	19	13.5	32.1	8.6	23	11.4	18.2	14.2	24.4	30.6	27.4	21.1	21.6	34.2	15.1	18.6	26.6	31.1	30.7	47.6	11.8	13.6	15.7	21.2	32.2	22.6	72.7	62.3	56.3	37.6	41.5	41.7	9	18.2	10.6	26.5	44.5	26	10.2
4930526L06Rik	1.2	3.2	0	4.2	0	0	0	0	0	0	0	0	0	0	1.3	0	0	0	0	0	0	0	0	0	0	0	0	0	0	0	2	7.4	1.2	0	1.5	3.4	0	0	0	0	0	0	0	0	0	0	0	0	6.8
4930550L24Rik	0	0	0	0	0	0	0	0	0	0	0	0	0	0	0	0	0	0	0	0	0	0	0	0	0	0	0	0	0	0	0	0	0	0	0	0	0	0	0	0	0	0	0	0	0	2.5	0	0.7	0.5
4930556M19Rik	0.4	1.1	0	0	2	0	0	0.6	2.6	1.5	1.8	0	0	1.1	0	0	1.5	0	2.7	0	0	0	0	1.3	0	0	0	1.6	3.4	5	0.7	0	0	1.5	0	0	0	2.5	3	1	1.3	2.3	0	5	1.1	7.9	5.8	5.6	0
4930563E22Rik	1.2	0	1.6	0	2	0.9	0	0.6	0	0	0.9	1.1	0	1.1	0	0	4.6	0	0	0	2.2	0.8	1.6	1.3	1.2	0	2	0	0	0	1.3	1.2	0	1.5	0.7	0	0	0.4	0	0.5	0	0.8	1.3	5	0	3.3	1.9	0	0.5
4930577N17Rik	0.8	1.1	0	2.8	2	0.9	1.2	0	0.9	0	1.8	0	0	0	0	0	1.5	0	1.4	0.9	0	4.2	0	0.6	2.3	4.1	0	0	1.7	0	0	2.5	1.2	0	0	1.1	4	2.9	1	1	2	0.8	9	3.3	5.3	0.8	1.9	2.1	1.5
4930579G24Rik	22.5	20.5	23.7	19.5	7	28.1	14.5	16.9	17.6	16.4	18.1	15.7	14.6	16.1	7.7	8.5	9.1	23.6	14.9	9.3	15.4	4.2	8.8	7	14	12.4	11.3	3.3	10.2	2.5	26.8	23.5	21.7	21.2	21	20.4	9.4	10.9	4.9	7.1	3.3	6.2	5.2	2.5	11.6	26.1	29	24.5	26.1
4930591A17Rik	0.4	0	0	2.8	0	0	1.2	0	0	0	1.8	0	0	1.1	0	0	1.5	0	0	0	0	0	0	0	0	0	0	0	0	0	0.7	3.7	3.6	1.5	0	1.1	0	0	0	0	0	0	0	0	0	0	0	0	8.2
4931406C07Rik	10.9	17.3	15.8	9.8	31.2	23.5	9.6	17.5	15.8	19.4	12.6	12.3	13.1	16.1	6.4	12.8	16.7	11.8	31.2	17.6	24.1	20.3	27.2	16.5	11.7	15.5	11.3	9.8	25.6	22.5	13.1	23.5	7.2	21.2	12.7	21.5	21.6	19.2	22.7	17.3	27	28.6	46.5	41.4	39.1	14.1	11.6	12.6	9.2
4931406P16Rik	58.3	53	58.4	41.9	56.4	58.9	45.8	64.5	47.4	50.7	78.6	77.4	51.1	53.5	48.5	41.2	62.3	48.5	54.3	64	51.6	67.5	97.7	102	99	66.3	73.6	57.3	54.6	60.1	53.6	68	72.3	53	59.2	63.4	79.5	91.5	81	97	92.8	81	47.8	57.2	50.7	58.5	61.9	63.8	39.6
4931414P19Rik	17.9	14.1	23.7	12.6	9.1	15.4	12.1	12	9.7	14.9	15.4	7.9	7.3	8.6	21.7	14.2	19.8	11.8	23.1	9.3	16.5	14.3	8	12	9.3	8.3	6.1	9.8	12	15	17	14.8	16.9	15.1	12.7	12.5	20.2	13.4	16.8	15.2	15.1	10	6.5	7.5	3.2	5.4	1.9	4.9	10.6
4931428F04Rik	14.4	21.6	11	12.6	16.1	10	14.5	8.4	13.2	11.9	9.9	12.3	26.3	15	19.1	5.7	9.1	0	9.5	8.3	12.1	11	2.4	7	14	6.2	7.2	24.5	8.5	32.6	7.8	9.9	3.6	15.1	9.7	11.3	6.7	10.4	7.9	12.7	7.2	10	19.4	5.8	4.2	8.7	9.7	4.9	7.3
4932438A13Rik	6.2	2.2	3.2	2.8	7	5.4	3.6	7.2	8.8	7.5	8.1	16.8	5.8	5.4	3.8	7.1	3	4.7	5.4	9.3	6.6	6.8	14.4	5.7	2.3	6.2	6.1	0	5.1	7.5	7.2	4.9	7.2	6.1	4.5	3.4	1.3	4.2	5.9	5.6	3.3	3.1	2.6	4.1	4.2	9.1	3.9	4.9	5.3
4933402E13Rik	0.4	1.1	3.2	0	2	0	0	0	1.8	0	0	0	0	1.1	2.6	0	0	1.2	0	2.8	3.3	5.1	8	10.1	3.5	0	0	0	0	2.5	2	0	1.2	0	0	0	0	2.1	2	9.1	6.6	4.6	0	0	0	8.7	11.6	7.7	1.5
4933404O12Rik	6.2	6.5	3.2	4.2	5	3.6	14.5	17.5	1.8	11.9	9	11.2	7.3	13.9	12.8	2.8	6.1	5.9	1.4	9.3	5.5	4.2	4	5.1	8.2	4.1	6.1	8.2	5.1	5	12.4	9.9	16.9	6.1	10.5	3.4	8.1	5.9	4.9	2.5	0.7	1.5	2.6	5.8	2.1	5.4	7.7	2.8	4.4
4933412E12Rik	2.3	3.2	1.6	7	7	10.9	6	7.2	7.9	1.5	9.9	3.4	5.8	9.6	7.7	4.3	1.5	1.2	9.5	5.6	4.4	16	4.8	13.3	16.3	13.5	16.4	3.3	20.5	7.5	1.3	3.7	4.8	4.5	6	1.1	28.3	20.5	16.8	12.2	21.1	5.4	14.2	14.1	12.7	7.9	1.9	4.9	0
4933417D19Rik	3.5	2.2	0	0	0	1.8	0	0	3.5	0	0.9	0	0	0	0	5.7	0	1.2	1.4	0	1.1	0	0	1.3	0	0	0	0	1.7	0	0	0	0	1.5	0.7	0	0	0	0	0	0	0	0	0.8	1.1	0.4	0	0	1
4933427D14Rik	5.1	8.6	6.3	4.2	8.1	15.4	6	5.4	7	11.9	7.2	3.4	8.8	11.8	12.8	12.8	13.7	10.6	19	10.2	11	14.3	12.8	16.5	2.3	9.3	9.2	11.5	10.2	12.5	4.6	4.9	2.4	0	8.2	5.7	10.8	14.6	9.9	16.2	11.8	13.1	6.5	9.9	8.5	16.2	13.5	13.3	10.2
4933434E20Rik	36.5	38.9	33.1	18.1	37.3	39.8	22.9	27.7	22.8	37.3	34.3	23.6	36.5	40.7	20.4	34.1	31.9	37.8	50.2	33.4	26.3	27	32.8	36.7	48.9	38.3	30.7	29.5	18.8	17.5	27.4	37.1	33.7	31.8	49.5	40.8	39.1	38	31.6	26.9	38.2	44.8	50.4	71.3	78.2	22	34.8	40	21.3
4933439C10Rik	42.3	38.9	36.3	18.1	7	14.5	49.4	17.5	33.3	29.8	16.3	21.3	10.2	12.8	11.5	79.6	51.7	43.7	10.9	9.3	18.7	15.2	10.4	15.2	2.3	5.2	4.1	13.1	18.8	15	4.6	3.7	2.4	40.9	27.7	21.5	22.9	38	55.3	14.7	11.8	12.3	5.2	6.6	5.3	12.4	38.7	13.3	3.4
5031425E22Rik	5.4	4.3	1.6	1.4	4	1.8	6	6.6	3.5	0	3.6	3.4	5.8	1.1	2.6	2.8	3	3.5	2.7	1.9	6.6	5.1	3.2	1.9	1.2	2.1	4.1	0	1.7	2.5	3.9	1.2	1.2	3	0	2.3	2.7	3.8	1	3	2	2.3	7.8	5	3.2	4.1	3.9	7.7	1
5031434O11Rik	1.6	0	0	0	1	0	1.2	1.2	0.9	3	0	1.1	2.9	4.3	2.6	1.4	0	1.2	0	6.5	8.8	1.7	4	2.5	0	3.1	0	1.6	6.8	0	0	2.5	1.2	0	3	1.1	2.7	2.1	3	2	1.3	0	2.6	1.7	7.4	2.9	3.9	0.7	0
5031439G07Rik	7.8	7.6	11	12.6	13.1	18.1	7.2	11.4	5.3	4.5	8.1	6.7	8.8	11.8	7.7	11.4	6.1	5.9	6.8	12.1	8.8	10.1	12.8	17.7	22.1	14.5	23.5	34.4	18.8	37.6	7.2	12.4	13.2	9.1	9	10.2	20.2	12.1	11.9	19.3	19.7	27.8	34.9	46.4	37	17.8	9.7	23.8	7.3
5033404E19Rik	0	0	0	1.4	1	0.9	0	0.6	0	0	0.9	0	0	0	0	0	0	1.2	0	0.9	0	0	0	0	0	0	0	0	0	0	3.9	1.2	1.2	0	0.7	1.1	0	0	0	0	0	0	0	0	0	0	1.9	0	7.7
5033406O09Rik	1.2	0	0	0	1	1.8	1.2	3	3.5	1.5	0	2.2	4.4	4.3	0	0	0	3.5	4.1	4.6	2.2	4.2	6.4	5.7	2.3	1	1	4.9	1.7	10	5.9	4.9	1.2	3	1.5	6.8	0	0.4	2	2	2.6	3.9	1.3	4.1	1.1	1.2	0	0.7	8.2
5330411J11Rik	0	0	0	0	0	0	0	0	0	0	0	0	0	0	0	0	0	0	1.4	0	0	0	0	0	0	0	0	0	0	0	0	0	0	0	0	0	1.3	0	0	0	0	0	0	0	0	0	0	0	7.7
5430405H02Rik	2.7	1.1	0	5.6	0	1.8	1.2	2.4	1.8	0	1.8	2.2	1.5	2.1	3.8	2.8	3	4.7	5.4	2.8	1.1	4.2	4	3.8	1.2	4.1	0	6.5	1.7	5	1.3	0	3.6	0	2.2	2.3	9.4	5.4	7.9	4.1	1.3	2.3	10.3	8.3	10.6	5.8	1.9	2.1	4.8
5430416N02Rik	77.7	62.7	61.5	26.5	48.3	51.6	33.7	34.3	34.2	31.3	46.1	41.5	62.8	82.4	70.2	55.4	79	96.9	33.9	30.6	35.1	13.5	28	26	19.8	31.1	25.6	16.4	32.4	17.5	35.3	45.8	37.3	74.2	95.2	109.8	22.9	22.2	16.8	23.4	26.3	16.2	25.8	29.8	21.1	14.5	9.7	13.3	23.2
5730408K05Rik	28.7	25.9	17.4	23.7	17.1	26.3	27.7	19.3	16.7	19.4	14.5	19.1	27.7	17.1	15.3	28.4	19.8	17.7	14.9	14.8	6.6	1.7	5.6	8.2	21	12.4	7.2	14.7	15.4	7.5	24.8	32.2	38.5	57.5	42	54.4	1.3	1.3	6.9	2	2.6	6.9	2.6	0.8	9.5	1.7	11.6	3.5	50.3
5730409E04Rik	1.9	3.2	3.2	9.8	8.1	9.1	4.8	5.4	4.4	6	5.4	9	11.7	4.3	6.4	2.8	3	3.5	6.8	11.1	7.7	9.3	8	8.2	14	6.2	8.2	8.2	20.5	7.5	5.2	4.9	1.2	1.5	1.5	4.5	6.7	8.8	8.9	16.8	14.5	10	51.7	44.7	51.8	8.3	3.9	3.5	5.8
5730455P16Rik	9.3	7.6	1.6	2.8	4	6.3	1.2	7.8	7	3	4.5	6.7	8.8	6.4	8.9	8.5	21.3	9.5	1.4	8.3	3.3	5.1	7.2	11.4	2.3	5.2	3.1	4.9	6.8	10	6.5	9.9	10.8	12.1	12.7	9.1	4	14.2	8.9	6.6	6.6	3.9	12.9	14.9	16.9	11.2	11.6	11.9	4.8
5730507C01Rik	2.7	0	1.6	0	1	0.9	2.4	2.4	3.5	0	3.6	1.1	0	3.2	5.1	0	1.5	0	1.4	0.9	1.1	0	0.8	0.6	0	0	2	0	0	0	5.9	3.7	3.6	3	4.5	3.4	1.3	0	1	1	0	1.5	0	0.8	0	0.4	0	0	2.9
5830444B04Rik	1.2	0	0	0	0	0	0	0	0.9	0	0	0	0	0	0	0	0	1.2	0	0.9	1.1	1.7	3.2	1.9	0	0	0	1.6	0	0	0	0	0	0	2.2	0	5.4	3.8	4	1	3.9	3.1	1.3	0	0	0	0	0	1
6030458C11Rik	55.6	49.7	48.9	30.7	49.3	38	45.8	36.1	37.7	58.2	40.7	52.7	32.1	43.9	48.5	46.9	48.6	53.2	46.1	53.8	52.7	35.4	41.6	34.8	36.1	46.6	28.6	18	25.6	25.1	45.1	63.1	47	43.9	53.2	47.6	51.2	27.2	29.6	28.4	23	27.8	14.2	14.1	15.9	21.1	30.9	27.4	59.9
6330403K07Rik	0.8	4.3	1.6	4.2	0	3.6	3.6	3.6	1.8	3	5.4	3.4	1.5	9.6	5.1	1.4	3	0	2.7	1.9	0	2.5	1.6	1.9	2.3	2.1	2	0	6.8	10	0	1.2	0	0	1.5	1.1	8.1	2.5	4	4.1	1.3	2.3	9	9.1	9.5	6.2	7.7	7	0.5
6330418K02Rik	0.8	2.2	1.6	5.6	2	0.9	0	4.2	1.8	1.5	0.9	1.1	0	2.1	1.3	0	4.6	0	2.7	2.8	7.7	2.5	0.8	5.7	3.5	2.1	1	1.6	1.7	0	2	0	0	3	2.2	2.3	4	1.3	1	3.6	4.6	1.5	0	2.5	1.1	2.5	3.9	1.4	2.4
6430548M08Rik	0	1.1	1.6	1.4	3	1.8	0	0	2.6	0	0	0	0	0	0	0	3	1.2	1.4	1.9	2.2	0	1.6	1.9	2.3	0	2	0	0	2.5	0	0	0	0	0	0	0	1.3	2	0	0.7	2.3	11.6	4.1	4.2	1.7	0	2.8	0.5
6430706D22Rik	100.2	102.7	94.7	71.1	58.4	58	92.8	75.3	82.5	74.6	56	62.8	77.4	93.1	123.8	126.5	97.3	69.7	62.4	79.8	94.4	65	64.8	67.8	50.1	66.3	35.8	37.6	54.6	57.6	91.4	94	103.6	133.3	134.9	114.4	75.4	97.4	113.6	74.6	55.9	64	18.1	17.4	10.6	123.5	147	120.6	102.5
8030462N17Rik	13.6	11.9	12.6	22.3	16.1	18.1	12.1	15.1	15.8	14.9	14.5	20.2	13.1	17.1	6.4	9.9	9.1	10.6	1.4	13	5.5	8.4	4	7	23.3	11.4	6.1	4.9	8.5	10	25.5	18.6	16.9	19.7	8.2	21.5	2.7	6.7	8.9	8.1	4.6	4.6	5.2	4.1	6.3	6.6	7.7	6.3	11.6
8030474K03Rik	10.1	3.2	4.7	7	9.1	6.3	6	4.2	5.3	1.5	4.5	2.2	0	1.1	1.3	4.3	9.1	8.3	5.4	8.3	7.7	5.9	4.8	5.7	4.7	4.1	1	1.6	1.7	7.5	0.7	3.7	0	3	2.2	2.3	0	0	1	5.6	1.3	3.1	0	0	1.1	0	0	0	6.8
8430429K09Rik	3.9	2.2	1.6	5.6	3	3.6	8.4	4.2	5.3	4.5	1.8	1.1	8.8	5.4	6.4	0	1.5	1.2	0	0.9	1.1	1.7	4	2.5	8.2	7.3	6.1	11.5	3.4	0	2.6	3.7	0	0	4.5	5.7	2.7	2.1	1	2	3.3	6.9	7.8	11.6	3.2	1.7	3.9	7	1.5
9030025P20Rik	2.3	3.2	3.2	0	0	0.9	1.2	2.4	0	0	1.8	4.5	1.5	2.1	1.3	1.4	3	2.4	2.7	3.7	2.2	2.5	3.2	0	1.2	0	1	1.6	0	0	0	1.2	3.6	0	0.7	2.3	2.7	1.7	2	1.5	0	2.3	0	0.8	2.1	0.4	0	0	0
9130008F23Rik	0.4	1.1	0	7	4	2.7	2.4	1.2	2.6	0	3.6	2.2	2.9	7.5	3.8	1.4	1.5	0	1.4	0.9	2.2	5.1	4	5.7	3.5	12.4	10.2	6.5	8.5	5	0.7	0	2.4	0	0.7	0	10.8	7.1	4.9	2	3.3	1.5	12.9	6.6	13.7	1.7	1.9	2.1	1
9130023H24Rik	0.4	0	0	1.4	1	0	0	0.6	0	0	2.7	0	1.5	3.2	0	0	1.5	0	0	0	0	0	0.8	1.3	0	0	1	0	6.8	2.5	0.7	0	1.2	0	1.5	0	1.3	0.8	1	0	0.7	1.5	1.3	1.7	12.7	2.9	0	0.7	0.5
9130024F11Rik	0	1.1	0	0	2	0.9	2.4	1.2	2.6	0	1.8	4.5	1.5	2.1	0	1.4	3	2.4	19	13	7.7	4.2	3.2	5.1	1.2	1	0	3.3	1.7	0	0	1.2	0	0	0	0	0	3.3	3	2.5	1.3	1.5	0	0	1.1	1.7	0	0.7	0
9130221H12Rik	8.9	19.5	9.5	15.3	10.1	13.6	6	9.6	6.1	9	6.3	9	10.2	9.6	17.9	9.9	16.7	9.5	14.9	13	16.5	21.9	14.4	15.8	14	18.6	11.3	14.7	20.5	7.5	11.8	16.1	8.4	6.1	7.5	9.1	20.2	16.3	12.8	15.7	15.1	17.7	16.8	13.3	15.9	19.1	19.3	18.9	13.5
9130401M01Rik	126.7	152.4	112	99.1	107.8	127.7	127.7	113.8	143.9	168.6	130.1	133.5	147.5	120.9	104.6	105.2	104.9	105.2	118	103	106.5	104.7	116.1	110.8	114.2	126.4	103.3	80.2	122.9	87.7	155.4	144.7	185.5	140.8	170.8	139.3	98.3	90.7	97.8	106.1	96.7	104.9	104.7	75.4	86.7	55.1	65.7	52.6	115.5
9230114K14Rik	0.4	0	0	0	1	1.8	2.4	3	1.8	0	0	0	1.5	0	0	4.3	3	1.2	0	2.8	1.1	1.7	1.6	1.3	1.2	0	3.1	0	0	5	0.7	2.5	1.2	1.5	0.7	0	0	4.6	4.9	3.6	0.7	0.8	0	9.9	11.6	3.7	13.5	4.2	1
9330102E08Rik	1.9	8.6	1.6	1.4	3	0.9	6	2.4	1.8	1.5	3.6	2.2	2.9	1.1	6.4	2.8	0	7.1	8.1	1.9	1.1	2.5	3.2	3.2	1.2	1	1	3.3	1.7	0	3.3	1.2	1.2	0	5.2	2.3	1.3	3.8	3	2.5	3.3	0.8	1.3	5	2.1	5	1.9	4.9	0
9330133O14Rik	0.4	1.1	0	1.4	2	2.7	0	1.2	0	7.5	2.7	4.5	4.4	0	5.1	4.3	4.6	2.4	1.4	0.9	2.2	3.4	2.4	1.9	2.3	0	1	1.6	5.1	0	0.7	1.2	0	1.5	0	1.1	2.7	1.3	0	4.6	2	1.5	7.8	1.7	2.1	3.3	9.7	3.5	1.5
9330151L19Rik	1.9	1.1	3.2	0	1	0.9	2.4	3	1.8	3	0	0	2.9	0	1.3	0	0	5.9	0	4.6	1.1	1.7	3.2	2.5	1.2	0	2	1.6	0	0	0.7	2.5	2.4	4.5	0.7	1.1	2.7	2.9	2	2.5	1.3	2.3	2.6	2.5	4.2	3.7	1.9	2.1	1.9
9430015G10Rik	61.4	45.4	48.9	32.1	39.3	29	38.6	34.3	39.5	40.3	36.1	46	58.4	39.6	44.7	39.8	62.3	49.7	47.5	39.9	49.4	37.1	47.2	46.9	21	32.1	21.5	9.8	22.2	5	37.2	59.4	32.5	40.9	74.2	57.8	28.3	21.7	19.8	40.6	22.4	26.2	2.6	12.4	12.7	30.3	44.5	36.5	18.4
9430038I01Rik	40.8	30.3	47.3	33.5	30.2	39.8	33.7	37.3	42.1	47.8	24.4	21.3	21.9	42.8	33.2	39.8	27.4	31.9	39.3	33.4	42.8	11	16	18.4	23.3	17.6	24.5	18	25.6	22.5	27.4	59.4	55.4	40.9	42	39.6	35	31.8	27.7	34.5	23.7	30.1	15.5	7.5	8.5	14.9	19.3	15.4	33.4
9430060I03Rik	2.3	1.1	0	0	1	0.9	0	1.8	0	0	0.9	1.1	1.5	0	1.3	0	0	0	0	0	0	0	0	0.6	1.2	0	0	0	0	0	0.7	0	0	0	0	0	0	0.4	0	0	0.7	0	1.3	0	1.1	0.8	0	1.4	2.4
9430083A17Rik	1.2	0	1.6	0	1	0	0	0.6	1.8	0	0	1.1	1.5	2.1	1.3	0	0	0	4.1	0	2.2	0	0	0.6	3.5	1	1	0	0	0	0	0	1.2	0	2.2	1.1	1.3	2.9	2	0.5	0	0.8	0	0	0	0	1.9	0	1
9530053A07Rik	0.4	0	0	5.6	6	6.3	2.4	1.8	3.5	0	5.4	1.1	1.5	3.2	2.6	2.8	0	7.1	1.4	0.9	0	3.4	2.4	2.5	5.8	5.2	3.1	6.5	10.2	10	0.7	0	3.6	0	0	1.1	5.4	7.5	8.9	4.1	3.3	3.9	7.8	3.3	12.7	5.8	0	4.2	6.8
9530068E07Rik	51.7	71.4	50.5	67	110.8	92.4	53	84.3	71.1	76.1	71.4	70.7	73	52.4	54.9	55.4	83.6	72.1	81.4	82.6	93.3	133.3	131.3	131.1	113	106.7	130.9	111.3	143.4	172.9	47	50.7	42.2	40.9	44.2	37.4	97	113.7	103.8	131	161.2	144.3	401.8	396	424.8	161.7	189.5	187.3	50.3
9530082P21Rik	1.6	1.1	0	0	1	0	2.4	1.2	0	1.5	0	0	1.5	4.3	0	1.4	1.5	0	0	2.8	3.3	3.4	2.4	1.3	0	0	0	0	0	2.5	0	0	0	0	0	0	4	6.7	4	7.1	3.9	4.6	2.6	0.8	0	0	0	1.4	0.5
9630028I04Rik	0	0	0	0	0	0	0	0	0	0	0	0	0	0	0	0	0	0	0	0	0	0	0	0	0	0	0	0	0	0	0	2.5	1.2	0	0	0	0	0	0	0	0	0	0	0	0	0	0	0	5.3
9930012K11Rik	7	6.5	6.3	8.4	5	4.5	4.8	1.8	3.5	3	6.3	7.9	11.7	10.7	12.8	2.8	3	2.4	2.7	7.4	7.7	11.8	19.2	7	7	10.4	5.1	8.2	17.1	20	11.1	12.4	14.5	7.6	7.5	6.8	12.1	18.4	7.9	19.3	11.8	13.1	5.2	8.3	4.2	9.9	9.7	7	2.4
9930021J03Rik	1.9	6.5	0	2.8	6	5.4	6	4.2	3.5	7.5	1.8	6.7	5.8	3.2	2.6	2.8	4.6	2.4	4.1	2.8	1.1	2.5	2.4	1.9	2.3	3.1	3.1	0	0	2.5	2.6	3.7	4.8	0	6	6.8	1.3	2.1	2	1	0.7	3.9	0	5.8	3.2	4.6	7.7	8.4	4.4
9930104L06Rik	32.2	17.3	28.4	20.9	15.1	20.8	31.3	15.1	14.9	17.9	15.4	13.5	10.2	6.4	8.9	38.4	35	27.2	8.1	10.2	2.2	5.1	3.2	8.2	10.5	13.5	14.3	11.5	12	5	9.8	8.7	8.4	54.5	64.4	53.2	10.8	8.4	5.9	8.6	9.9	10.8	11.6	14.1	13.7	16.2	5.8	16.1	12.1
A030001D20Rik	1.2	4.3	0	1.4	0	0	0	1.8	0.9	0	0.9	0	1.5	2.1	1.3	0	6.1	3.5	0	0	1.1	3.4	2.4	0.6	3.5	0	1	0	0	7.5	2.6	1.2	2.4	3	1.5	0	1.3	1.7	1	1	1.3	2.3	3.9	2.5	4.2	0.8	1.9	0.7	3.4
A130010J15Rik	0.4	3.2	0	2.8	1	0	6	2.4	3.5	4.5	2.7	1.1	1.5	4.3	1.3	0	3	3.5	0	0.9	2.2	3.4	2.4	3.8	2.3	3.1	1	1.6	0	2.5	3.9	1.2	4.8	3	5.2	1.1	1.3	3.8	1	0.5	0.7	0.8	0	3.3	2.1	1.7	0	1.4	1.9
A230072C01Rik	1.6	0	7.9	2.8	0	0.9	2.4	1.2	1.8	0	0	0	0	0	0	1.4	0	2.4	1.4	0.9	2.2	0	2.4	1.3	0	1	0	0	0	0	3.9	2.5	1.2	3	3	3.4	2.7	0	2	2	0.7	0.8	2.6	0	3.2	2.5	1.9	1.4	3.4
A2m	13.2	6.5	4.7	0	0	0.9	4.8	0.6	0	1.5	0	0	1.5	2.1	1.3	0	0	0	0	0	0	0	0	0	0	0	0	0	0	0	2.6	2.5	3.6	3	2.2	3.4	1.3	0	0	0	0	0	0	0	2.1	0.4	1.9	0	2.9
A330009N23Rik	2.3	1.1	6.3	0	2	3.6	2.4	1.2	1.8	0	0.9	3.4	1.5	1.1	0	1.4	0	7.1	2.7	0	4.4	1.7	1.6	1.3	2.3	1	2	3.3	3.4	0	0.7	0	0	3	3.7	5.7	0	0.8	1	0	1.3	0.8	2.6	0.8	1.1	0	0	0	1.5
A430005L14Rik	144.1	122.2	124.7	124.2	98.7	118.6	112.1	118.7	100.9	111.9	133.7	114.4	112.4	133.8	146.8	93.8	104.9	99.3	122.1	88.1	103.2	49	40.8	50	89.7	71.5	97.2	68.7	70	72.7	122.8	143.5	121.6	125.7	129.6	155.1	88.9	67.3	71.1	64	69.1	62.5	45.2	40.6	39.1	63.4	112.1	83.5	103.9
A430033K04Rik	3.9	3.2	6.3	4.2	4	1.8	1.2	1.8	0.9	3	2.7	3.4	0	3.2	1.3	4.3	3	3.5	0	3.7	5.5	1.7	1.6	0.6	4.7	3.1	1	0	5.1	5	3.3	4.9	2.4	6.1	8.2	2.3	1.3	3.8	0	5.1	2.6	2.3	2.6	3.3	3.2	4.6	5.8	4.9	7.3
A4galt	27.6	42.2	45.8	18.1	23.2	10.9	18.1	15.7	20.2	23.9	14.5	26.9	29.2	43.9	24.2	38.4	30.4	24.8	33.9	31.5	43.9	34.6	24	33.6	14	20.7	18.4	19.6	22.2	20	51.6	40.8	36.1	46.9	35.2	29.4	12.1	13.8	29.6	45.7	40.8	50.2	47.8	43.1	46.5	22	67.7	32.3	114.1
A530016L24Rik	0	0	0	0	0	0	0	0	0	0	0	1.1	0	0	0	0	0	0	0	0.9	0	0	0	0	0	1	0	0	0	0	0	0	0	0	0	0	56.6	32.2	34.6	10.7	5.9	9.3	0	0	0	0.8	5.8	1.4	0
A630001G21Rik	0	0	0	0	0	0.9	1.2	0.6	0	0	0	1.1	0	1.1	1.3	0	0	0	0	0	0	0	0	0.6	0	1	0	0	0	0	0.7	0	0	1.5	0	1.1	0	1.3	0	0	0.7	1.5	0	2.5	2.1	0.4	0	0	1.9
A630066F11Rik	2.7	1.1	1.6	1.4	0	0	2.4	1.8	0	0	0	1.1	1.5	4.3	0	1.4	3	1.2	0	0	3.3	0.8	1.6	1.3	2.3	2.1	0	1.6	5.1	0	0.7	0	0	0	1.5	0	1.3	2.1	0	1.5	0.7	0.8	1.3	1.7	7.4	1.2	0	0.7	1.5
A630089N07Rik	0	0	1.6	1.4	2	0	1.2	1.8	1.8	0	0.9	0	1.5	2.1	0	2.8	1.5	0	0	0	0	1.7	0	0	0	0	2	0	0	0	1.3	7.4	4.8	4.5	1.5	0	0	0.4	0	1.5	0	0	0	0	0	0	0	0	1.5
A730008H23Rik	2.7	0	1.6	0	1	1.8	0	0.6	1.8	4.5	2.7	0	0	3.2	1.3	1.4	0	0	1.4	1.9	1.1	2.5	1.6	0.6	1.2	0	0	0	5.1	0	2	3.7	0	0	0	3.4	4	0.8	0	2	0.7	0.8	1.3	0	0	0.8	1.9	0.7	2.4
A730063M14Rik	0.8	0	1.6	0	2	1.8	0	0.6	2.6	0	0.9	1.1	1.5	0	1.3	1.4	3	3.5	2.7	0.9	2.2	5.9	1.6	1.9	1.2	0	0	0	0	0	0.7	0	2.4	1.5	0	1.1	0	0.8	2	2	0	0.8	0	0	0	1.7	1.9	4.9	1
A830018L16Rik	0.4	2.2	0	0	0	1.8	0	0.6	0	0	0	0	1.5	1.1	0	4.3	1.5	0	0	0	0	0	0	0	0	0	0	0	0	0	0.7	0	1.2	0	0.7	0	0	0	0	0	0.7	0	0	0.8	0	0	0	0	5.3
A830052D11Rik	0	0	0	0	0	0	0	0	0	0	0	0	0	0	0	0	0	0	1.4	0	0	1.7	0.8	0.6	0	0	0	3.3	1.7	0	2	0	0	0	0	0	2.7	4.6	2	1	0	2.3	1.3	0	2.1	0.4	0	0	0
A930001C03Rik	0.8	0	0	0	2	0	1.2	2.4	2.6	0	1.8	0	0	0	2.6	0	1.5	1.2	4.1	1.9	6.6	2.5	8	2.5	1.2	2.1	2	0	0	0	0	0	2.4	0	1.5	0	1.3	2.5	3	3	3.3	0	6.5	1.7	0	2.5	7.7	6.3	1
A930004D18Rik	2.3	1.1	6.3	4.2	0	1.8	1.2	1.2	0	0	3.6	0	4.4	2.1	0	1.4	1.5	4.7	1.4	1.9	1.1	1.7	0	3.2	1.2	1	1	1.6	3.4	5	1.3	1.2	6	0	1.5	0	1.3	1.3	1	3.6	1.3	3.9	10.3	4.1	4.2	6.6	3.9	2.1	2.4
A930005H10Rik	9.7	19.5	12.6	15.3	6	8.1	13.3	10.2	10.5	16.4	13.6	7.9	5.8	16.1	10.2	7.1	12.2	16.6	27.1	14.8	19.8	20.3	16.8	16.5	7	9.3	14.3	14.7	22.2	5	6.5	9.9	9.6	0	12.7	12.5	4	6.7	3	6.6	9.9	7.7	9	22.4	9.5	10.8	13.5	11.2	11.6
A930013F10Rik	3.1	0	1.6	0	2	8.1	2.4	0.6	0.9	0	0.9	1.1	2.9	2.1	5.1	1.4	1.5	1.2	0	1.9	3.3	0.8	1.6	1.9	1.2	0	1	1.6	0	0	0.7	3.7	0	1.5	5.2	0	2.7	1.7	2	0.5	0.7	0.8	0	2.5	3.2	2.1	0	3.5	0.5
A930015D03Rik	1.2	1.1	1.6	0	1	0	3.6	2.4	0.9	3	0.9	0	1.5	0	0	1.4	0	1.2	1.4	0.9	0	0	2.4	3.8	2.3	3.1	2	1.6	3.4	0	0	1.2	1.2	1.5	0	2.3	1.3	3.3	1	5.6	0	5.4	0	3.3	3.2	0.4	0	1.4	1.5
A930024E05Rik	3.9	8.6	7.9	5.6	3	7.2	6	4.8	4.4	4.5	9	1.1	13.1	20.3	14	1.4	1.5	2.4	0	0	3.3	2.5	2.4	1.3	1.2	2.1	5.1	1.6	5.1	0	2	7.4	3.6	6.1	5.2	2.3	1.3	2.1	2	1	1.3	0.8	3.9	3.3	1.1	2.9	1.9	5.6	0
A930033H14Rik	0	0	0	0	1	0	0	0.6	0.9	0	0	0	0	0	0	0	0	0	0	0	0	1.7	0.8	0	0	0	0	3.3	1.7	0	0	0	0	0	0	0	0	0.4	1	0	0	0.8	5.2	1.7	2.1	0.8	1.9	0	0
A930037H05Rik	3.9	1.1	3.2	0	1	3.6	0	1.8	0	0	0	0	1.5	3.2	1.3	0	1.5	1.2	0	1.9	0	0.8	0	0	0	0	0	0	0	0	2	4.9	0	0	1.5	2.3	0	0	0	0	1.3	0	0	0	1.1	0	0	0	0.5
AA414768	1.9	2.2	3.2	1.4	10.1	6.3	2.4	4.2	5.3	0	0	1.1	1.5	1.1	5.1	7.1	1.5	3.5	1.4	2.8	2.2	6.8	9.6	10.8	1.2	5.2	2	8.2	5.1	15	6.5	2.5	9.6	3	0	3.4	10.8	5.9	4.9	12.2	6.6	10	18.1	14.1	9.5	17.4	25.1	21.7	10.6
AA465934	3.5	3.2	1.6	1.4	4	3.6	6	3.6	0.9	1.5	1.8	1.1	2.9	2.1	1.3	2.8	6.1	2.4	6.8	2.8	2.2	0	1.6	0.6	2.3	2.1	4.1	1.6	0	7.5	3.9	1.2	3.6	3	6.7	2.3	0	0	0	0	0	0.8	0	0	0	0	0	0	7.7
AA467197	12	7.6	14.2	0	4	0	3.6	2.4	0.9	4.5	5.4	3.4	4.4	3.2	2.6	7.1	6.1	4.7	5.4	4.6	3.3	2.5	8.8	1.3	5.8	3.1	2	4.9	3.4	2.5	0.7	3.7	1.2	1.5	5.2	1.1	2.7	2.9	2	8.1	15.8	7.7	1.3	0	2.1	0	0	0	21.3
AA623943	0	0	0	0	0	0	0	0.6	0	0	0	0	0	0	0	7.1	0	0	0	0	0	0	0	0	0	0	0	0	0	0	0.7	0	1.2	0	0	0	0	0	0	0	0	0	0	0	0	0	0	0	1.5
AA986860	1.6	2.2	3.2	0	2	0	1.2	1.2	1.8	0	1.8	2.2	2.9	1.1	2.6	4.3	4.6	0	4.1	7.4	4.4	4.2	5.6	5.1	9.3	3.1	1	9.8	6.8	5	2.6	1.2	1.2	0	1.5	1.1	4	2.1	3	6.1	2.6	7.7	3.9	2.5	2.1	38.1	29	33.7	7.3
AB124611	0	0	0	0	0	0	0	0	0	0	0	0	0	0	0	0	0	0	0	0	0	0	0	0	0	0	0	0	0	0	0	0	0	0	0	1.1	0	0	0	0	0	0	3.9	2.5	9.5	0.8	0	0	0
AF357425	0.4	0	0	1.4	1	0.9	3.6	1.8	2.6	4.5	1.8	1.1	0	1.1	0	1.4	0	0	0	0	0	0.8	0.8	0	0	0	2	0	0	0	1.3	1.2	0	0	0.7	1.1	5.4	3.8	3	0	0	1.5	2.6	2.5	0	0.8	0	0	0
AI413582	25.3	33.5	30	47.4	19.1	19	39.8	23.5	35.1	68.7	45.2	37	24.8	24.6	40.8	37	38	44.9	47.5	44.5	65.8	42.2	52.8	46.2	39.6	39.4	35.8	75.3	76.8	75.2	25.5	16.1	18.1	43.9	45.7	24.9	44.4	46	38.5	56.4	54	43.2	58.1	64.6	76.1	52.6	69.6	49.1	32.9
AI427809	0.4	0	1.6	1.4	0	1.8	0	0	0	0	0.9	0	0	0	0	0	1.5	0	0	0	0	0.8	0	0	0	0	1	0	1.7	0	0.7	1.2	1.2	1.5	0	0	0	0	0	0.5	0.7	0	2.6	1.7	0	0	0	0.7	10.2
AI429214	0	0	0	4.2	0	0	0	0	0	0	0	0	0	0	0	0	0	0	0	0	0	0	0.8	0.6	0	0	0	0	1.7	0	0.7	0	0	0	0	0	0	0.4	1	0	1.3	0.8	2.6	2.5	2.1	2.5	0	2.8	0
AI467606	7.8	1.1	0	0	3	1.8	0	4.2	2.6	0	0.9	1.1	2.9	1.1	1.3	5.7	4.6	1.2	1.4	0	0	0	0	1.3	1.2	0	0	0	0	0	10.4	14.8	10.8	4.5	3	2.3	0	0	0	1.5	0.7	0	3.9	2.5	3.2	0	0	0	19.3
AI506816	0	0	0	0	0	0	0	0	0	0	0	0	0	0	0	0	0	0	0	0	0	0	0	0	0	0	0	0	0	2.5	0	0	0	0	0	0	1.3	0.8	0	1.5	2.6	3.9	0	0	0	7.9	0	1.4	0
AI597479	20.6	24.9	20.5	9.8	6	13.6	20.5	19.3	20.2	17.9	21.7	19.1	13.1	16.1	21.7	24.2	13.7	17.7	14.9	26.9	14.3	24.5	23.2	31	22.1	18.6	15.3	4.9	27.3	27.6	26.1	27.2	25.3	21.2	14.2	17	16.2	20.5	27.7	13.7	15.8	9.3	14.2	14.9	20.1	24.5	9.7	20.3	19.3
AI661453	8.2	16.2	22.1	14	15.1	19.9	27.7	22.3	29.8	50.7	37.9	38.1	36.5	25.7	24.2	61.1	47.1	48.5	119.4	103.9	109.7	111.4	136.1	124.1	80.4	94.3	84.9	129.3	107.6	80.2	5.2	7.4	4.8	4.5	3.7	11.3	56.6	76.1	64.2	129.5	109.9	123.5	5.2	0.8	1.1	3.3	5.8	2.1	4.4
AI662270	0	0	0	0	0	0	0	0	0	0	0	0	0	0	0	0	0	0	0	0	0	0	0	0	0	0	0	0	0	0	0	1.2	0	0	0	0	0	1.3	0	0	0	0	0	0	0	0	0	0.7	1
AI837181	45.5	51.9	53.6	54.4	60.4	38	37.4	39.2	45.6	52.2	51.5	40.4	64.2	55.6	56.2	42.6	38	24.8	42	43.6	54.9	47.3	45.6	39.3	44.3	66.3	61.4	63.8	75.1	70.1	48.3	35.9	51.8	50	56.2	49.8	33.7	49.7	45.5	63.5	55.3	66.4	99.5	106.1	91.9	68.8	44.5	56.8	56.1
AI987944	3.9	3.2	3.2	2.8	1	3.6	1.2	1.2	0.9	3	0.9	1.1	1.5	8.6	6.4	4.3	4.6	1.2	1.4	1.9	1.1	2.5	3.2	3.8	1.2	1	2	0	0	5	2.6	4.9	4.8	6.1	3.7	4.5	1.3	1.7	1	5.6	0.7	2.3	3.9	6.6	7.4	3.7	1.9	2.1	4.4
AU015836	24.9	23.8	15.8	23.7	18.1	16.3	43.4	25.9	29.8	19.4	31.6	41.5	8.8	3.2	2.6	41.2	30.4	62.7	46.1	40.8	41.7	22.8	32	21.5	24.5	17.6	18.4	26.2	20.5	10	2	0	3.6	6.1	8.2	9.1	24.2	28.8	27.7	35	36.2	28.6	0	1.7	0	0	0	1.4	1
AU018091	89.7	81.1	75.7	58.6	40.3	60.7	59	29.5	47.4	43.3	22.6	15.7	39.4	37.5	48.5	25.6	24.3	41.4	36.6	26.9	57.1	78.5	64	72.8	39.6	44.5	38.9	73.6	76.8	75.2	102.5	74.2	102.4	71.2	76.4	44.2	56.6	84.4	84	69	69.1	62.5	0	0.8	2.1	2.9	1.9	4.2	161
AU021092	0	0	0	0	0	0	0	0	0	1.5	0	0	0	0	0	0	1.5	0	1.4	2.8	5.5	3.4	3.2	3.2	0	3.1	1	3.3	3.4	2.5	0.7	0	0	0	0	0	0	0.4	0	0	0	0.8	0	0	0	8.7	5.8	8.4	0.5
AU022252	10.1	9.7	9.5	9.8	4	10.9	7.2	4.8	14	3	8.1	5.6	8.8	11.8	8.9	4.3	10.6	3.5	6.8	5.6	7.7	2.5	8	8.9	5.8	10.4	14.3	8.2	6.8	10	4.6	7.4	9.6	7.6	12	10.2	14.8	15	19.8	11.2	11.2	11.6	6.5	6.6	4.2	14.1	27.1	19.6	14
AU022751	1.2	1.1	1.6	1.4	3	6.3	1.2	1.8	0	0	0.9	2.2	1.5	1.1	1.3	4.3	1.5	7.1	0	0	0	0	0	0	0	0	0	0	0	0	0.7	1.2	0	1.5	3	1.1	0	0	0	1	0	0	0	0	0	0	0	0	0.5
AU040320	26.8	24.9	6.3	22.3	17.1	15.4	24.1	10.2	11.4	20.9	18.1	18	19	17.1	20.4	31.3	31.9	20.1	36.6	26	34	40.5	47.2	45	26.8	28	23.5	40.9	37.6	45.1	15	17.3	14.5	16.7	21	22.6	35	35.5	40.5	47.7	36.8	42.4	45.2	39.8	31.7	71.7	67.7	80	11.1
AW146154	0.4	0	0	0	1	0	0	0	0.9	0	0	0	0	1.1	1.3	1.4	0	0	0	0	0	0	0	0	0	0	1	0	0	2.5	1.3	0	0	0	4.5	2.3	0	0.4	0	0	0	1.5	0	0.8	1.1	0	0	1.4	1.5
AW209491	25.6	19.5	30	30.7	39.3	27.2	30.1	30.1	26.3	29.8	23.5	28	26.3	32.1	42.1	14.2	16.7	11.8	29.8	27.8	23	37.1	27.2	26	28	29	26.6	24.5	32.4	50.1	29.4	42.1	44.6	34.8	25.5	29.4	12.1	25.9	27.7	19.8	17.1	30.9	15.5	23.2	29.6	30.7	17.4	33	14.5
AW549877	5.1	5.4	1.6	2.8	4	0.9	2.4	1.2	4.4	6	0.9	3.4	2.9	2.1	5.1	0	0	0	1.4	1.9	3.3	1.7	2.4	5.7	2.3	1	3.1	1.6	0	2.5	2.6	1.2	3.6	0	1.5	5.7	1.3	3.8	2	2	2	3.1	1.3	3.3	5.3	9.9	0	4.2	0.5
AW551984	0	0	1.6	0	1	0.9	0	0.6	0	0	0	0	0	0	0	0	0	0	0	1.9	0	0	0.8	0	1.2	0	1	0	0	0	0	0	1.2	3	0.7	0	0	0	0	0	0	0	0	5.8	3.2	0.4	0	0	0
AW554918	15.5	15.1	4.7	1.4	5	7.2	1.2	3.6	8.8	4.5	3.6	6.7	4.4	6.4	8.9	12.8	10.6	4.7	6.8	4.6	8.8	5.9	6.4	5.1	2.3	5.2	6.1	3.3	1.7	2.5	4.6	3.7	4.8	4.5	6.7	10.2	6.7	5.9	6.9	5.1	5.3	3.1	3.9	2.5	5.3	3.3	5.8	1.4	4.4
AW822252	1.2	0	0	0	0	1.8	2.4	0	0	0	0	0	0	0	0	0	1.5	1.2	1.4	0	0	0	0.8	2.5	0	2.1	1	0	0	0	0	0	0	1.5	0.7	0	1.3	1.3	1	2	3.9	1.5	0	0	0	0	1.9	0.7	3.4
Aaas	119.7	126.5	112	154.9	155.1	137.6	166.3	136.1	127.2	138.8	146.4	152.6	147.5	157.3	155.7	153.5	223.4	164.3	242.8	180.9	194.3	191.6	216.1	203.9	164.3	174	173.9	216	169	155.3	169.8	181.8	131.3	139.3	139.4	120	226.3	222.3	231.2	190.4	144.1	182.9	115	96.9	105.7	144.7	148.9	134	167.7
Aacs	16.3	17.3	9.5	23.7	29.2	33.5	50.6	41.6	48.3	52.2	55.1	48.2	30.7	27.8	28.1	39.8	30.4	28.4	69.2	68.6	83.4	80.2	54.4	44.3	51.3	55.9	58.3	90	58	72.7	45.7	53.2	34.9	33.3	23.2	12.5	52.5	37.6	42.5	45.2	48	54.8	95.6	101.9	112	38.1	38.7	38.6	43
Aak1	15.2	10.8	14.2	8.4	20.1	19.9	26.5	18.7	15.8	14.9	19	14.6	14.6	16.1	20.4	22.7	28.9	15.4	23.1	32.5	21.9	27	33.6	23.4	26.8	49.7	36.8	31.1	44.4	37.6	17	8.7	9.6	10.6	11.2	10.2	28.3	29.7	28.7	36.6	36.8	30.1	40.1	64.6	37	79.6	85.1	76.5	22.2
Aamdc	33.8	44.3	33.1	40.5	32.2	52.5	41	48.2	40.4	31.3	38.9	33.7	23.4	18.2	26.8	55.4	71.4	52	73.2	48.2	43.9	46.4	42.4	30.4	33.8	46.6	49.1	44.2	56.3	55.1	24.2	21	16.9	33.3	31.5	29.4	115.8	121.6	130.4	51.8	48	48.6	33.6	32.3	31.7	32.7	30.9	36.5	45.4
Aamp	285.2	306	296.7	249.7	253.8	277.1	268.7	282.5	301.9	308.9	262	256.9	287.6	233.3	255.2	312.7	325.2	260.1	294.3	331.2	326	309.7	280.2	247	240	281.7	280.2	330.6	309	310.6	282.8	320.3	261.3	257.4	236.8	236.7	394.6	323.9	380.4	348.3	342.8	328.7	306.2	313.2	209.2	199	266.8	211.8	240.2
Aar2	21	27	26.8	27.9	27.2	29	27.7	33.1	43.9	35.8	43.4	38.1	42.3	33.2	40.8	34.1	27.4	22.5	32.6	36.2	19.8	31.2	34.4	27.2	31.5	34.2	29.7	34.4	29	22.5	39.2	37.1	25.3	22.7	37.5	28.3	37.7	38	41.5	26.4	39.5	37	31	22.4	21.1	33.6	32.9	26.7	28
Aard	12.8	10.8	14.2	27.9	35.2	37.1	19.3	12.6	20.2	3	11.7	13.5	8.8	2.1	3.8	28.4	24.3	31.9	14.9	3.7	5.5	13.5	12.8	13.3	28	20.7	31.7	19.6	18.8	22.5	14.4	17.3	16.9	3	6	3.4	90.2	91.9	98.8	22.8	17.8	16.2	0	0.8	0	0.4	1.9	0.7	26.6
Aars	612.7	526.5	490.7	347.4	291	317.8	472.4	456	466	544.7	573.7	601.3	502.3	519	534.7	767.5	828.3	718.7	618.5	498.2	599.2	466.7	458.7	452.2	358.9	385.3	345.7	499.2	430.2	365.8	619.1	578.8	643.1	723.8	693.8	670.4	335.4	270.8	277.7	275.2	271.1	235.4	503.9	510.4	489.3	244.2	322.9	255.3	633.2
Aars2	43.5	44.3	50.5	58.6	43.3	38.9	56.6	48.8	46.5	53.7	56.9	48.2	48.2	35.3	39.6	52.6	47.1	41.4	51.5	51	53.8	40.5	36.8	45.6	33.8	48.7	48.1	60.6	30.7	45.1	51.6	56.9	68.6	48.5	61.4	53.2	36.4	47.2	46.4	44.2	46.1	57.9	7.8	19.1	21.1	36.9	23.2	27.4	53.7
Aarsd1	219.5	182.7	178.3	153.5	118.8	130.4	183.2	161.4	138.6	159.7	150.9	144.7	185.4	186.2	188.9	186.2	197.6	177.3	154.6	141	166.8	90.3	86.5	100.7	101.4	112.9	112.5	139.1	59.8	115.2	209.6	217.7	198.7	239.2	233.8	233.3	92.9	70.2	103.8	72.6	75	88.7	36.2	36.5	41.2	92.4	127.6	104.5	186.6
Aasdh	21.4	21.6	20.5	4.2	14.1	14.5	8.4	14.5	25.4	22.4	16.3	20.2	20.4	19.3	21.7	27	24.3	18.9	13.6	15.8	24.1	20.3	14.4	13.3	9.3	6.2	8.2	6.5	18.8	5	17.6	21	19.3	10.6	22.5	17	10.8	18.4	13.8	6.6	5.9	6.9	10.3	5	3.2	9.5	9.7	7	8.7
Aasdhppt	5.4	3.2	3.2	0	5	0.9	2.4	6	1.8	4.5	4.5	4.5	1.5	5.4	3.8	1.4	4.6	2.4	2.7	0	5.5	3.4	3.2	4.4	1.2	1	3.1	3.3	0	2.5	3.9	4.9	4.8	1.5	6	4.5	5.4	1.3	4	1	0	0.8	5.2	2.5	5.3	2.1	1.9	3.5	2.9
Aatf	21.8	22.7	20.5	36.3	21.1	24.4	32.5	37.3	29.8	22.4	19.9	23.6	17.5	33.2	29.4	21.3	30.4	34.3	25.8	35.3	15.4	13.5	15.2	15.2	14	26.9	16.4	21.3	22.2	12.5	39.2	37.1	40.9	25.7	30.7	23.8	21.6	23	27.7	15.2	12.5	16.2	23.3	9.9	16.9	16.6	17.4	18.2	21.8
Abat	1.6	2.2	4.7	2.8	4	2.7	4.8	4.8	0.9	3	5.4	4.5	0	1.1	0	2.8	4.6	1.2	5.4	2.8	0	4.2	4	3.2	3.5	2.1	7.2	3.3	1.7	10	1.3	0	7.2	0	1.5	1.1	4	10	12.8	3	5.9	6.2	10.3	7.5	13.7	3.3	3.9	2.1	0
Abca1	1.6	0	3.2	1.4	4	1.8	2.4	2.4	1.8	0	0	2.2	1.5	1.1	0	0	0	1.2	0	0	0	3.4	2.4	4.4	3.5	1	2	4.9	1.7	0	0.7	1.2	0	1.5	0	0	1.3	2.1	3	5.6	9.2	3.1	7.8	3.3	6.3	14.1	0	7.7	2.4
Abca2	28.7	21.6	30	16.7	13.1	10	37.4	13.9	26.3	23.9	20.8	31.4	45.3	34.2	37	34.1	33.4	22.5	29.8	31.5	45	25.3	11.2	22.8	4.7	8.3	12.3	14.7	10.2	20	26.1	9.9	8.4	42.4	37.5	30.6	8.1	18.8	17.8	14.7	24.3	17	11.6	16.6	14.8	10.4	11.6	7.7	21.3
Abca3	20.2	29.2	17.4	29.3	17.1	28.1	38.6	20.5	38.6	29.8	27.1	33.7	32.1	9.6	24.2	59.7	65.4	55.6	51.5	72.4	62.6	75.1	67.2	56.4	21	47.6	36.8	60.6	68.3	65.1	6.5	11.1	13.2	18.2	12.7	9.1	41.8	38.9	43.5	68.5	55.3	59.4	19.4	23.2	38	30.3	15.5	24.5	19.3
Abca4	7.4	3.2	4.7	8.4	4	4.5	3.6	3.6	5.3	0	0	1.1	1.5	0	1.3	24.2	10.6	11.8	0	1.9	0	0	0.8	0.6	0	0	0	0	0	0	0	0	0	4.5	0.7	5.7	1.3	0.8	0	3	0.7	0.8	0	0	1.1	0.4	1.9	0.7	0
Abca5	1.9	1.1	3.2	4.2	5	1.8	1.2	3.6	0	0	2.7	3.4	0	4.3	0	4.3	3	5.9	0	3.7	2.2	2.5	4	2.5	3.5	3.1	3.1	1.6	10.2	5	0	1.2	1.2	3	2.2	0	0	2.9	4	2	2.6	3.9	6.5	8.3	10.6	7	1.9	6.3	1.5
Abca7	40	36.8	34.7	19.5	14.1	22.6	51.8	27.7	30.7	34.3	36.1	30.3	29.2	17.1	23	58.3	25.8	23.6	32.6	42.7	32.9	41.4	40.8	45.6	19.8	28	38.9	29.5	17.1	17.5	18.3	14.8	16.9	34.8	48	53.2	49.8	46	49.4	39.1	27.6	47.1	19.4	11.6	12.7	26.5	23.2	24.5	12.6
Abcb10	22.9	25.9	41	12.6	26.2	17.2	28.9	29.5	17.6	25.4	18.1	29.2	20.4	18.2	19.1	19.9	24.3	27.2	33.9	35.3	31.8	37.1	38.4	31	31.5	34.2	24.5	27.8	46.1	57.6	18.3	18.6	19.3	18.2	29.2	13.6	29.6	45.6	32.6	38.1	40.1	38.6	32.3	20.7	32.8	43.9	42.5	36.5	27.6
Abcb1a	22.1	31.4	17.4	12.6	20.1	16.3	9.6	11.4	13.2	6	7.2	7.9	7.3	11.8	7.7	7.1	7.6	11.8	2.7	9.3	3.3	10.1	9.6	7	2.3	7.3	11.3	8.2	3.4	0	28.1	28.4	26.5	7.6	15	12.5	1.3	1.7	3	4.6	3.9	6.2	0	7.5	1.1	6.2	1.9	2.8	43.5
Abcb1b	15.2	15.1	12.6	22.3	32.2	35.3	19.3	20.5	9.7	9	19.9	13.5	17.5	18.2	16.6	8.5	16.7	16.6	10.9	7.4	13.2	44.7	34.4	39.3	28	30	32.7	19.6	22.2	22.5	26.8	17.3	27.7	10.6	9	6.8	51.2	46	51.4	71.6	67.1	81.8	10.3	12.4	14.8	23.6	17.4	18.9	70.6
Abcb6	45.5	44.3	44.2	51.6	31.2	34.4	38.6	21.1	29	55.2	28	20.2	33.6	44.9	47.2	37	39.5	27.2	36.6	33.4	46.1	22.8	30.4	21.5	36.1	21.8	27.6	4.9	29	35.1	24.8	18.6	26.5	63.6	63.7	69.1	28.3	19.2	19.8	18.3	16.5	23.2	9	9.1	12.7	36.1	40.6	66.6	33.4
Abcb7	3.1	3.2	1.6	5.6	0	2.7	2.4	2.4	4.4	4.5	1.8	5.6	1.5	4.3	0	1.4	3	1.2	1.4	0.9	2.2	0	1.6	3.2	2.3	0	2	1.6	0	2.5	2.6	1.2	1.2	1.5	3	4.5	1.3	0.8	0	1	0.7	0	0	0	2.1	3.7	0	3.5	6.8
Abcb8	54	59.5	60	53	50.4	33.5	47	48.8	63.2	46.3	87.6	63.9	62.8	58.9	63.8	44.1	36.5	44.9	74.6	75.1	74.6	50.6	48	43.1	45.4	40.4	43	42.6	47.8	50.1	63.3	45.8	63.8	56	66.7	48.7	55.2	47.2	56.3	53.3	48.7	44.8	28.4	28.2	24.3	30.7	19.3	28.1	36.3
Abcb9	0.4	0	1.6	1.4	0	0.9	0	1.2	0	0	0	0	0	0	1.3	0	3	1.2	1.4	0.9	1.1	2.5	0.8	4.4	3.5	2.1	1	4.9	0	2.5	0	0	0	0	0	0	4	0.8	1	3.6	3.9	3.9	3.9	4.1	1.1	5	3.9	6.3	0.5
Abcc1	27.6	37.8	30	65.6	56.4	61.6	62.7	48.2	43	47.8	42.5	56.1	56.9	56.7	40.8	46.9	54.7	60.3	48.8	52.9	45	61.6	79.3	81.1	87.4	69.4	62.4	72	63.2	80.2	45.7	29.7	38.5	40.9	36	47.6	40.4	41.8	41.5	49.8	54.6	54	82.7	99.4	104.6	39.8	30.9	34.4	26.1
Abcc10	8.2	2.2	7.9	8.4	7	10	14.5	9	7.9	14.9	9.9	5.6	7.3	9.6	10.2	17.1	21.3	20.1	27.1	11.1	13.2	19.4	19.2	16.5	9.3	9.3	10.2	13.1	10.2	12.5	9.8	3.7	8.4	13.6	12	15.9	9.4	13.8	11.9	17.8	11.2	12.3	7.8	9.9	3.2	4.6	0	6.3	12.1
Abcc3	0	0	0	0	0	1.8	0	0	0.9	1.5	0.9	0	0	0	1.3	0	0	0	0	0	0	1.7	1.6	0	3.5	1	0	0	0	0	0	0	0	0	0.7	0	1.3	0.4	0	0.5	1.3	0.8	2.6	4.1	2.1	0.4	0	1.4	0
Abcc4	86.2	85.4	74.2	92.1	68.5	60.7	85.6	68.1	77.2	68.7	72.3	74	102.2	109.2	128.9	92.4	114	88.7	31.2	38	42.8	25.3	16.8	22.8	36.1	31.1	35.8	21.3	13.7	12.5	54.9	74.2	53	96.9	100.4	90.6	26.9	31.3	31.6	19.8	24.3	13.9	18.1	18.2	20.1	19.1	9.7	22.4	59
Abcc5	136.4	111.4	99.4	83.7	92.6	87.8	51.8	69.9	72	58.2	54.2	72.9	46.7	59.9	45.9	126.5	103.3	108.8	61	42.7	63.7	51.5	52.8	53.2	40.8	53.9	70.6	57.3	54.6	62.6	84.9	81.6	84.3	130.2	142.4	151.7	31	33.4	39.5	39.6	40.1	40.9	47.8	58	50.7	172.4	203	157.8	109.7
Abcc8	0.8	2.2	0	4.2	0	0	6	1.2	0	1.5	3.6	0	2.9	4.3	2.6	0	1.5	0	4.1	1.9	7.7	4.2	3.2	1.9	0	2.1	2	6.5	6.8	0	0	0	3.6	4.5	3.7	4.5	4	2.9	1	7.1	12.5	8.5	0	0	0	0	0	0	0
Abcd1	11.7	6.5	1.6	9.8	14.1	12.7	22.9	14.5	20.2	23.9	14.5	20.2	14.6	15	14	59.7	30.4	34.3	39.3	33.4	38.4	42.2	48.8	53.2	19.8	17.6	20.5	94.9	41	40.1	9.8	2.5	6	12.1	15	9.1	55.2	41.4	52.4	59.9	54.6	37	46.5	38.1	26.4	26.1	19.3	11.2	24.7
Abcd3	19.4	17.3	25.2	14	17.1	14.5	20.5	21.1	21.1	25.4	29.8	16.8	30.7	15	15.3	8.5	18.2	18.9	17.6	14.8	7.7	20.3	23.2	26	28	16.6	9.2	11.5	15.4	17.5	17.6	12.4	20.5	22.7	23.2	34	14.8	16.3	15.8	18.3	23	18.5	27.1	28.2	37	66.7	27.1	49.1	27.6
Abcd4	43.9	50.8	36.3	32.1	34.2	22.6	30.1	34.9	32.5	17.9	29.8	38.1	52.6	38.5	34.5	32.7	63.8	68.6	69.2	58.4	58.2	70.9	70.4	74.7	38.4	46.6	50.1	26.2	49.5	37.6	41.8	48.2	48.2	24.2	39.7	39.6	53.9	53.5	66.2	64	40.1	52.5	47.8	48.9	35.9	28.6	23.2	28.1	30.5
Abce1	49.7	38.9	67.9	72.5	47.3	52.5	45.8	68.1	39.5	38.8	58.7	72.9	24.8	50.3	24.2	15.6	25.8	50.8	16.3	26	26.3	38.8	37.6	44.3	45.4	19.7	28.6	29.5	49.5	22.5	49	44.5	55.4	21.2	22.5	38.5	14.8	23.8	22.7	16.2	21.7	14.7	16.8	20.7	26.4	42.7	5.8	17.5	53.2
Abcf1	202.8	215.1	159.4	168.8	240.7	212.8	186.8	275.9	249.2	214.9	296.4	254.7	297.8	187.3	205.5	186.2	186.9	172.6	219.7	193	215.1	221.1	194.5	189.4	231.9	234.1	228.1	207.8	121.2	182.9	305	278.3	307.1	172.6	151.4	192.5	180.5	155.1	150.2	239.6	225	212.2	152.5	142.5	140.5	138	172.1	127.7	143.1
Abcf2	122	144.9	126.2	122.8	163.1	135.8	148.2	169.9	86.9	177.6	175.3	160.4	195.6	181.9	128.9	120.8	112.5	105.2	99	127.1	106.5	85.2	82.5	96.9	148	148.1	158.5	134.2	111	92.7	228.6	251.1	212	165	162.6	178.9	95.6	83.2	87	102.6	89.5	101.9	94.3	79.5	75	54.7	52.2	90.5	129.1
Abcf3	49.3	44.3	39.4	43.2	46.3	58.9	41	48.8	49.1	34.3	47.9	43.8	46.7	41.7	28.1	49.7	56.2	50.8	38	52.9	56	57.4	48.8	47.5	47.8	43.5	46	55.6	42.7	52.6	41.8	29.7	32.5	53	49.5	46.4	45.8	43.9	36.6	46.2	44.1	42.4	45.2	49.7	50.7	43.1	56.1	47	46.9
Abcg1	1.2	2.2	1.6	0	1	0	0	0	0	0	0.9	1.1	2.9	5.4	1.3	0	0	0	2.7	2.8	1.1	5.9	2.4	1.9	1.2	0	0	4.9	3.4	2.5	3.9	1.2	0	6.1	0.7	1.1	0	0.4	1	0	0.7	2.3	1.3	0.8	0	1.7	0	0	1.9
Abcg2	8.9	7.6	12.6	1.4	19.1	13.6	12.1	19.3	12.3	6	12.6	16.8	4.4	4.3	7.7	2.8	7.6	16.6	5.4	5.6	5.5	8.4	7.2	10.1	9.3	7.3	3.1	1.6	1.7	10	11.1	4.9	10.8	12.1	10.5	13.6	5.4	10	16.8	3.6	2	6.9	6.5	3.3	7.4	3.3	0	1.4	4.4
Abcg4	0.4	0	0	1.4	1	0	0	1.2	0	1.5	0	0	0	1.1	1.3	0	0	0	0	0	6.6	0.8	0.8	0	0	3.1	1	0	0	2.5	0	0	0	0	2.2	0	0	0.4	0	0.5	1.3	0.8	1.3	0.8	3.2	3.3	0	7	0
Abhd1	7	4.3	3.2	15.3	7	3.6	7.2	6	3.5	7.5	3.6	7.9	2.9	5.4	6.4	4.3	3	10.6	12.2	5.6	9.9	10.1	5.6	10.8	8.2	4.1	10.2	14.7	1.7	5	6.5	6.2	7.2	7.6	9.7	5.7	2.7	2.9	2	1.5	5.9	6.9	7.8	11.6	8.5	2.5	7.7	4.9	9.2
Abhd10	8.2	4.3	3.2	4.2	3	8.1	8.4	1.2	10.5	1.5	2.7	5.6	4.4	3.2	3.8	2.8	1.5	2.4	0	1.9	1.1	0.8	0.8	1.9	0	0	5.1	4.9	0	2.5	2	4.9	1.2	9.1	9	4.5	0	1.7	1	0	2	3.1	1.3	0	0	1.7	0	2.1	4.8
Abhd11	86.6	108.1	91.5	62.8	80.6	70.6	96.4	93.4	90.4	94	98.5	109.9	108	79.2	103.4	86.7	80.6	83.9	94.9	98.3	133.9	92.8	92.9	101.3	85.1	83.9	80.8	106.4	81.9	87.7	78.4	115	80.7	90.9	109.4	80.4	66	61.9	83	93.9	96.1	85.7	46.5	38.9	46.5	33.2	23.2	18.2	70.1
Abhd11os	4.3	8.6	4.7	11.2	9.1	10.9	4.8	4.8	9.7	4.5	9	9	5.8	1.1	3.8	11.4	12.2	9.5	12.2	5.6	6.6	14.3	9.6	8.2	5.8	5.2	7.2	16.4	23.9	10	8.5	8.7	12	12.1	15.7	13.6	10.8	5.4	6.9	9.6	6.6	16.2	11.6	9.1	10.6	5.4	11.6	7.7	13.1
Abhd12	59.4	71.4	58.4	61.4	53.4	57	73.5	55.4	81.6	67.2	70.5	46	40.9	59.9	51	115.1	101.8	82.8	65.1	80.7	77.9	65	54.4	69	58.3	61.1	53.2	106.4	112.7	132.8	31.3	45.8	40.9	57.5	62.9	48.7	60.6	72.3	74.1	57.4	63.8	60.2	99.5	115.2	97.2	108.6	147	119.2	62.8
Abhd13	0.4	2.2	6.3	1.4	1	0.9	1.2	1.2	2.6	1.5	1.8	1.1	1.5	0	1.3	1.4	3	1.2	0	2.8	4.4	1.7	2.4	1.9	1.2	0	5.1	3.3	3.4	5	2.6	0	2.4	6.1	0.7	0	0	0.8	2	1	0	0.8	0	0.8	4.2	2.9	0	4.2	0
Abhd14a	54.4	53	63.1	57.2	70.5	42.6	74.7	73.5	71.1	89.5	95.8	76.3	56.9	72.8	86.8	75.3	80.6	79.2	80	60.3	57.1	58.2	46.4	65.2	80.4	62.1	50.1	70.4	75.1	77.7	79	77.9	79.5	95.4	69.7	78.1	79.5	60.6	79	61.4	49.4	46.3	37.5	43.9	33.8	44.4	42.5	33	50.3
Abhd14b	10.5	16.2	11	12.6	5	6.3	26.5	10.2	14	17.9	12.6	5.6	4.4	6.4	10.2	22.7	22.8	9.5	20.3	18.6	23	18.6	16	19	10.5	5.2	13.3	29.5	17.1	30.1	5.9	7.4	13.2	12.1	4.5	10.2	16.2	18	16.8	15.2	10.5	11.6	10.3	10.8	21.1	15.8	13.5	15.4	1
Abhd16a	52.4	61.6	39.4	39.1	35.2	30.8	38.6	33.1	29.8	25.4	23.5	48.2	40.9	30	37	48.3	47.1	31.9	47.5	45.5	53.8	43	44.8	34.2	22.1	24.9	31.7	52.4	68.3	35.1	33.3	39.6	37.3	37.9	49.5	39.6	36.4	32.6	22.7	47.7	52.6	50.2	86.6	100.3	108.8	49.3	77.3	57.5	32.4
Abhd17a	202.8	193.5	140.4	301.3	219.5	206.5	224.1	216.2	247.5	208.9	216.8	193	219	170.2	218.2	210.4	212.8	178.5	204.8	182.8	211.8	193.3	198.5	201.4	262.1	253.8	286.4	335.5	309	223	191.4	236.2	202.3	171.1	225.5	201.6	269.4	229.9	236.2	217.3	248.7	228.4	272.6	310.7	240.9	206.4	220.4	170.4	200.6
Abhd17b	36.5	27	56.8	36.3	35.2	39.8	54.2	62	51.8	59.7	61.4	65.1	29.2	57.8	29.4	22.7	36.5	41.4	24.4	45.5	49.4	47.3	57.6	62.1	62.9	44.5	54.2	22.9	46.1	70.1	27.4	42.1	45.8	21.2	27	31.7	68.7	98.2	105.7	46.7	53.3	40.9	25.8	29	31.7	35.2	13.5	35.1	31.4
Abhd17c	79.3	69.2	78.9	82.3	62.4	69.7	114.5	96.4	136	114.9	108.4	94.2	90.5	87.8	103.4	54	62.3	93.4	57	73.3	71.3	74.3	46.4	68.4	83.9	69.4	78.8	86.7	95.6	97.7	87.5	92.8	91.5	54.5	68.2	92.9	59.3	64.8	57.3	45.7	43.4	45.5	33.6	39.8	52.8	72.1	32.9	62.4	124.7
Abhd18	2.3	0	1.6	0	5	1.8	0	0.6	0.9	1.5	0.9	1.1	0	5.4	0	0	0	0	1.4	1.9	0	0.8	0	0	1.2	1	0	1.6	1.7	0	0.7	2.5	1.2	0	4.5	1.1	2.7	2.5	3	2.5	2.6	3.1	1.3	1.7	5.3	2.1	1.9	4.2	0.5
Abhd2	3.1	1.1	1.6	2.8	6	3.6	0	2.4	0.9	1.5	2.7	2.2	1.5	2.1	0	2.8	1.5	1.2	4.1	1.9	4.4	7.6	5.6	8.2	5.8	6.2	4.1	3.3	5.1	15	4.6	0	0	0	0	3.4	4	9.6	12.8	16.8	21.7	19.3	9	8.3	3.2	9.5	1.9	6.3	1.9
Abhd3	0.4	0	0	0	1	0.9	1.2	1.2	0.9	1.5	0	1.1	0	1.1	0	0	0	0	1.4	0.9	1.1	0.8	1.6	2.5	1.2	2.1	0	1.6	0	0	1.3	0	1.2	1.5	0	2.3	0	0.8	1	0.5	2	2.3	2.6	2.5	0	0	0	0	1
Abhd4	59.8	71.4	53.6	92.1	111.8	87.8	127.7	63.2	109.7	101.5	105.7	97.6	108	74.9	90.6	108	106.4	95.8	131.6	145.6	127.3	184	190.5	159	172.4	135.7	182.1	315.9	295.4	298.1	56.2	51.9	48.2	106	58.4	63.4	245.1	196	221.3	184.8	211.9	187.5	315.2	309	251.5	273.2	224.3	259.5	114.1
Abhd5	3.1	2.2	3.2	4.2	3	4.5	13.3	4.2	4.4	7.5	2.7	10.1	5.8	1.1	2.6	1.4	0	2.4	1.4	0.9	5.5	3.4	4.8	10.1	10.5	5.2	4.1	18	12	0	1.3	0	3.6	0	2.2	4.5	1.3	5	4.9	7.1	11.8	5.4	15.5	19.1	14.8	43.5	17.4	26	3.9
Abhd6	19.8	17.3	11	11.2	16.1	15.4	13.3	7.2	7	4.5	13.6	9	13.1	18.2	6.4	19.9	12.2	11.8	19	19.5	23	41.4	50.4	50.7	31.5	34.2	21.5	45.8	22.2	52.6	12.4	16.1	10.8	12.1	12	11.3	64.7	64.4	53.4	84.3	79	90.3	14.2	14.1	13.7	23.6	38.7	18.2	24.2
Abhd8	23.3	29.2	20.5	34.9	50.4	30.8	34.9	51.2	60.5	37.3	52.4	40.4	68.6	69.6	66.4	55.4	45.6	62.7	55.6	52	46.1	56.5	53.6	52.6	55.9	33.1	60.3	81.8	92.2	50.1	33.3	34.6	48.2	51.5	39	49.8	68.7	50.6	51.4	52.3	55.3	48.6	113.7	113.5	83.5	82.1	71.5	82.8	30
Abi1	20.2	8.6	12.6	36.3	20.1	18.1	19.3	18.7	21.1	16.4	18.1	34.8	20.4	16.1	19.1	8.5	7.6	22.5	13.6	17.6	24.1	35.4	18.4	21.5	26.8	20.7	21.5	22.9	41	47.6	18.9	21	22.9	16.7	12	19.3	25.6	22.2	18.8	20.8	15.1	21.6	41.3	39.8	46.5	57.2	7.7	36.5	20.8
Abi2	7.4	4.3	12.6	9.8	7	6.3	7.2	6	7	9	11.7	16.8	11.7	11.8	11.5	2.8	4.6	2.4	2.7	10.2	4.4	5.9	1.6	7	7	3.1	3.1	6.5	3.4	2.5	7.8	4.9	8.4	9.1	3.7	7.9	1.3	2.5	1	2.5	4.6	0	3.9	7.5	10.6	20.7	9.7	11.9	11.1
Abi3bp	0	0	0	0	0	0.9	0	0	0	0	0.9	3.4	0	0	0	0	0	0	0	0	0	1.7	0	0	0	0	0	0	0	0	0	0	0	0	0.7	0	0	0.4	0	0	0	0	15.5	14.9	15.9	2.5	5.8	6.3	0.5
Abitram	6.6	9.7	7.9	15.3	13.1	10.9	16.9	10.8	4.4	10.4	4.5	7.9	11.7	5.4	14	14.2	12.2	10.6	12.2	14.8	13.2	7.6	8	10.8	8.2	11.4	8.2	13.1	8.5	20	5.2	11.1	3.6	9.1	10.5	7.9	5.4	9.2	12.8	10.2	7.9	6.2	15.5	29.8	20.1	11.6	19.3	16.1	3.9
Abl1	55.9	53	42.6	80.9	81.6	86	72.3	60.8	67.6	65.7	55.1	67.3	86.1	83.5	57.4	88.1	68.4	60.3	76	75.1	77.9	66.7	69.6	71.6	53.6	68.4	56.3	62.2	81.9	87.7	58.8	70.5	61.4	45.4	55.4	54.4	72.7	75.6	78.1	95.4	78.3	91.1	120.2	110.2	103.6	73.8	102.5	96.8	92.3
Abl2	36.9	32.4	47.3	50.2	46.3	42.6	57.8	42.8	63.2	47.8	39.8	41.5	54	51.4	63.8	35.5	42.6	37.8	36.6	33.4	25.2	31.2	33.6	26.6	38.4	32.1	36.8	32.7	56.3	30.1	42.5	50.7	31.3	42.4	48.7	57.8	45.8	39.3	31.6	27.9	34.9	42.4	27.1	31.5	33.8	39.4	27.1	49.8	28
Ablim1	4.3	2.2	4.7	5.6	2	6.3	6	7.8	7	9	6.3	7.9	7.3	2.1	1.3	4.3	13.7	5.9	10.9	8.3	8.8	16	16	17.7	25.6	13.5	9.2	13.1	18.8	17.5	2	1.2	1.2	3	4.5	5.7	21.6	22.6	25.7	19.3	12.5	10	14.2	9.9	15.9	63.8	77.3	54	26.6
Ablim2	7.8	4.3	6.3	2.8	1	0	3.6	0	0.9	3	1.8	1.1	1.5	1.1	0	24.2	24.3	22.5	1.4	3.7	4.4	0	1.6	1.3	0	1	2	0	0	0	3.3	0	6	1.5	17.2	9.1	0	1.3	2	0	0.7	0.8	0	0	0	0	0	1.4	8.7
Ablim3	1.2	1.1	0	0	0	0	2.4	0	0	4.5	0.9	0	8.8	3.2	6.4	0	1.5	0	1.4	0	0	0.8	0	0	0	2.1	0	1.6	1.7	0	1.3	3.7	0	1.5	0.7	2.3	0	0.4	0	1	0	0.8	0	0	0	0	0	0	0
Abo	0	1.1	0	1.4	0	1.8	0	0.6	0	0	0	0	0	1.1	2.6	0	0	0	0	0	0	0.8	0	0	0	0	0	0	0	0	0	0	0	0	0.7	1.1	0	0	0	0	0	0	0	0	0	0	0	0	2.9
Abr	123.9	97.3	93.1	40.5	84.6	61.6	51.8	72.9	72	64.2	73.2	56.1	36.5	53.5	42.1	115.1	127.7	117	65.1	66.8	38.4	33.8	62.4	51.3	44.3	39.4	38.9	42.6	23.9	32.6	82.9	53.2	74.7	99.9	93.7	112.1	145.5	124.1	147.2	55.8	52.6	51.7	72.4	74.6	66.6	55.1	77.3	55.4	69.1
Abracl	16.3	22.7	33.1	41.9	65.5	65.2	27.7	46.4	32.5	41.8	48.8	48.2	49.6	59.9	43.4	28.4	41	28.4	44.8	52	30.7	57.4	49.6	58.3	88.5	66.3	91	37.6	81.9	52.6	35.3	43.3	47	42.4	26.2	29.4	43.1	48.5	46.4	46.7	64.5	44	195.1	207.1	188.1	91.2	88.9	96.8	16
Abraxas1	19.4	25.9	14.2	8.4	7	10.9	8.4	18.7	8.8	9	21.7	13.5	14.6	18.2	14	12.8	9.1	13	16.3	9.3	15.4	14.3	11.2	17.7	11.7	6.2	12.3	11.5	5.1	17.5	13.7	18.6	22.9	22.7	13.5	22.6	10.8	19.2	13.8	12.2	19.7	13.1	14.2	4.1	10.6	10.4	13.5	9.1	22.2
Abraxas2	28.7	22.7	25.2	26.5	23.2	19	32.5	31.3	20.2	32.8	21.7	22.4	29.2	32.1	29.4	19.9	22.8	26	39.3	21.3	26.3	32.1	28	25.3	29.1	15.5	29.7	22.9	25.6	25.1	23.5	19.8	31.3	28.8	30	45.3	35	23	29.6	27.4	26.3	29.3	40.1	42.3	32.8	26.1	19.3	25.3	30.9
Abtb1	63.3	62.7	44.2	25.1	26.2	21.7	27.7	21.1	28.1	32.8	41.6	42.6	62.8	37.5	42.1	52.6	68.4	36.6	58.3	70.5	74.6	57.4	55.2	39.3	21	22.8	16.4	39.3	15.4	12.5	77.1	66.8	66.2	71.2	73.4	74.7	60.6	36.4	63.2	51.8	30.9	41.7	33.6	22.4	13.7	30.7	50.3	30.2	66.2
Abtb2	5.8	6.5	4.7	8.4	11.1	10.9	7.2	12	7	13.4	13.6	13.5	4.4	2.1	14	18.5	19.8	31.9	6.8	13.9	14.3	21.1	23.2	26.6	21	25.9	26.6	21.3	18.8	17.5	3.9	2.5	6	3	1.5	1.1	16.2	18.8	14.8	24.4	13.8	22.4	10.3	24.9	20.1	10.4	5.8	6.3	7.3
Acaa1a	61.8	72.4	55.2	37.7	54.4	39.8	43.4	44.6	33.3	44.8	48.8	41.5	65.7	35.3	28.1	32.7	45.6	62.7	66.5	99.3	52.7	60.8	72.8	65.2	43.1	42.5	55.2	57.3	46.1	40.1	67.9	50.7	55.4	51.5	44.2	58.9	97	76.9	75.1	99.5	92.8	83.3	85.3	76.2	85.6	56.4	54.1	61.7	87
Acaa1b	3.1	2.2	1.6	2.8	3	3.6	1.2	3	2.6	9	1.8	1.1	4.4	0	2.6	1.4	7.6	1.2	4.1	0.9	0	0	2.4	1.9	5.8	1	1	1.6	1.7	7.5	2.6	3.7	7.2	9.1	4.5	1.1	5.4	1.7	3	1.5	4.6	1.5	6.5	6.6	12.7	2.5	0	1.4	12.6
Acaa2	42.3	35.7	31.6	32.1	42.3	36.2	27.7	42.2	34.2	37.3	45.2	37	55.5	32.1	33.2	38.4	69.9	48.5	90.9	88.1	92.2	76.8	72.8	60.8	52.4	58	46	65.5	75.1	55.1	31.3	47	34.9	27.3	45	28.3	76.8	51.4	79	61.4	64.5	55.6	84	80.4	77.1	99.9	168.2	108.7	78.3
Acaca	23.7	14.1	22.1	57.2	41.3	33.5	81.9	57.2	71.1	49.2	55.1	70.7	52.6	64.2	58.7	42.6	53.2	36.6	58.3	65.9	72.4	51.5	44	46.2	60.6	54.9	63.4	68.7	49.5	60.1	69.9	63.1	63.8	48.5	25.5	30.6	29.6	26.7	16.8	37.6	29	40.9	28.4	30.7	31.7	32.3	29	29.5	53.2
Acacb	7.8	8.6	3.2	9.8	9.1	5.4	8.4	4.8	12.3	6	10.8	9	10.2	10.7	17.9	2.8	3	8.3	1.4	0	5.5	2.5	2.4	0	2.3	1	1	0	0	2.5	21.6	18.6	20.5	7.6	22.5	20.4	1.3	0.8	1	2.5	1.3	2.3	2.6	0	0	3.3	1.9	5.6	44
Acad10	17.1	24.9	25.2	8.4	2	7.2	12.1	3.6	5.3	9	10.8	2.2	21.9	16.1	21.7	1.4	21.3	14.2	13.6	18.6	7.7	9.3	15.2	12	2.3	2.1	2	9.8	6.8	10	8.5	9.9	3.6	19.7	16.5	14.7	13.5	6.3	4	6.6	3.9	4.6	2.6	5.8	8.5	13.7	15.5	9.8	13.1
Acad11	37.3	31.4	20.5	23.7	42.3	31.7	15.7	22.3	14.9	25.4	28	21.3	16.1	30	19.1	11.4	18.2	26	21.7	28.8	24.1	32.9	40	34.8	18.6	17.6	38.9	31.1	25.6	27.6	39.2	39.6	33.7	46.9	46.5	49.8	62	62.7	71.1	41.1	33.6	30.1	34.9	34.8	31.7	39	25.1	40.7	15
Acad12	5.4	3.2	1.6	2.8	4	1.8	1.2	1.8	0.9	3	4.5	9	4.4	8.6	8.9	1.4	3	1.2	4.1	10.2	4.4	7.6	10.4	7.6	7	2.1	5.1	1.6	5.1	5	2	2.5	1.2	9.1	9	4.5	5.4	3.8	4.9	6.1	3.9	3.9	2.6	5	4.2	7.9	3.9	2.8	1.9
Acad8	16.3	10.8	12.6	5.6	10.1	6.3	9.6	9.6	5.3	6	8.1	10.1	2.9	12.8	16.6	14.2	10.6	4.7	21.7	8.3	6.6	13.5	9.6	11.4	10.5	11.4	10.2	9.8	6.8	10	13.1	12.4	30.1	19.7	17.2	14.7	9.4	10.9	10.9	11.2	11.2	6.9	14.2	18.2	12.7	12	19.3	19.6	15
Acad9	12	9.7	6.3	19.5	6	10.9	9.6	6.6	8.8	9	12.6	11.2	10.2	9.6	14	9.9	10.6	18.9	5.4	11.1	7.7	5.9	12	7	10.5	11.4	11.3	8.2	13.7	10	11.1	11.1	13.2	9.1	14.2	14.7	10.8	6.7	1	6.6	8.6	6.9	6.5	0.8	8.5	6.2	15.5	11.2	16.4
Acadl	130.1	165.4	142	79.5	75.5	91.5	79.5	73.5	69.3	104.5	72.3	70.7	121.2	101.7	105.9	64	94.2	86.3	124.8	108.5	117.4	154.4	204.9	183	101.4	91.1	99.2	145.7	119.5	132.8	50.9	64.3	44.6	116.6	130.4	128	118.5	120.4	108.7	150.8	134.9	155.1	161.5	168.2	167	124.4	116	112.2	36.3
Acadm	69.9	83.2	60	41.9	61.4	62.5	20.5	59	47.4	47.8	41.6	60.6	65.7	52.4	35.7	42.6	31.9	59.1	52.9	55.7	43.9	68.4	83.3	81.1	46.6	60.1	54.2	29.5	39.3	32.6	98.6	102.7	112	69.7	53.9	79.3	91.6	87.3	87.9	91.4	64.5	73.3	58.1	59.7	64.5	24.5	36.7	41.4	106.3
Acads	105.3	106	131	94.9	95.7	85.1	118.1	81.3	93.9	106	94	81.9	61.3	79.2	63.8	156.3	97.3	137.1	150.5	137.3	135	101.3	123.3	110.2	88.5	68.4	86.9	86.7	104.1	105.2	96.7	86.6	137.3	103	93.7	104.2	103.7	101.1	94.9	85.8	106.6	91.1	89.1	59.7	55	76.3	129.6	100.3	139.7
Acadsb	31.9	38.9	42.6	12.6	21.1	36.2	36.2	25.9	43.9	19.4	24.4	24.7	14.6	9.6	21.7	27	22.8	21.3	28.5	26.9	20.9	28.7	47.2	26	19.8	24.9	27.6	22.9	25.6	12.5	22.9	27.2	33.7	31.8	29.2	27.2	31	34.3	29.6	27.9	24.3	33.2	77.5	60.5	68.7	49.7	52.2	41.4	25.6
Acadvl	33.4	31.4	23.7	57.2	52.4	49.8	66.3	51.2	59.7	52.2	52.4	51.6	55.5	34.2	34.5	65.4	85.1	46.1	82.7	65.9	64.8	113.1	98.5	85.5	81.6	62.1	71.6	117.8	124.6	95.2	45.7	37.1	38.5	31.8	38.2	39.6	134.7	105.7	126.5	133.5	111.9	103.4	143.4	155.8	180.7	142.6	191.4	140.3	30.5
Acan	8.5	5.4	11	12.6	10.1	4.5	10.8	7.8	8.8	6	6.3	5.6	5.8	5.4	5.1	5.7	1.5	1.2	1.4	1.9	0	0	0	0	0	1	0	0	0	0	10.4	9.9	6	13.6	11.2	2.3	0	0	0	0	0	0	1.3	4.1	0	0.4	0	0.7	7.3
Acap1	3.5	5.4	7.9	7	4	6.3	7.2	8.4	7	13.4	4.5	2.2	7.3	3.2	5.1	7.1	15.2	15.4	14.9	9.3	21.9	15.2	12.8	15.8	7	10.4	6.1	19.6	15.4	17.5	11.8	11.1	6	4.5	12.7	4.5	57.9	43.5	54.3	12.7	11.8	10	0	2.5	1.1	2.1	1.9	3.5	2.9
Acap2	28	23.8	48.9	16.7	32.2	26.3	24.1	37.3	34.2	34.3	34.3	41.5	27.7	34.2	21.7	44.1	36.5	41.4	24.4	32.5	38.4	43	50.4	39.9	40.8	49.7	34.8	26.2	39.3	22.5	37.9	45.8	33.7	39.4	39	29.4	36.4	46.4	36.6	43.7	35.5	38.6	54.3	61.3	68.7	36.1	30.9	37.2	31.9
Acap3	5.1	8.6	4.7	29.3	24.2	29	14.5	15.7	9.7	7.5	7.2	5.6	7.3	11.8	15.3	9.9	4.6	2.4	6.8	5.6	6.6	15.2	6.4	16.5	18.6	22.8	19.4	36	10.2	45.1	11.8	14.8	20.5	16.7	13.5	14.7	9.4	11.7	12.8	28.9	24.3	18.5	87.9	73.7	84.5	22.4	19.3	33	12.1
Acat2	42.7	63.8	45.8	62.8	43.3	46.2	72.3	62.6	72	86.6	97.6	88.6	86.1	85.6	77.8	46.9	31.9	49.7	67.8	59.4	48.3	59.1	71.2	67.1	62.9	60.1	57.3	86.7	85.4	70.1	120.2	150.9	118	106	76.4	56.6	40.4	47.6	57.3	42.1	48	47.1	24.5	19.1	21.1	58.9	81.2	62.4	144.5
Acbd3	10.9	22.7	22.1	25.1	25.2	22.6	16.9	21.7	14	16.4	18.1	20.2	11.7	11.8	10.2	15.6	13.7	13	12.2	15.8	17.6	26.2	28	44.3	41.9	13.5	18.4	21.3	34.1	37.6	12.4	13.6	18.1	19.7	15	17	22.9	27.6	24.7	20.3	20.4	25.5	45.2	53	35.9	45.6	23.2	47.7	16.9
Acbd4	19	22.7	15.8	25.1	18.1	22.6	21.7	22.9	22.8	37.3	27.1	23.6	21.9	20.3	15.3	31.3	31.9	16.6	52.9	44.5	50.5	43	40.8	42.4	44.3	25.9	27.6	34.4	30.7	22.5	20.9	23.5	16.9	16.7	21.7	20.4	55.2	32.6	43.5	43.2	36.2	30.9	20.7	26.5	22.2	45.6	85.1	58.9	27.1
Acbd5	3.1	5.4	3.2	7	6	2.7	1.2	7.2	0.9	0	5.4	4.5	7.3	5.4	0	4.3	3	3.5	2.7	4.6	4.4	4.2	9.6	5.7	12.8	3.1	10.2	8.2	5.1	5	5.2	4.9	6	1.5	3	5.7	9.4	6.3	4.9	4.1	5.9	5.4	9	14.9	11.6	8.3	3.9	8.4	4.8
Acbd6	170.2	190.3	167.3	108.8	142	107.8	141	143.4	204.5	170.1	204.2	168.3	213.2	140.2	162.1	172	200.6	198.6	234.6	230.1	257.9	156.1	182.5	143.8	188.7	155.4	153.4	170.2	150.2	147.8	150.2	134.8	110.8	156	161.1	176.7	161.6	135.8	162.1	146.2	154.6	151.2	103.4	110.2	96.2	85.4	139.2	98.9	125.7
Accsl	0.4	1.1	0	2.8	2	8.1	3.6	1.2	2.6	0	0.9	0	0	0	2.6	0	0	0	0	0	0	0	0	0	0	1	0	0	0	0	24.2	16.1	26.5	1.5	1.5	2.3	1.3	0	0	0	0	0	0	0.8	0	0	0	0	61.9
Acd	87.4	76.8	58.4	48.8	34.2	35.3	37.4	71.1	69.3	97	52.4	53.9	56.9	61	67.6	71.1	73	62.7	74.6	90.9	75.7	59.9	62.4	50.7	51.3	50.8	58.3	68.7	42.7	52.6	57.5	49.5	50.6	62.1	64.4	69.1	60.6	41	57.3	59.4	63.8	50.9	49.1	42.3	40.2	73.4	65.7	58.2	61.9
Ace	9.3	6.5	1.6	5.6	2	3.6	4.8	2.4	1.8	3	4.5	1.1	0	1.1	1.3	21.3	18.2	18.9	1.4	1.9	2.2	5.9	3.2	4.4	2.3	3.1	1	3.3	3.4	2.5	1.3	1.2	1.2	15.1	5.2	23.8	6.7	2.9	4.9	4.1	2.6	3.9	0	0	0	5.4	27.1	6.3	2.9
Acer2	36.9	30.3	61.5	55.8	34.2	35.3	43.4	33.7	45.6	28.4	28	20.2	48.2	53.5	84.2	27	18.2	7.1	20.3	16.7	21.9	15.2	17.6	17.7	17.5	28	14.3	26.2	30.7	35.1	42.5	68	68.6	83.3	82.4	58.9	2.7	1.3	0	22.3	18.4	29.3	0	0	0	7.5	9.7	5.6	44
Ache	0	0	0	0	0	0.9	0	0.6	0	0	0	0	2.9	0	0	0	0	0	1.4	0	0	0.8	0	0	0	0	0	0	0	0	0	0	0	0	0	0	0	0	0	0	0	0	0	0.8	0	9.1	1.9	4.2	0
Acin1	195	156.8	160.9	224.6	203.4	195.6	232.6	207.8	201.8	171.6	167.2	181.7	173.7	196.9	246.3	217.5	186.9	196.2	145.1	189.2	158	132.5	133.7	141.2	130.5	176.1	148.3	194.8	167.3	172.9	210.9	230	208.4	213.5	221.8	191.4	137.4	137.1	132.4	138.6	121.7	131.2	84	96.1	102.5	145.1	172.1	140.3	183.7
Ackr3	11.3	9.7	11	1.4	4	10	2.4	4.2	1.8	3	4.5	2.2	1.5	2.1	3.8	4.3	6.1	7.1	1.4	8.3	2.2	9.3	10.4	9.5	3.5	2.1	3.1	3.3	5.1	2.5	13.7	6.2	6	4.5	1.5	2.3	14.8	7.9	5.9	16.2	11.2	15.4	60.7	52.2	68.7	6.6	7.7	9.1	17.4
Ackr4	0	1.1	0	0	0	0	0	1.2	1.8	1.5	4.5	1.1	19	15	17.9	0	1.5	0	0	0	0	0.8	0.8	0	1.2	0	2	0	0	0	0	0	0	0	0	0	0	0	0	0.5	0.7	0	1.3	1.7	0	0.8	0	2.8	0
Acly	131.7	149.2	137.3	174.4	132.9	126.8	142.2	166.9	178.1	164.2	189.7	196.3	208.8	215.1	228.4	123.7	110.9	152.5	165.5	151.2	174.5	136.7	146.5	148.2	104.9	152.3	145.2	191.5	158.8	142.8	264.5	258.5	281.8	195.3	187.3	184.6	145.5	137.1	165	101	114.5	117.3	121.4	130.9	117.3	122.3	108.3	131.2	427.8
Aco1	54	48.7	60	46	50.4	52.5	42.2	45.2	43.9	53.7	68.7	60.6	62.8	66.3	61.3	49.7	54.7	41.4	59.7	71.4	68	72.6	47.2	67.1	52.4	63.2	68.5	67.1	61.5	57.6	71.2	73	75.9	50	66.7	75.9	55.2	53.5	62.3	72.1	65.8	64.8	69.8	70.4	57.1	100.3	139.2	80.7	82.2
Aco2	389.3	373	419.7	330.6	303.1	313.3	366.3	300	331.7	331.3	365	366.9	351.9	299.6	336.9	517.4	518.3	483.5	434	447.1	478.5	340.1	391.5	377.5	272.6	313.8	319.1	355.1	341.5	375.8	354	355	349.3	416.4	472.8	464.3	391.9	342.7	326.1	328.5	283	309.4	329.5	285.8	285.3	305.1	351.9	237.8	388.2
Acod1	0	0	0	0	0	0	0	0	0	0	0	0	0	0	0	0	0	0	0	0.9	0	0	0	0	0	0	0	0	0	0	0	0	0	0	0	0	0	0	0	0	0	0	15.5	18.2	10.6	0	0	0	0
Acot1	38.5	37.8	63.1	8.4	20.1	18.1	20.5	32.5	20.2	32.8	50.6	46	80.3	57.8	66.4	18.5	24.3	24.8	70.5	86.3	73.5	60.8	102.5	67.1	47.8	40.4	45	16.4	25.6	27.6	41.1	50.7	43.4	28.8	24.7	31.7	320.6	292.1	327.1	118.8	105.3	108.8	12.9	12.4	9.5	0.4	5.8	2.1	16
Acot10	0.4	0	1.6	0	7	0.9	0	0	0	1.5	0	1.1	2.9	0	0	1.4	0	0	0	0	1.1	0	0.8	0.6	8.2	0	1	1.6	1.7	0	0	1.2	0	0	0	0	0	0	0	0.5	0	0.8	1.3	0	0	0	0	0.7	0
Acot11	0.8	0	0	1.4	2	0.9	2.4	2.4	1.8	1.5	2.7	1.1	0	1.1	3.8	2.8	4.6	3.5	1.4	2.8	1.1	1.7	0.8	4.4	2.3	3.1	0	1.6	1.7	2.5	2.6	0	2.4	6.1	3	0	1.3	2.9	4	1.5	2	2.3	7.8	5	16.9	2.9	0	2.8	0.5
Acot13	49.7	50.8	67.9	11.2	16.1	18.1	24.1	28.9	23.7	35.8	24.4	33.7	19	53.5	56.2	34.1	41	49.7	42	38	31.8	29.5	40	36.1	35	30	22.5	13.1	20.5	45.1	20.2	33.4	21.7	68.1	69.7	84.9	47.1	42.2	53.4	24.9	34.2	42.4	45.2	43.1	63.4	25.3	30.9	28.1	14
Acot2	26	24.9	20.5	15.3	18.1	10.9	16.9	15.7	13.2	26.9	19.9	35.9	11.7	24.6	15.3	28.4	39.5	26	50.2	63.1	59.3	54	54.4	53.2	29.1	43.5	36.8	37.6	66.6	32.6	6.5	8.7	12	15.1	14.2	18.1	26.9	29.7	31.6	28.9	32.2	34	42.6	55.5	59.2	27.4	54.1	33	6.8
Acot7	51.3	59.5	58.4	156.2	142	110.5	120.5	96.4	127.2	114.9	113.8	115.6	99.3	110.2	98.3	85.3	76	85.1	115.3	111.3	108.7	85.2	100.9	96.9	155	159.5	137	202.9	196.3	177.9	115.6	145.9	104.8	62.1	92.9	79.3	86.2	53.1	50.4	96.5	127	123.5	219.6	212.9	191.3	52.6	17.4	37.2	134.9
Acot8	35.7	29.2	31.6	39.1	29.2	31.7	26.5	25.3	24.6	16.4	29.8	26.9	35	27.8	29.4	45.5	53.2	34.3	28.5	20.4	23	22.8	24.8	21.5	25.6	17.6	22.5	19.6	27.3	30.1	43.1	44.5	34.9	43.9	36.7	44.2	25.6	20.1	13.8	20.8	21.1	27	28.4	18.2	27.5	26.9	36.7	19.6	69.6
Acot9	42	44.3	52.1	80.9	54.4	61.6	42.2	35.5	48.3	46.3	38.9	43.8	54	57.8	45.9	41.2	38	35.5	31.2	36.2	37.3	63.3	55.2	51.3	68.7	43.5	64.4	98.2	70	72.7	70.5	70.5	65	51.5	47.2	54.4	41.8	61.9	45.5	34	45.4	55.6	85.3	69.6	91.9	104.1	29	84.2	106.3
Acox1	17.1	18.4	12.6	22.3	35.2	19.9	15.7	21.1	21.9	17.9	20.8	26.9	16.1	15	12.8	29.8	36.5	15.4	27.1	43.6	25.2	44.7	31.2	32.9	30.3	25.9	27.6	32.7	25.6	27.6	14.4	18.6	15.7	21.2	20.2	12.5	31	37.6	38.5	53.3	55.3	46.3	68.5	74.6	78.2	56.8	44.5	48.4	23.7
Acox3	15.2	14.1	11	18.1	9.1	10.9	12.1	15.1	14.9	17.9	9.9	15.7	5.8	16.1	12.8	46.9	44.1	36.6	13.6	14.8	17.6	14.3	16.8	21.5	11.7	19.7	20.5	8.2	18.8	17.5	15	8.7	8.4	16.7	15.7	7.9	14.8	10.9	15.8	13.2	10.5	13.9	54.3	41.4	37	20.3	23.2	21	44
Acp1	6.6	13	9.5	5.6	8.1	9.1	4.8	7.2	12.3	9	13.6	4.5	0	6.4	7.7	7.1	7.6	4.7	4.1	8.3	5.5	4.2	7.2	7	8.2	11.4	10.2	8.2	6.8	10	6.5	12.4	3.6	7.6	9.7	12.5	9.4	8.8	11.9	7.6	7.9	6.2	7.8	3.3	9.5	7.5	5.8	3.5	7.3
Acp2	7	7.6	0	8.4	12.1	8.1	12.1	4.8	4.4	6	4.5	6.7	7.3	7.5	5.1	11.4	4.6	9.5	14.9	10.2	7.7	10.1	8.8	8.2	5.8	5.2	6.1	16.4	18.8	12.5	5.2	11.1	3.6	10.6	2.2	9.1	5.4	11.3	7.9	11.7	5.9	12.3	24.5	29.8	37	18.7	13.5	15.4	4.8
Acp5	16.3	14.1	11	25.1	17.1	19	2.4	10.2	13.2	3	12.6	9	29.2	36.4	26.8	9.9	7.6	3.5	21.7	20.4	8.8	14.3	13.6	10.8	11.7	11.4	9.2	22.9	15.4	5	21.6	13.6	15.7	22.7	37.5	35.1	10.8	7.1	5.9	14.2	26.3	28.6	24.5	10.8	27.5	8.7	3.9	6.3	21.3
Acp6	219.9	189.2	167.3	78.1	80.6	67.9	75.9	56	54.4	47.8	47.9	33.7	87.6	104.9	91.9	48.3	39.5	47.3	46.1	52.9	64.8	40.5	44	53.2	25.6	20.7	27.6	22.9	22.2	25.1	192	179.3	199.9	213.5	189.6	192.5	44.4	35.1	33.6	30.5	25	20.8	24.5	19.1	19	20.7	42.5	21	206.4
Acp7	0.4	0	0	0	1	0	0	0.6	0	0	0	1.1	0	2.1	0	2.8	0	0	1.4	0	1.1	6.8	9.6	7.6	1.2	0	1	8.2	13.7	5	1.3	0	0	0	0.7	0	5.4	5.4	4.9	10.2	14.5	3.9	0	1.7	0	0	0	0	0
Acpp	0.4	0	3.2	1.4	0	1.8	6	3	0.9	1.5	6.3	9	0	2.1	0	7.1	6.1	8.3	2.7	7.4	3.3	8.4	8	7	1.2	5.2	6.1	1.6	0	2.5	0	0	0	0	0	0	1.3	4.2	3	3	2	3.1	0	0.8	0	0	0	0	0.5
Acrbp	14.8	10.8	12.6	7	4	10	22.9	7.8	5.3	9	12.6	5.6	16.1	11.8	16.6	15.6	12.2	4.7	4.1	9.3	5.5	7.6	3.2	3.8	8.2	1	6.1	0	0	2.5	17.6	9.9	24.1	31.8	25.5	20.4	1.3	4.2	6.9	4.1	8.6	9.3	5.2	3.3	5.3	8.3	1.9	5.6	28.5
Acsbg1	2.3	1.1	0	5.6	6	3.6	2.4	0.6	3.5	0	0.9	0	0	1.1	0	4.3	1.5	2.4	2.7	0	0	2.5	5.6	1.9	3.5	4.1	5.1	3.3	5.1	10	0	0	0	1.5	3	0	1.3	5.4	3	2.5	2	6.2	1.3	3.3	3.2	4.1	0	0	0
Acsbg3	13.6	18.4	6.3	23.7	21.1	20.8	9.6	9.6	4.4	0	4.5	0	11.7	4.3	8.9	14.2	16.7	14.2	0	2.8	2.2	0.8	0.8	0.6	1.2	0	1	0	0	0	54.9	23.5	16.9	22.7	31.5	24.9	0	0	0	0.5	0.7	0	1.3	0	0	0	1.9	0	88.5
Acsf2	13.2	9.7	4.7	5.6	2	5.4	6	4.2	5.3	6	1.8	2.2	1.5	4.3	3.8	25.6	13.7	16.6	2.7	8.3	5.5	3.4	2.4	1.9	1.2	1	1	0	1.7	2.5	5.2	0	8.4	9.1	6.7	4.5	4	3.8	4	3.6	6.6	8.5	1.3	2.5	3.2	0	1.9	2.1	14
Acsf3	24.1	32.4	25.2	23.7	9.1	18.1	14.5	16.9	10.5	22.4	22.6	25.8	39.4	27.8	24.2	28.4	24.3	26	24.4	35.3	25.2	27	22.4	26	12.8	33.1	21.5	34.4	27.3	37.6	14.4	18.6	13.2	21.2	23.2	21.5	35	27.2	25.7	28.4	25	34	11.6	13.3	12.7	22	29	12.6	15
Acsl1	13.6	19.5	12.6	14	13.1	8.1	9.6	9	12.3	13.4	9	12.3	13.1	4.3	12.8	9.9	13.7	11.8	12.2	12.1	8.8	9.3	8	13.9	9.3	10.4	7.2	13.1	12	10	20.2	19.8	10.8	10.6	13.5	24.9	10.8	15	21.7	16.8	13.8	15.4	18.1	9.9	19	7.5	3.9	5.6	28.5
Acsl3	40.4	49.7	41	30.7	22.2	30.8	36.2	41	28.1	31.3	50.6	74	40.9	38.5	47.2	34.1	27.4	59.1	27.1	48.2	32.9	46.4	45.6	50	46.6	20.7	35.8	16.4	29	17.5	41.1	37.1	30.1	31.8	21.7	48.7	14.8	29.7	14.8	29.4	22.4	22.4	9	9.1	6.3	41	3.9	37.2	43.5
Acsl4	6.6	4.3	9.5	5.6	11.1	12.7	6	10.2	10.5	16.4	19.9	18	17.5	11.8	23	11.4	7.6	8.3	6.8	4.6	4.4	3.4	6.4	3.8	3.5	3.1	2	8.2	17.1	5	6.5	2.5	18.1	16.7	5.2	5.7	0	2.1	7.9	4.1	2	2.3	9	6.6	6.3	5.8	11.6	3.5	5.8
Acsl5	5.8	4.3	12.6	19.5	15.1	18.1	7.2	11.4	10.5	17.9	10.8	11.2	16.1	19.3	20.4	11.4	6.1	2.4	10.9	13.9	11	31.2	28	32.3	23.3	8.3	11.3	22.9	29	30.1	9.1	16.1	13.2	6.1	3.7	2.3	18.9	25.9	20.8	20.8	19.1	14.7	37.5	32.3	19	8.7	1.9	5.6	10.2
Acsl6	3.9	6.5	1.6	0	6	3.6	4.8	6	6.1	3	7.2	5.6	4.4	8.6	6.4	1.4	1.5	1.2	4.1	0.9	1.1	3.4	2.4	3.8	9.3	14.5	3.1	3.3	3.4	5	2	7.4	2.4	9.1	5.2	10.2	6.7	7.9	4	1	0.7	0	5.2	1.7	0	0	1.9	0	10.6
Acss1	11.7	15.1	3.2	1.4	1	0.9	4.8	1.8	0	1.5	6.3	4.5	8.8	3.2	11.5	11.4	13.7	15.4	0	1.9	4.4	6.8	0	2.5	2.3	1	1	0	0	0	3.9	12.4	3.6	12.1	13.5	19.3	6.7	5.9	4	4.6	0	0.8	0	0	0	1.7	3.9	0.7	24.2
Acss2	7	5.4	6.3	7	4	8.1	4.8	5.4	8.8	4.5	4.5	6.7	7.3	7.5	10.2	11.4	7.6	8.3	14.9	11.1	6.6	1.7	6.4	5.1	4.7	6.2	9.2	3.3	1.7	7.5	7.8	4.9	7.2	6.1	11.2	15.9	0	10	4.9	3.6	4.6	7.7	1.3	7.5	6.3	8.3	21.3	8.4	14
Acta1	20.6	106	137.3	33.5	31.2	17.2	33.7	26.5	35.1	23.9	21.7	20.2	48.2	22.5	33.2	12.8	15.2	14.2	12.2	4.6	5.5	20.3	32	23.4	66.4	46.6	40.9	37.6	37.6	25.1	11.1	12.4	9.6	12.1	3	0	6.7	5	10.9	10.7	16.5	12.3	139.5	144.2	136.3	15.8	5.8	12.6	1
Acta2	2.7	0	1.6	9.8	21.1	18.1	9.6	14.5	9.7	7.5	0.9	3.4	4.4	10.7	7.7	1.4	1.5	4.7	10.9	2.8	3.3	21.1	12	16.5	18.6	15.5	23.5	21.3	42.7	22.5	4.6	12.4	8.4	4.5	1.5	2.3	2.7	2.1	4.9	10.7	17.8	21.6	357.9	343.8	399.5	36.5	9.7	30.2	0
Actb	4394	5263.1	5819.4	7652	8717.9	7299.5	7235.1	7964.3	8887.3	7993.3	5828.7	6883.9	5428.4	5499.5	5626.8	8184	6573.3	6337.5	7237	6143.2	7845.9	8557.9	7612.2	6939.4	8883.9	10417.8	8958.3	15275.7	12924.1	10484.2	4600.4	4990.4	5267.8	5590.5	4935.6	4893.1	7302.9	6586.2	7094.7	7701.3	7204.2	7847.9	12215.6	11547.1	12738.1	6066.4	11031.1	9902.7	4541.9
Actc1	1.6	4.3	1.6	0	0	0.9	0	0	2.6	0	0.9	1.1	8.8	6.4	6.4	0	0	0	1.4	0	0	0	0.8	0	0	1	0	1.6	0	0	0	0	1.2	1.5	0	1.1	0	0	0	0	0	0	0	0	0	0	0	1.4	0
Actg1	128.6	122.2	121.5	120	222.6	205.6	133.8	251.8	115	167.1	310.8	282.7	227.8	279.3	135.3	115.1	203.7	219.9	207.5	257	156.9	335.9	348.2	293.9	427.6	371.8	351.8	196.4	194.6	197.9	122.1	115	112	71.2	50.2	92.9	268	233.2	231.2	290.4	355.3	343.4	475.4	392.7	355.1	204.8	224.3	277.8	91.8
Actg2	4.3	3.2	0	131.1	126.9	117.7	63.9	65.7	66.7	34.3	26.2	26.9	32.1	20.3	28.1	29.8	25.8	16.6	32.6	23.2	19.8	66.7	40.8	60.2	95.5	68.4	94.1	108	350	202.9	29.4	38.3	32.5	10.6	4.5	12.5	18.9	18	21.7	38.6	57.2	60.2	1591.7	1642.1	1515.4	165	52.2	166.9	0.5
Actl6a	256.8	232.4	243	213.4	183.3	149.4	166.3	184.9	180.8	150.7	155.4	184	166.4	202.3	173.6	98.1	120.1	121.8	108.5	95.6	85.6	74.3	76.9	82.3	122.3	78.7	106.4	63.8	93.9	62.6	275	294.4	275.8	230.2	214.3	246.9	83.5	96.5	86	60.9	71.7	77.9	46.5	42.3	30.6	70.5	52.2	51.2	218.5
Actn1	331.8	288.7	372.4	849.6	745.2	704.5	802.6	607.2	847.7	635.8	527.7	569.9	535.8	493.3	666.2	707.8	612.5	618.3	484.2	493.5	543.3	867.6	749.3	800	887.8	1046.1	974.7	1217.6	1635.6	1460.5	396.4	420.5	339.6	511.8	404.6	337.5	963	1050.7	1096.8	1068.7	934.4	1143.6	2149.8	2469.8	2431.6	2421.3	2558.1	2726.4	478.1
Actn3	1.9	1.1	1.6	11.2	7	10	13.3	6	8.8	7.5	8.1	9	16.1	16.1	11.5	4.3	3	4.7	0	0.9	1.1	0.8	0.8	1.3	5.8	5.2	6.1	3.3	1.7	0	20.2	23.5	18.1	16.7	7.5	11.3	0	0.4	0	1.5	1.3	0	0	5	2.1	0.8	1.9	0	4.8
Actn4	827.5	959	834.7	1483	1473.3	1509.5	1500.3	1262.5	1342.6	1099.9	1017.4	1095	1171	1032.7	1015.9	1317.6	1381.5	1230.6	980.6	1016.8	906.5	1271	1277.6	1374.4	1412.1	1468.7	1310.2	1638.2	1485.3	1422.9	983.6	1050	923.7	760.1	733.6	670.4	1513.9	1405.1	1384.4	1163.1	1206.8	1183.8	1649.9	1779.7	1666.5	1184.3	1336.1	1143.3	414.7
Actr10	0.8	0	0	5.6	2	0.9	1.2	1.2	1.8	0	0	0	0	1.1	1.3	1.4	0	2.4	0	0	1.1	2.5	0.8	0.6	1.2	2.1	0	1.6	1.7	2.5	0.7	0	1.2	0	2.2	0	0	0	2	1	0	2.3	1.3	2.5	2.1	2.5	0	2.1	0
Actr1a	91.3	99.5	85.2	186.9	154.1	132.2	163.9	129.5	186.9	114.9	131	155.9	105.1	99.5	135.3	136.4	138.3	119.4	124.8	130.8	141.6	177.2	180.1	197	192.2	176.1	186.1	271.7	286.8	335.7	107.1	120	110.8	87.8	100.4	79.3	130.6	132.1	145.3	173.6	206	160.5	271.3	274.2	249.4	258.3	208.8	250.4	103.9
Actr1b	139.5	153.5	149.9	277.6	132.9	159.4	288	157.2	203.6	164.2	141	180.6	165	124.1	217	193.3	161.1	171.4	135.6	136.4	194.3	131.7	134.5	126	151.5	165.7	171.8	248.8	221.9	280.6	132.6	143.5	144.5	230.2	221	144.9	114.5	99.9	107.7	131.5	136.9	140.4	187.3	166.5	165.9	225.9	154.7	213.9	164.8
Actr2	223.4	213	249.3	139.5	292	246.3	200	264.4	184.3	217.9	229.5	325.3	186.9	247.2	169.7	235.9	299.4	319.2	249.6	286.7	208.5	288.6	309	306.6	346	299.3	304.8	170.2	179.3	190.4	254.7	218.9	218	180.2	180.6	215.2	237.1	299.2	275.7	315.8	310.6	300.2	356.6	391.1	419.5	146.7	205	197.8	205
Actr3	93.6	101.6	101	166	110.8	152.1	206.1	169.3	143.9	126.9	112	121.2	70.1	119.9	151.9	132.2	94.2	118.2	62.4	81.6	90	117.3	158.5	207.8	159.6	109.8	109.4	150.6	150.2	190.4	135.2	106.4	133.7	136.3	173.1	133.6	113.1	176.4	156.1	112.7	75.7	94.1	222.2	193	288.5	255.8	119.9	273.6	184.2
Actr3b	20.6	14.1	26.8	19.5	18.1	11.8	14.5	12	9.7	9	12.6	13.5	14.6	12.8	10.2	7.1	10.6	9.5	4.1	1.9	7.7	2.5	0.8	4.4	8.2	4.1	5.1	1.6	6.8	5	26.8	30.9	18.1	24.2	26.2	19.3	0	0.4	0	2	0.7	1.5	2.6	2.5	3.2	1.7	5.8	2.1	19.8
Actr5	25.6	20.5	20.5	4.2	15.1	16.3	2.4	16.9	12.3	6	16.3	14.6	20.4	21.4	21.7	21.3	21.3	13	19	21.3	16.5	16	16.8	17.7	17.5	19.7	21.5	11.5	10.2	2.5	13.1	24.7	14.5	19.7	22.5	15.9	29.6	17.1	18.8	21.3	19.7	20.8	11.6	6.6	6.3	7.5	13.5	11.9	11.1
Actr8	58.3	83.2	83.6	39.1	52.4	65.2	59	61.4	46.5	56.7	62.3	53.9	67.2	71.7	84.2	64	63.8	59.1	69.2	60.3	59.3	46.4	67.2	49.4	53.6	52.8	51.1	57.3	37.6	47.6	73.8	75.4	80.7	66.6	62.9	75.9	71.4	67.3	61.3	49.2	54.6	60.2	56.8	39.8	44.4	46	83.1	52.6	50.8
Acvr1	10.5	6.5	9.5	19.5	18.1	22.6	16.9	16.9	4.4	9	9.9	15.7	21.9	11.8	11.5	14.2	18.2	9.5	14.9	16.7	16.5	31.2	24.8	26.6	22.1	24.9	20.5	31.1	15.4	25.1	9.8	11.1	10.8	9.1	8.2	12.5	21.6	20.5	14.8	41.1	25.7	22.4	82.7	83.7	88.8	43.9	38.7	37.2	11.6
Acvr1b	95.6	83.2	63.1	27.9	41.3	43.5	49.4	54.8	56.2	74.6	66.9	66.2	40.9	49.2	40.8	65.4	48.6	43.7	66.5	76.1	59.3	66.7	72	69.7	50.1	57	51.1	39.3	42.7	42.6	41.1	38.3	38.5	72.7	89.2	86.1	63.3	84.8	82	91.9	80.3	89.5	27.1	14.1	24.3	29.8	85.1	32.3	41.1
Acvr2a	0.8	1.1	0	1.4	0	0.9	1.2	0	0.9	1.5	3.6	3.4	1.5	1.1	1.3	0	0	2.4	0	0	0	2.5	4	4.4	3.5	0	2	1.6	0	0	0	0	1.2	1.5	0.7	0	0	0.8	0	1	0.7	1.5	0	3.3	1.1	6.6	1.9	3.5	0.5
Acvr2b	18.3	24.9	17.4	25.1	20.1	11.8	38.6	27.7	36	29.8	33.4	29.2	42.3	55.6	34.5	8.5	16.7	15.4	17.6	22.3	31.8	18.6	28	25.3	17.5	17.6	15.3	13.1	5.1	22.5	24.2	11.1	21.7	33.3	30	29.4	20.2	18	12.8	16.2	17.8	20.1	5.2	2.5	0	8.7	5.8	4.2	8.7
Acvrl1	2.3	2.2	0	7	5	9.1	3.6	3	5.3	9	0.9	2.2	1.5	3.2	2.6	4.3	0	3.5	8.1	3.7	12.1	9.3	14.4	13.9	12.8	8.3	7.2	26.2	12	15	2	3.7	2.4	0	1.5	3.4	6.7	10.4	11.9	19.8	25	18.5	14.2	11.6	20.1	4.6	1.9	3.5	2.4
Acy1	66	81.1	63.1	68.4	56.4	46.2	80.7	62.6	104.4	79.1	64.2	67.3	67.2	52.4	49.8	106.6	73	55.6	65.1	82.6	64.8	49	47.2	41.2	59.4	40.4	48.1	39.3	46.1	47.6	101.9	89	104.8	96.9	77.9	49.8	45.8	55.6	61.3	52.8	46.1	45.5	16.8	19.1	13.7	21.1	36.7	33.7	64.8
Acy3	11.3	14.1	17.4	9.8	5	10	10.8	7.8	10.5	7.5	6.3	5.6	11.7	13.9	11.5	17.1	10.6	9.5	12.2	14.8	18.7	9.3	10.4	12.7	11.7	4.1	14.3	9.8	12	12.5	12.4	18.6	7.2	15.1	21.7	14.7	26.9	18.8	21.7	10.2	7.9	10	5.2	4.1	14.8	7.9	5.8	10.5	11.1
Acyp1	69.9	87.6	80.5	20.9	34.2	41.7	39.8	46.4	40.4	53.7	37.9	61.7	46.7	51.4	35.7	46.9	50.2	56.7	66.5	52	30.7	43	57.6	43.7	40.8	39.4	48.1	11.5	27.3	32.6	51.6	48.2	53	53	54.7	73.6	52.5	63.9	60.3	44.7	43.4	33.2	32.3	45.6	32.8	13.3	34.8	28.1	51.2
Acyp2	3.5	8.6	3.2	1.4	16.1	16.3	0	9	0.9	0	2.7	2.2	2.9	2.1	0	7.1	9.1	5.9	2.7	0	0	2.5	0.8	3.2	2.3	6.2	7.2	1.6	1.7	10	0.7	1.2	3.6	7.6	5.2	3.4	2.7	0.4	4	4.1	3.3	1.5	32.3	30.7	21.1	3.3	0	4.2	8.2
Ada	3.9	2.2	4.7	12.6	12.1	19	9.6	7.2	7.9	9	5.4	13.5	10.2	15	23	2.8	4.6	2.4	27.1	20.4	31.8	35.4	41.6	32.9	11.7	20.7	15.3	18	30.7	35.1	16.3	12.4	10.8	3	9	7.9	26.9	26.7	38.5	80.2	77	94.1	36.2	21.5	27.5	18.2	15.5	13.3	7.3
Adad2	19.8	13	23.7	9.8	10.1	12.7	10.8	13.3	15.8	13.4	11.7	6.7	14.6	11.8	6.4	8.5	12.2	9.5	2.7	5.6	1.1	3.4	2.4	1.3	0	0	2	1.6	3.4	5	10.4	8.7	8.4	21.2	19.5	11.3	1.3	0.8	3	1	1.3	0	1.3	0	0	0	0	0	1.5
Adal	17.9	14.1	11	2.8	6	10	3.6	3	5.3	1.5	8.1	6.7	7.3	7.5	6.4	9.9	4.6	7.1	4.1	3.7	2.2	5.1	3.2	1.3	2.3	6.2	5.1	4.9	6.8	2.5	11.8	11.1	9.6	10.6	10.5	12.5	4	2.9	5.9	1	4.6	2.3	12.9	7.5	4.2	12	9.7	4.2	11.1
Adam10	9.7	9.7	15.8	23.7	20.1	19.9	7.2	12	17.6	4.5	19.9	19.1	10.2	11.8	14	7.1	15.2	13	19	18.6	19.8	30.4	31.2	41.8	28	22.8	23.5	27.8	15.4	17.5	9.1	7.4	8.4	1.5	6	13.6	20.2	26.3	18.8	27.4	29.6	24.7	42.6	45.6	42.3	150.9	65.7	145.9	21.8
Adam11	1.9	2.2	0	2.8	2	0.9	0	1.2	2.6	0	3.6	2.2	0	2.1	7.7	1.4	0	0	1.4	2.8	0	1.7	0.8	1.9	0	0	2	3.3	0	0	2	0	0	3	1.5	1.1	0	0	0	0	1.3	0	0	4.1	1.1	0.8	0	0.7	6.8
Adam12	0	0	0	1.4	7	5.4	0	0.6	0.9	0	0	0	0	2.1	0	0	0	0	0	0	0	0.8	0.8	6.3	8.2	2.1	5.1	1.6	13.7	5	2.6	0	0	0	0	0	0	2.1	2	2	3.3	2.3	59.4	55.5	74	8.7	0	4.2	0.5
Adam15	23.7	30.3	26.8	64.2	66.5	45.3	47	44.6	51.8	55.2	42.5	47.1	61.3	34.2	29.4	49.7	83.6	60.3	99	70.5	65.8	108.9	85.7	93.1	78.1	98.4	96.1	168.6	119.5	112.7	22.2	26	25.3	27.3	23.2	27.2	80.8	70.6	49.4	107.1	95.4	111.9	215.8	223.7	201.8	122.3	129.6	128.4	58.5
Adam17	33	44.3	31.6	33.5	33.2	36.2	27.7	28.3	27.2	47.8	37	39.3	58.4	36.4	29.4	17.1	24.3	26	40.7	50.1	49.4	35.4	43.2	42.4	36.1	60.1	37.8	40.9	35.9	27.6	43.8	29.7	42.2	30.3	27.7	28.3	35	33	36.6	54.3	50	48.6	54.3	65.5	48.6	70.9	83.1	72.2	36.3
Adam19	29.9	21.6	33.1	29.3	30.2	40.7	28.9	37.9	22.8	41.8	40.7	28	20.4	13.9	26.8	56.9	57.8	59.1	35.3	34.3	36.2	34.6	50.4	41.2	45.4	43.5	37.8	26.2	39.3	20	29.4	19.8	28.9	37.9	19.5	20.4	28.3	21.7	23.7	13.7	23	11.6	46.5	56.3	63.4	55.1	67.7	51.9	53.2
Adam22	0.4	1.1	1.6	1.4	0	0	0	1.8	0	3	1.8	5.6	2.9	1.1	0	1.4	0	3.5	0	0.9	0	0.8	0.8	0.6	0	0	0	0	0	0	0	1.2	3.6	0	0	0	0	0.8	0	0	0	0.8	1.3	0	2.1	0.8	0	0	3.4
Adam23	3.1	0	1.6	4.2	1	0	1.2	0	3.5	0	0	0	0	0	1.3	0	0	0	0	0	0	0	0.8	0.6	1.2	0	0	0	0	0	3.3	0	2.4	0	3.7	1.1	0	0	0	0	0	0	1.3	0	4.2	0.4	0	0	0
Adam8	1.9	4.3	3.2	15.3	16.1	16.3	13.3	8.4	17.6	23.9	5.4	9	5.8	5.4	8.9	9.9	10.6	3.5	8.1	9.3	7.7	19.4	10.4	13.3	17.5	31.1	23.5	31.1	32.4	17.5	4.6	2.5	2.4	0	3	1.1	13.5	13.4	24.7	19.8	27.6	18.5	118.9	106.9	95.1	11.2	1.9	11.9	0.5
Adam9	46.6	30.3	56.8	43.2	77.5	76.1	42.2	61.4	27.2	44.8	48.8	49.4	30.7	27.8	24.2	27	33.4	65	33.9	35.3	21.9	53.2	73.6	69.7	61.8	61.1	73.6	27.8	51.2	52.6	26.8	29.7	26.5	22.7	21.7	22.6	35	46	57.3	43.2	48.7	47.1	149.9	138.4	173.3	30.3	15.5	27.4	15
Adamts1	1.9	0	0	9.8	8.1	8.1	3.6	4.2	0.9	1.5	4.5	0	5.8	4.3	5.1	5.7	6.1	8.3	8.1	2.8	3.3	21.1	11.2	9.5	8.2	6.2	15.3	13.1	13.7	10	7.2	7.4	1.2	0	0	2.3	13.5	20.1	15.8	47.7	42.1	36.3	87.9	92	109.9	21.1	15.5	26	2.4
Adamts10	10.5	13	9.5	27.9	5	14.5	21.7	3.6	13.2	9	7.2	6.7	7.3	11.8	14	7.1	13.7	4.7	12.2	3.7	7.7	10.1	9.6	10.8	3.5	7.3	6.1	13.1	23.9	0	10.4	0	1.2	12.1	7.5	7.9	8.1	10	5.9	7.6	6.6	7.7	42.6	73.7	59.2	29.4	0	28.8	6.8
Adamts12	0	0	0	2.8	0	1.8	0	0.6	1.8	0	0	0	0	0	0	1.4	0	1.2	0	0.9	0	0.8	1.6	0.6	0	1	1	0	0	2.5	0	0	1.2	0	0	0	0	0	0	0	0	0	7.8	14.9	7.4	11.6	0	4.2	0
Adamts14	5.1	4.3	1.6	25.1	20.1	13.6	10.8	11.4	21.1	1.5	8.1	10.1	4.4	5.4	8.9	4.3	3	2.4	6.8	3.7	3.3	5.9	8	4.4	11.7	10.4	16.4	14.7	3.4	5	5.2	7.4	8.4	4.5	9	6.8	8.1	11.3	10.9	4.6	3.9	1.5	10.3	13.3	18	3.7	1.9	2.1	4.4
Adamts15	0	1.1	0	2.8	2	1.8	1.2	0.6	4.4	3	2.7	2.2	7.3	4.3	3.8	1.4	4.6	3.5	1.4	0.9	2.2	3.4	4.8	1.9	4.7	5.2	6.1	0	3.4	2.5	2	1.2	2.4	1.5	0.7	0	2.7	7.1	5.9	9.1	10.5	4.6	1.3	1.7	10.6	9.9	9.7	9.8	3.4
Adamts17	0	1.1	0	0	1	0	0	0	0	0	0.9	2.2	1.5	1.1	0	0	0	0	0	0	0	0	0.8	0	0	0	0	0	0	0	0.7	0	0	1.5	1.5	0	0	0.4	0	4.1	0.7	1.5	0	0	0	0	0	0	0
Adamts2	0	0	0	0	2	1.8	2.4	1.8	0	1.5	0	1.1	4.4	0	0	0	0	1.2	0	0	1.1	0.8	1.6	1.3	1.2	2.1	2	0	1.7	2.5	1.3	0	0	0	0	0	0	0.8	0	0	1.3	1.5	33.6	38.1	37	8.3	5.8	3.5	0.5
Adamts4	0	0	0	2.8	6	1.8	0	3	0	0	0	0	0	0	1.3	2.8	0	2.4	0	0	0	0.8	2.4	0.6	4.7	5.2	2	3.3	3.4	2.5	0	0	0	0	0	0	4	3.8	4	4.1	2	2.3	7.8	8.3	5.3	2.5	0	3.5	0
Adamts6	0.4	0	1.6	2.8	3	5.4	1.2	1.2	0.9	0	0	0	1.5	4.3	0	0	1.5	2.4	0	0	0	1.7	0	1.9	3.5	2.1	0	0	1.7	5	0.7	0	0	0	0	1.1	0	0.4	1	1.5	2.6	0.8	14.2	28.2	27.5	4.1	1.9	2.8	0
Adamts7	0	0	0	15.3	13.1	11.8	12.1	10.2	14	10.4	24.4	23.6	10.2	10.7	14	5.7	3	5.9	20.3	7.4	16.5	25.3	17.6	19.6	55.9	72.5	66.5	24.5	56.3	32.6	2.6	8.7	1.2	0	0.7	2.3	53.9	70.6	69.2	16.8	12.5	13.1	22	22.4	19	14.9	17.4	14	14.5
Adamts8	1.6	3.2	0	0	3	0	2.4	4.8	0.9	4.5	4.5	5.6	0	1.1	0	4.3	12.2	3.5	0	0	0	0	0.8	1.9	3.5	6.2	4.1	0	0	2.5	2	1.2	0	1.5	0	0	1.3	3.8	2	2	2	3.1	0	0	0	0	0	0.7	2.4
Adamts9	7	6.5	3.2	5.6	3	3.6	4.8	1.8	5.3	6	6.3	4.5	1.5	4.3	1.3	0	0	0	1.4	3.7	9.9	5.9	6.4	7.6	5.8	3.1	7.2	9.8	10.2	10	3.9	7.4	4.8	6.1	5.2	5.7	16.2	15.9	21.7	8.1	10.5	11.6	2.6	0	1.1	191.5	36.7	124.2	7.7
Adamtsl1	0	0	1.6	4.2	1	2.7	2.4	0.6	1.8	0	0	0	0	0	2.6	0	0	2.4	0	0	0	0.8	0	0.6	0	3.1	1	0	3.4	10	1.3	0	0	1.5	2.2	0	0	0	1	2	0	1.5	16.8	8.3	6.3	7	9.7	9.1	1
Adamtsl3	0.8	0	0	0	4	0	2.4	0.6	0	0	0	0	1.5	1.1	0	0	1.5	0	0	0	1.1	0.8	1.6	3.2	0	2.1	0	0	0	2.5	0.7	0	1.2	0	0	1.1	0	0.4	3	1	0.7	0	11.6	17.4	9.5	5.4	1.9	5.6	0
Adamtsl4	3.5	1.1	3.2	22.3	11.1	14.5	8.4	11.4	11.4	7.5	10.8	6.7	4.4	2.1	5.1	11.4	7.6	9.5	4.1	7.4	2.2	18.6	8	14.6	18.6	5.2	18.4	18	23.9	27.6	6.5	4.9	2.4	9.1	3	5.7	10.8	13.4	12.8	20.8	25.7	15.4	67.2	46.4	52.8	22.4	3.9	17.5	3.9
Adamtsl5	0	0	1.6	4.2	1	0.9	1.2	0	1.8	1.5	1.8	0	0	3.2	1.3	0	3	2.4	0	0	2.2	3.4	1.6	1.3	4.7	0	1	6.5	15.4	10	0	1.2	0	1.5	0	1.1	0	1.7	3	1.5	0.7	3.9	9	19.9	10.6	24.9	25.1	16.8	0.5
Adap1	57.5	41.1	20.5	37.7	35.2	29.9	45.8	23.5	30.7	11.9	15.4	14.6	26.3	19.3	30.6	51.2	63.8	28.4	5.4	8.3	21.9	6.8	8	4.4	2.3	2.1	6.1	9.8	12	22.5	59.4	51.9	69.9	39.4	50.2	41.9	4	2.9	2	4.1	5.9	5.4	1.3	0	5.3	0	0	0	77.8
Adap2	4.7	1.1	1.6	4.2	1	0.9	2.4	0.6	5.3	0	0	0	2.9	3.2	2.6	9.9	3	3.5	1.4	9.3	3.3	1.7	8	7	2.3	0	0	6.5	6.8	5	3.3	8.7	1.2	7.6	1.5	2.3	2.7	3.3	6.9	6.6	4.6	6.9	7.8	5.8	3.2	0	0	0	3.4
Adar	15.9	11.9	9.5	18.1	15.1	20.8	10.8	16.9	20.2	10.4	11.7	10.1	17.5	22.5	15.3	9.9	22.8	21.3	8.1	13.9	9.9	18.6	16	18.4	12.8	12.4	18.4	18	8.5	15	22.2	12.4	16.9	12.1	20.2	21.5	25.6	23	28.7	24.4	23	35.5	36.2	43.1	49.7	12	3.9	14.7	10.2
Adarb1	5.4	5.4	3.2	1.4	4	4.5	0	3.6	1.8	1.5	4.5	6.7	4.4	8.6	5.1	8.5	0	4.7	1.4	0	2.2	2.5	2.4	3.8	5.8	2.1	5.1	1.6	5.1	5	6.5	3.7	7.2	3	3.7	5.7	2.7	1.7	2	4.1	3.9	3.9	6.5	11.6	14.8	3.7	1.9	4.2	1.5
Adat1	20.6	25.9	11	12.6	17.1	24.4	33.7	14.5	29.8	17.9	21.7	14.6	17.5	25.7	17.9	12.8	10.6	10.6	23.1	13	23	11.8	10.4	10.8	24.5	21.8	13.3	22.9	12	15	15.7	19.8	20.5	24.2	25.5	14.7	12.1	11.7	8.9	7.1	11.2	8.5	1.3	2.5	2.1	10.4	1.9	5.6	14.5
Adat2	45.8	42.2	36.3	16.7	36.3	25.4	37.4	22.9	21.9	32.8	24.4	33.7	45.3	30	33.2	41.2	33.4	48.5	42	30.6	36.2	22.8	12.8	21.5	30.3	24.9	19.4	11.5	23.9	20	39.8	39.6	40.9	60.6	48.7	58.9	13.5	13.8	20.8	12.2	13.2	11.6	19.4	17.4	9.5	9.9	19.3	12.6	69.1
Adat3	15.5	23.8	9.5	15.3	22.2	16.3	24.1	13.9	21.1	22.4	19.9	18	14.6	12.8	14	19.9	22.8	4.7	12.2	10.2	19.8	5.9	7.2	6.3	19.8	9.3	16.4	14.7	15.4	22.5	23.5	13.6	12	15.1	8.2	7.9	12.1	11.3	13.8	13.7	13.8	11.6	5.2	6.6	4.2	9.1	1.9	9.1	24.7
Adck1	25.6	35.7	31.6	16.7	17.1	24.4	15.7	16.3	14	20.9	24.4	24.7	24.8	15	12.8	14.2	21.3	21.3	29.8	29.7	28.5	14.3	22.4	17.7	8.2	14.5	17.4	18	6.8	7.5	26.8	21	24.1	28.8	24.7	29.4	25.6	19.2	21.7	14.7	9.9	18.5	28.4	13.3	14.8	10.8	11.6	14.7	24.2
Adck5	31.9	50.8	37.9	25.1	20.1	21.7	27.7	28.3	35.1	13.4	39.8	21.3	45.3	28.9	20.4	25.6	25.8	34.3	24.4	22.3	19.8	27	22.4	19.6	14	29	19.4	22.9	23.9	32.6	28.1	32.2	36.1	21.2	30	34	36.4	27.2	19.8	21.3	25.7	26.2	33.6	28.2	19	12.9	23.2	17.5	55.1
Adcy1	2.7	0	0	0	0	1.8	0	0	0	3	1.8	2.2	0	4.3	2.6	2.8	1.5	0	0	1.9	1.1	1.7	0	1.3	4.7	0	3.1	1.6	0	0	0.7	0	0	1.5	0	1.1	0	0	0	2	0	0	5.2	3.3	2.1	0.4	0	0	1
Adcy2	0	1.1	1.6	1.4	2	4.5	1.2	4.2	0.9	1.5	0.9	2.2	0	2.1	5.1	0	0	0	0	0.9	1.1	0	0	1.9	1.2	0	0	8.2	3.4	0	1.3	1.2	0	0	1.5	3.4	0	0.8	1	2	3.9	2.3	3.9	6.6	11.6	2.5	0	3.5	20.8
Adcy3	6.6	5.4	12.6	20.9	19.1	13.6	13.3	12.6	18.4	11.9	11.7	7.9	40.9	20.3	30.6	19.9	24.3	22.5	17.6	17.6	14.3	13.5	12	7.6	11.7	17.6	16.4	19.6	37.6	17.5	22.9	21	26.5	10.6	14.2	31.7	10.8	10	14.8	16.2	23	30.1	68.5	86.2	66.6	17.4	13.5	8.4	23.2
Adcy4	0	0	0	1.4	0	0	2.4	0	0.9	0	0	1.1	1.5	0	0	1.4	0	0	0	0	0	0	0	0	0	1	0	0	0	2.5	0.7	0	0	0	0	0	0	0.4	1	0	0	0	2.6	5	3.2	0.8	0	1.4	1
Adcy6	5.4	14.1	4.7	23.7	21.1	25.4	16.9	18.1	15.8	4.5	18.1	15.7	16.1	22.5	23	12.8	21.3	11.8	24.4	12.1	12.1	34.6	22.4	43.1	31.5	25.9	21.5	49.1	44.4	35.1	5.2	9.9	12	6.1	11.2	10.2	12.1	20.1	13.8	25.9	34.2	26.2	131.8	208.8	128.9	112.3	179.8	131.2	3.9
Adcy7	0.8	1.1	0	7	2	5.4	2.4	3	4.4	1.5	1.8	2.2	7.3	2.1	3.8	1.4	1.5	2.4	12.2	12.1	4.4	15.2	12	17.1	4.7	4.1	3.1	34.4	29	27.6	1.3	1.2	1.2	0	1.5	3.4	2.7	5	5.9	18.8	22.4	14.7	10.3	14.1	10.6	2.9	0	1.4	0.5
Adcy9	2.7	2.2	3.2	2.8	4	0	0	3.6	2.6	1.5	5.4	1.1	4.4	1.1	6.4	2.8	7.6	3.5	1.4	0.9	2.2	3.4	3.2	4.4	1.2	2.1	4.1	6.5	0	2.5	3.3	6.2	6	10.6	8.2	6.8	1.3	6.7	4.9	4.1	6.6	7.7	5.2	8.3	10.6	5.8	0	3.5	3.9
Add1	95.2	135.1	101	206.5	142	126.8	141	101.8	143.9	110.4	87.6	84.1	122.6	82.4	103.4	125.1	126.1	128.9	128.8	117.8	114.1	125.8	132.9	113.4	113	132.6	105.3	220.9	184.4	185.4	109.1	96.5	96.3	140.8	137.9	95.1	156.2	155.9	149.2	173.6	207.3	179	330.7	310.7	322.3	166.2	176	169.7	242.7
Add3	38.1	37.8	47.3	29.3	28.2	19.9	42.2	22.3	18.4	17.9	22.6	23.6	32.1	36.4	38.3	12.8	24.3	23.6	12.2	20.4	21.9	14.3	10.4	19.6	12.8	16.6	13.3	6.5	8.5	5	41.8	37.1	44.6	39.4	33	40.8	9.4	13.4	7.9	12.7	11.2	20.8	20.7	29	21.1	23.6	30.9	33	48.3
Adgra2	3.5	2.2	6.3	53	60.4	48	28.9	30.1	23.7	14.9	9.9	10.1	20.4	11.8	16.6	14.2	30.4	15.4	27.1	7.4	11	30.4	43.2	37.4	52.4	53.9	64.4	72	47.8	80.2	5.9	1.2	10.8	9.1	2.2	7.9	22.9	31.8	29.6	42.6	32.2	30.1	168	191.4	202.9	113.6	100.5	95.4	1.5
Adgra3	102.6	86.5	89.9	78.1	74.5	77.9	112.1	94.6	105.3	107.5	90.4	118.9	80.3	58.9	63.8	92.4	115.5	108.8	61	62.2	59.3	43	48.8	45.6	74.6	52.8	77.7	37.6	37.6	45.1	71.8	51.9	68.6	110.5	112.4	121.2	22.9	36.8	37.5	35	42.1	34.7	47.8	66.3	65.5	29.8	19.3	26	58
Adgrb1	3.1	6.5	1.6	9.8	2	2.7	6	3.6	6.1	1.5	3.6	5.6	5.8	7.5	8.9	1.4	0	2.4	2.7	0	1.1	0.8	0.8	1.3	1.2	1	2	3.3	0	0	11.1	11.1	13.2	15.1	13.5	13.6	1.3	0.4	0	1.5	3.3	1.5	0	0	1.1	0	0	0.7	6.3
Adgrb2	2.3	4.3	7.9	5.6	3	3.6	16.9	6	10.5	17.9	6.3	3.4	16.1	24.6	10.2	8.5	4.6	5.9	4.1	2.8	4.4	1.7	3.2	2.5	0	4.1	5.1	1.6	0	5	5.2	8.7	6	7.6	11.2	3.4	6.7	5	3	3	9.9	0	5.2	2.5	0	2.5	5.8	1.4	6.3
Adgre1	0	0	0	0	0	0	0	0	0	0	0	0	0	0	0	1.4	0	0	0	0	0	0	3.2	2.5	0	1	0	0	0	0	0	0	0	0	0	0	0	0	0	0	0.7	0.8	59.4	82	76.1	5.8	1.9	4.9	0
Adgre5	49.7	38.9	42.6	75.3	68.5	66.1	25.3	36.7	50	22.4	28	37	38	37.5	20.4	38.4	41	28.4	50.2	49.2	34	59.9	66.4	62.1	46.6	76.6	62.4	134.2	126.3	135.3	39.8	38.3	26.5	40.9	42.7	61.1	117.2	134.6	130.4	66	72.4	71.8	115	105.2	109.9	23.6	21.3	35.8	74.4
Adgrf5	0.4	0	0	0	0	0	0	0	0	0	0	0	0	0	0	0	0	0	0	0	0	0.8	0	1.3	0	0	0	1.6	1.7	0	0	0	0	0	0	0	0	1.3	2	3	2.6	2.3	0	0	0	0	0	0	0
Adgrg1	7.8	5.4	12.6	19.5	19.1	15.4	15.7	15.7	14.9	19.4	14.5	18	7.3	10.7	16.6	19.9	19.8	9.5	39.3	37.1	32.9	40.5	32.8	31.7	8.2	11.4	16.4	98.2	66.6	72.7	6.5	6.2	4.8	13.6	13.5	14.7	25.6	16.3	18.8	53.3	64.5	60.2	11.6	13.3	11.6	8.3	1.9	3.5	1.9
Adgrg6	0	0	1.6	2.8	4	4.5	0	1.2	1.8	0	0	0	0	1.1	3.8	1.4	0	4.7	1.4	3.7	0	7.6	4.8	4.4	3.5	1	3.1	1.6	5.1	0	1.3	0	0	0	0	1.1	0	2.5	2	3.6	5.9	3.1	7.8	5	9.5	11.6	5.8	10.5	3.4
Adgrl1	39.6	46.5	71	96.3	69.5	68.8	98.8	95.8	125.5	86.6	73.2	63.9	83.2	67.4	89.3	42.6	53.2	55.6	29.8	27.8	31.8	51.5	32	46.9	81.6	68.4	62.4	90	75.1	117.7	85.6	110.1	89.1	95.4	69.7	82.7	43.1	48.1	61.3	53.8	50.7	45.5	80.1	96.9	84.5	41.5	25.1	37.9	24.7
Adgrl2	17.5	28.1	37.9	37.7	36.3	45.3	25.3	39.8	43.9	61.2	55.1	95.4	105.1	110.2	112.3	34.1	42.6	35.5	65.1	76.1	98.8	116.5	117.7	106.4	102.5	106.7	77.7	73.6	59.8	95.2	31.3	32.2	37.3	15.1	11.2	12.5	92.9	84.4	94.9	112.2	113.2	111.9	53	66.3	63.4	96.2	85.1	79.3	15.5
Adgrl4	0	0	0	0	1	1.8	0	0	0	0	0	0	0	0	0	0	0	0	0	0	0	0	0.8	0	0	0	2	3.3	0	2.5	0	0	0	0	0	0	0	0	1	0.5	2	0	0	0.8	1.1	4.1	3.9	4.9	0
Adh1	0.8	6.5	1.6	0	0	2.7	0	1.8	0.9	0	0.9	0	0	0	0	68.2	106.4	79.2	12.2	13	3.3	2.5	0.8	1.3	0	0	0	3.3	0	0	0.7	0	0	0	0.7	0	0	0.4	1	1	0.7	0.8	3.9	2.5	0	0.4	1.9	0.7	0.5
Adh5	372.6	360	361.3	308.3	293	336.9	345.8	298.8	337	305.9	315.3	356.8	322.7	383.1	339.5	270.1	307	348.7	271.3	244	216.2	222.8	246.6	225.5	272.6	283.8	276.1	207.8	201.5	215.4	451.3	496	437.2	404.3	337.2	493.7	258.6	248.7	252	209.2	205.3	224.6	233.8	155.8	187	284.8	259.1	279.2	367.9
Adi1	52.4	74.6	75.7	62.8	39.3	39.8	115.7	58.4	76.3	83.6	80.4	89.8	68.6	82.4	80.4	71.1	65.4	55.6	52.9	69.6	71.3	45.6	68.8	69	55.9	53.9	52.2	60.6	78.5	52.6	73.8	89	90.3	75.7	97.4	80.4	33.7	41.8	35.6	28.9	33.6	34.7	36.2	37.3	41.2	108.2	141.2	100.3	138.2
Adipor1	21.8	19.5	20.5	12.6	20.1	25.4	22.9	22.9	35.1	34.3	26.2	26.9	16.1	19.3	16.6	21.3	33.4	22.5	20.3	25	20.9	21.9	17.6	19.6	22.1	33.1	28.6	16.4	15.4	17.5	28.7	37.1	12	16.7	11.2	13.6	22.9	30.9	21.7	21.8	19.1	20.1	14.2	14.1	12.7	13.3	9.7	13.3	10.6
Adipor2	123.9	93	108.9	89.3	46.3	61.6	77.1	74.1	82.5	91	86.7	89.8	81.8	95.2	105.9	89.5	82.1	76.8	84.1	81.6	88.9	90.3	98.5	77.3	60.6	54.9	52.2	49.1	35.9	42.6	96	102.7	89.1	95.4	89.9	122.3	55.2	74	68.2	65	48.7	67.1	49.1	53.9	47.6	61.8	96.7	47	121.8
Adk	40.8	48.7	53.6	46	63.4	76.1	120.5	119.3	103.5	85.1	85.8	93.1	71.5	107	131.4	54	48.6	74.5	69.2	70.5	104.3	82.7	96.9	108.3	151.5	122.2	131.9	58.9	73.4	82.7	51.6	76.7	90.3	66.6	63.7	60	83.5	90.7	76.1	84.3	82.3	67.1	53	40.6	63.4	102.8	63.8	91.9	33.8
Adm	7.4	7.6	7.9	36.3	42.3	36.2	43.4	34.3	43	19.4	11.7	16.8	43.8	26.8	28.1	24.2	27.4	48.5	23.1	5.6	12.1	80.2	39.2	46.9	74.6	55.9	76.7	86.7	97.3	77.7	21.6	23.5	25.3	9.1	9	15.9	22.9	37.2	35.6	67.5	71.7	82.6	124	101.1	116.2	46.4	23.2	35.8	3.4
Adm2	7.4	8.6	1.6	1.4	0	1.8	1.2	3.6	0.9	10.4	3.6	2.2	4.4	6.4	1.3	1.4	3	2.4	0	0.9	1.1	0	0	0	1.2	1	0	0	0	0	3.3	4.9	3.6	9.1	7.5	4.5	4	0.4	0	0	0	0	15.5	9.1	7.4	0	1.9	0	1.5
Adnp2	28.7	18.4	18.9	12.6	16.1	12.7	19.3	18.1	15.8	29.8	20.8	21.3	17.5	25.7	25.5	21.3	36.5	24.8	20.3	15.8	25.2	15.2	23.2	19.6	10.5	15.5	23.5	11.5	8.5	25.1	28.1	21	25.3	13.6	26.2	26	14.8	21.7	16.8	17.3	22.4	20.1	10.3	11.6	7.4	10.4	13.5	10.5	20.8
Ado	16.3	15.1	12.6	14	21.1	16.3	12.1	11.4	23.7	23.9	13.6	23.6	10.2	20.3	17.9	5.7	3	16.6	6.8	15.8	9.9	9.3	11.2	8.2	12.8	7.3	7.2	9.8	12	17.5	22.2	7.4	15.7	15.1	15.7	20.4	4	9.6	12.8	7.6	5.3	10	22	26.5	24.3	17.8	9.7	17.5	12.6
Adora1	0	0	1.6	0	0	0	0	0	1.8	0	0	0	2.9	0	0	0	0	0	0	0.9	1.1	0	1.6	0	0	0	0	0	1.7	0	0	0	0	0	0	0	0	0	0	0.5	1.3	1.5	0	0	1.1	23.2	34.8	22.4	0
Adora2b	1.6	0	0	12.6	10.1	7.2	3.6	8.4	4.4	6	2.7	7.9	2.9	8.6	5.1	7.1	6.1	2.4	5.4	4.6	4.4	8.4	8	8.2	10.5	10.4	3.1	9.8	3.4	5	2	7.4	3.6	3	2.2	3.4	2.7	3.3	6.9	3	5.3	9.3	24.5	21.5	18	2.5	0	2.8	4.4
Adpgk	115.4	91.9	99.4	128.3	123.9	100.5	120.5	98.8	119.3	116.4	107.5	122.3	103.7	91	120	98.1	95.8	102.8	101.7	96.5	114.1	101.3	104.9	87.4	76.9	89.1	77.7	104.7	95.6	135.3	89.5	97.7	98.8	124.2	122.9	128	74.1	53.5	76.1	82.8	65.8	85.7	93	72.1	66.6	64.3	100.5	75.1	132.9
Adprh	223.8	183.8	206.7	127	116.8	136.7	137.4	142.8	155.3	150.7	134.6	140.2	178.1	157.3	160.8	213.2	188.5	241.2	191.2	191.1	178.9	197.5	179.3	176.1	153.8	156.4	155.5	148.9	162.2	187.9	227.9	191.7	236.1	205.9	161.1	180	207.4	191.8	157.1	178.2	175	180.6	213.2	195.5	195.5	116.5	162.4	117.8	251.8
Adprhl1	2.7	3.2	1.6	1.4	0	0	0	2.4	1.8	0	0	0	0	0	0	2.8	1.5	2.4	0	0	0	0	0	0	0	0	0	0	0	0	0.7	0	0	1.5	5.2	5.7	1.3	0	0	0	2	0	0	0	0	1.7	5.8	3.5	0
Adprhl2	9.3	15.1	4.7	20.9	12.1	8.1	13.3	19.3	13.2	1.5	16.3	11.2	10.2	19.3	8.9	9.9	9.1	17.7	9.5	22.3	9.9	21.1	11.2	13.9	15.1	15.5	9.2	14.7	8.5	7.5	21.6	26	14.5	16.7	20.2	11.3	16.2	15.9	14.8	13.7	12.5	17	12.9	6.6	8.5	10.8	3.9	15.4	17.9
Adprm	14.8	15.1	15.8	11.2	8.1	11.8	6	13.3	3.5	6	5.4	11.2	4.4	12.8	11.5	5.7	4.6	14.2	4.1	7.4	5.5	6.8	5.6	5.7	4.7	9.3	6.1	8.2	3.4	5	13.7	11.1	21.7	13.6	15.7	18.1	5.4	9.2	5.9	4.6	3.9	6.9	19.4	8.3	16.9	9.1	3.9	4.9	10.6
Adra1b	0	0	0	1.4	0	0.9	0	0.6	0	0	0	0	0	0	2.6	0	0	0	0	0	0	0.8	0	0.6	0	2.1	0	1.6	0	5	0	1.2	0	0	0	0	1.3	0	1	2.5	1.3	0.8	9	1.7	7.4	2.5	1.9	2.8	0
Adra1d	0	0	0	4.2	1	0.9	0	0.6	1.8	0	0	0	2.9	2.1	0	4.3	3	2.4	0	0	1.1	8.4	3.2	1.3	1.2	2.1	2	8.2	10.2	2.5	0	1.2	1.2	1.5	1.5	3.4	1.3	1.3	0	3	2	1.5	23.3	29	23.2	19.1	7.7	13.3	0
Adra2a	1.2	1.1	1.6	5.6	1	0.9	1.2	1.8	1.8	1.5	0.9	2.2	1.5	0	1.3	0	0	1.2	1.4	0	1.1	1.7	2.4	1.9	1.2	0	0	0	3.4	2.5	0.7	0	1.2	1.5	1.5	4.5	0	4.2	1	2	1.3	3.9	22	15.7	9.5	2.1	0	2.8	0
Adra2b	0.4	0	0	0	0	0	2.4	2.4	0	3	0	2.2	0	2.1	5.1	0	0	0	14.9	3.7	5.5	18.6	23.2	20.9	2.3	2.1	4.1	14.7	17.1	15	0.7	0	0	0	0	0	14.8	15.9	16.8	35.5	29	34.7	0	1.7	1.1	0	0	0	1
Adrb1	0	0	0	0	1	0	1.2	0	1.8	0	0	1.1	0	4.3	0	2.8	0	0	2.7	1.9	0	0.8	0.8	1.3	0	0	0	1.6	3.4	0	0	0	1.2	0	0	1.1	1.3	0.4	2	1	1.3	0.8	0	0	0	0	0	2.1	0.5
Adrb2	0.4	0	0	5.6	2	0	0	1.2	1.8	0	0	1.1	0	5.4	1.3	0	0	3.5	0	0.9	3.3	5.9	1.6	1.9	0	2.1	1	3.3	1.7	0	2.6	0	1.2	0	0	0	4	3.3	4	4.1	3.3	3.9	2.6	3.3	5.3	2.1	1.9	0.7	2.4
Adrb3	13.6	11.9	9.5	16.7	12.1	13.6	8.4	10.8	8.8	13.4	11.7	14.6	16.1	10.7	16.6	25.6	28.9	27.2	6.8	3.7	11	12.7	10.4	16.5	10.5	13.5	9.2	11.5	15.4	5	25.5	28.4	18.1	12.1	12	3.4	74.1	62.3	72.1	26.4	13.8	20.1	7.8	6.6	4.2	14.9	7.7	15.4	29
Adrm1	118.1	124.3	93.1	124.2	174.2	177.5	120.5	137.3	118.5	110.4	154.5	131.3	109.5	125.2	91.9	123.7	117	120.6	81.4	123.4	95.5	113.1	94.5	118.4	124.7	149.2	121.7	106.4	97.3	122.8	174.4	136	153	84.8	92.2	97.4	94.3	109.9	103.8	102.6	105.9	126.6	109.8	93.6	98.3	72.1	90.9	110.1	137.3
Adss	67.6	61.6	85.2	129.7	114.8	106.9	110.9	91	100.9	88.1	112	132.4	78.8	86.7	109.8	51.2	28.9	59.1	54.3	74.2	59.3	59.9	90.5	83	89.7	70.4	98.2	49.1	52.9	87.7	106.5	124.9	116.8	77.2	83.9	86.1	43.1	51.4	51.4	40.6	43.4	45.5	46.5	53.9	60.2	63.8	23.2	51.2	108.3
Adssl1	4.3	5.4	12.6	5.6	9.1	6.3	4.8	3.6	1.8	11.9	9.9	16.8	16.1	18.2	6.4	2.8	13.7	17.7	50.2	32.5	31.8	28.7	46.4	26.6	11.7	9.3	7.2	6.5	18.8	17.5	7.2	9.9	2.4	13.6	6.7	6.8	35	30.9	32.6	26.4	34.9	34.7	20.7	21.5	21.1	2.1	7.7	5.6	2.9
Aebp1	22.1	19.5	30	248.3	299.1	210.1	120.5	120.5	132.5	47.8	50.6	80.8	102.2	54.6	52.3	89.5	101.8	73.3	70.5	62.2	69.1	295.4	167.3	210.3	207.4	175	229.1	299.5	367.1	313.1	38.5	45.8	38.5	33.3	24	23.8	128	170.1	154.1	223.4	261.9	226.1	1326.9	1594.1	1554.5	326.7	268.8	341.6	21.3
Aebp2	35.4	25.9	31.6	20.9	35.2	24.4	14.5	27.1	20.2	10.4	16.3	13.5	13.1	15	7.7	14.2	24.3	28.4	13.6	19.5	17.6	16	12.8	8.9	22.1	23.8	15.3	4.9	12	17.5	14.4	26	18.1	16.7	15.7	19.3	14.8	15	20.8	16.2	22.4	19.3	22	22.4	19	16.2	7.7	26.7	39.2
Aen	3.9	10.8	7.9	16.7	24.2	14.5	14.5	7.8	17.6	7.5	5.4	11.2	4.4	4.3	10.2	5.7	7.6	5.9	8.1	4.6	6.6	8.4	4.8	7	21	19.7	21.5	31.1	22.2	15	2.6	3.7	1.2	0	3	3.4	17.5	14.6	11.9	16.2	8.6	18.5	23.3	36.5	19	24.9	7.7	18.9	10.6
Afap1	122	99.5	77.3	72.5	35.2	40.7	72.3	38.6	97.4	85.1	51.5	67.3	43.8	28.9	47.2	180.5	161.1	122.9	38	41.7	54.9	76	62.4	59.5	40.8	33.1	44	68.7	99	72.7	11.1	8.7	18.1	90.9	78.7	56.6	102.4	110.3	122.5	65.5	46.1	71.8	108.5	117.7	113.1	66.7	52.2	79.3	27.1
Afap1l1	12.4	15.1	18.9	12.6	12.1	20.8	14.5	15.1	21.1	26.9	24.4	14.6	10.2	13.9	10.2	7.1	33.4	29.6	36.6	17.6	15.4	39.7	56	53.2	29.1	49.7	43	19.6	15.4	27.6	4.6	4.9	8.4	21.2	14.2	23.8	24.2	19.6	22.7	35.5	30.9	31.6	1.3	1.7	3.2	2.1	0	2.8	1
Afap1l2	1.2	1.1	3.2	0	3	2.7	1.2	1.2	4.4	3	2.7	2.2	5.8	4.3	1.3	1.4	3	2.4	20.3	13.9	21.9	21.9	36	22.2	2.3	6.2	6.1	14.7	12	10	0.7	3.7	0	0	0.7	2.3	8.1	14.2	13.8	32.5	24.3	31.6	2.6	6.6	2.1	2.5	1.9	1.4	1.9
Afdn	60.6	68.1	83.6	47.4	41.3	56.1	88	95.8	65.8	106	119.3	109.9	90.5	111.3	125.1	76.8	63.8	65	65.1	119.7	83.4	126.6	162.5	140.6	138.6	102.5	97.2	93.3	80.2	97.7	82.3	94	74.7	65.1	75.7	80.4	92.9	131.6	142.3	115.2	107.3	94.9	18.1	13.3	15.9	94.9	61.9	87	45.4
Aff1	99.8	63.8	71	32.1	45.3	51.6	37.4	37.3	48.3	34.3	36.1	35.9	33.6	44.9	37	81	80.6	74.5	23.1	26.9	23	35.4	26.4	28.5	39.6	42.5	47	29.5	29	32.6	89.5	49.5	50.6	72.7	60.7	88.3	41.8	42.2	43.5	56.4	53.3	30.9	98.2	100.3	109.9	87.9	102.5	87	140.7
Aff4	53.2	41.1	66.3	47.4	77.5	77.9	68.7	62	45.6	67.2	65.1	74	59.9	68.5	60	51.2	63.8	113.5	63.7	93.7	62.6	70	67.2	76.6	48.9	55.9	61.4	68.7	39.3	50.1	67.3	55.7	60.2	45.4	50.2	67.9	67.3	75.6	80	87.8	80.9	76.4	68.5	104.4	91.9	98.2	52.2	96.1	30
Afg1l	12.8	10.8	11	14	11.1	9.1	4.8	3.6	11.4	6	5.4	2.2	8.8	6.4	14	5.7	16.7	14.2	23.1	13	13.2	14.3	9.6	10.1	5.8	14.5	8.2	9.8	13.7	5	23.5	22.3	15.7	24.2	15	28.3	26.9	15.9	20.8	12.2	12.5	17	10.3	14.1	18	6.6	5.8	9.1	17.9
Afg3l1	24.9	30.3	15.8	16.7	29.2	28.1	26.5	23.5	17.6	35.8	25.3	24.7	29.2	23.5	28.1	24.2	28.9	23.6	16.3	23.2	20.9	24.5	25.6	19.6	24.5	32.1	25.6	36	34.1	20	30.7	21	18.1	22.7	21	20.4	26.9	22.2	17.8	23.4	17.1	23.2	23.3	23.2	19	23.2	32.9	31.6	18.4
Afg3l2	127	110.3	89.9	107.4	125.9	125	125.3	113.2	82.5	149.2	143.7	149.2	150.4	99.5	105.9	118	155	163.1	142.4	159.6	117.4	115.6	121.7	143.8	100.2	111.9	141.1	99.8	93.9	97.7	158.7	128.6	113.2	145.4	129.6	108.7	105.1	107	96.8	104.1	127	120.4	89.1	81.2	88.8	64.7	87	56.1	113.6
Afmid	7.4	11.9	7.9	2.8	12.1	6.3	9.6	3	5.3	13.4	4.5	7.9	7.3	1.1	5.1	9.9	9.1	11.8	16.3	14.8	23	15.2	20	16.5	5.8	13.5	8.2	13.1	18.8	17.5	4.6	9.9	6	6.1	10.5	4.5	9.4	22.2	19.8	14.2	15.8	8.5	3.9	5.8	12.7	22	40.6	34.4	15.5
Afp	0	0	0	1.4	1	0	0	0	0	0	0.9	0	0	0	1.3	0	0	0	0	0	0	0	0	0	0	0	0	0	0	0	0	0	0	0	0	0	0	0	0	0	0	0	1.3	2.5	1.1	10.4	19.3	9.1	0
Aftph	35	32.4	37.9	15.3	17.1	28.1	25.3	34.3	30.7	26.9	17.2	33.7	33.6	33.2	26.8	29.8	27.4	36.6	36.6	30.6	38.4	30.4	36	37.4	17.5	31.1	20.5	13.1	27.3	25.1	29.4	32.2	27.7	31.8	33	34	21.6	26.3	37.5	22.8	21.7	28.6	22	33.1	37	19.9	21.3	23.1	26.6
Aga	26.8	44.3	14.2	23.7	72.5	51.6	15.7	33.1	33.3	22.4	21.7	19.1	39.4	23.5	23	21.3	25.8	40.2	31.2	24.1	27.4	65	60.8	70.3	66.4	66.3	62.4	93.3	85.4	102.7	22.9	33.4	22.9	27.3	39	30.6	49.8	66	63.2	59.9	81.6	78.7	294.6	275.9	291.7	111.5	164.4	139.6	24.7
Agap1	24.1	21.6	37.9	18.1	13.1	12.7	19.3	18.7	31.6	26.9	28.9	25.8	40.9	40.7	47.2	31.3	45.6	28.4	44.8	39.9	29.6	24.5	24.8	27.9	38.4	31.1	18.4	18	18.8	27.6	25.5	29.7	24.1	33.3	21.7	34	44.4	45.6	48.4	24.4	23.7	16.2	31	24.9	37	24.5	23.2	27.4	28
Agap3	71.9	87.6	63.1	101.8	72.5	79.7	120.5	89.8	87.8	125.4	110.2	96.5	128.5	87.8	132.7	126.5	110.9	81.6	151.9	137.3	170.1	155.3	125.7	110.2	90.9	126.4	113.5	132.6	114.4	132.8	77.1	77.9	78.3	84.8	81.7	78.1	211.5	175.1	189.7	186.3	173.7	198.3	98.2	95.3	82.4	105.7	129.6	106.6	78.3
Agbl2	0	0	1.6	1.4	0	0.9	1.2	0	0	0	0	0	1.5	0	0	0	1.5	0	0	3.7	1.1	3.4	1.6	0.6	1.2	0	1	0	1.7	0	0	0	0	1.5	0	2.3	0	2.5	1	1	0.7	0	0	0	1.1	0.4	0	0.7	0
Agbl3	0.8	1.1	1.6	0	2	0.9	1.2	0.6	0.9	0	0.9	0	2.9	2.1	0	0	6.1	0	1.4	2.8	1.1	0	0.8	1.9	1.2	3.1	0	1.6	1.7	0	0	0	0	0	0.7	1.1	1.3	3.3	3	1	5.9	2.3	1.3	3.3	1.1	2.5	1.9	2.8	0.5
Agbl5	25.3	35.7	11	29.3	13.1	17.2	24.1	22.3	22.8	23.9	27.1	28	11.7	18.2	28.1	22.7	27.4	23.6	32.6	15.8	20.9	26.2	26.4	22.8	25.6	22.8	20.5	14.7	23.9	27.6	18.9	18.6	21.7	22.7	33.7	20.4	17.5	26.7	20.8	27.4	21.7	13.9	3.9	2.5	1.1	17	19.3	18.9	19.3
Ager	1.2	0	0	1.4	1	0.9	2.4	1.2	1.8	0	0.9	2.2	2.9	1.1	2.6	1.4	1.5	1.2	1.4	0.9	2.2	5.1	1.6	1.3	1.2	1	0	0	1.7	0	0	3.7	1.2	1.5	0	4.5	0	0	1	2	3.3	3.9	0	2.5	5.3	10.8	1.9	5.6	0
Agfg1	7.4	8.6	9.5	7	13.1	10	4.8	12.6	13.2	16.4	4.5	9	7.3	8.6	11.5	8.5	10.6	3.5	14.9	5.6	8.8	11	6.4	5.7	16.3	9.3	7.2	3.3	22.2	12.5	22.2	7.4	18.1	7.6	6	10.2	5.4	13	9.9	7.6	6.6	13.1	10.3	6.6	15.9	8.3	11.6	4.9	17.4
Agfg2	21	22.7	11	19.5	26.2	26.3	21.7	24.7	30.7	26.9	28.9	25.8	17.5	15	20.4	27	35	24.8	40.7	46.4	39.5	33.8	28	29.1	17.5	19.7	21.5	19.6	13.7	22.5	34.6	39.6	34.9	22.7	33	31.7	28.3	25.1	31.6	26.9	40.1	30.9	22	19.1	16.9	36.1	34.8	35.1	24.2
Aggf1	58.3	42.2	58.4	57.2	73.5	81.5	57.8	91	69.3	34.3	64.2	68.4	54	54.6	38.3	49.7	51.7	49.7	47.5	36.2	48.3	68.4	52.8	64	66.4	95.3	69.5	37.6	59.8	65.1	89.5	73	75.9	42.4	47.2	58.9	63.3	53.1	51.4	63	56.6	74.1	41.3	38.1	45.4	20.7	23.2	24.5	42.5
Agk	29.5	22.7	25.2	11.2	12.1	26.3	8.4	16.3	14.9	10.4	20.8	19.1	17.5	19.3	12.8	7.1	22.8	22.5	10.9	18.6	7.7	10.1	8.8	11.4	16.3	9.3	11.3	6.5	15.4	7.5	46.4	40.8	37.3	9.1	10.5	21.5	21.6	17.1	19.8	10.7	15.8	17	15.5	14.1	12.7	9.1	21.3	10.5	29
Ago1	29.9	24.9	22.1	34.9	29.2	38.9	50.6	33.1	31.6	28.4	19	34.8	43.8	46	44.7	25.6	33.4	26	21.7	31.5	31.8	32.1	37.6	43.1	32.6	17.6	23.5	18	27.3	27.6	40.5	27.2	24.1	65.1	33	32.8	20.2	19.6	13.8	23.9	27.6	23.2	34.9	26.5	43.3	50.6	21.3	33	38.2
Ago2	2.3	2.2	1.6	0	1	5.4	4.8	3	1.8	11.9	0.9	5.6	1.5	6.4	0	4.3	3	3.5	4.1	1.9	2.2	2.5	2.4	1.9	5.8	4.1	3.1	0	3.4	0	2	2.5	1.2	0	0.7	3.4	1.3	1.7	2	1	0.7	1.5	2.6	1.7	1.1	3.7	0	1.4	2.9
Ago3	2.3	0	1.6	5.6	1	0.9	1.2	4.8	4.4	1.5	1.8	3.4	1.5	3.2	5.1	0	4.6	2.4	1.4	2.8	1.1	0.8	5.6	3.2	0	0	0	0	1.7	0	0.7	1.2	1.2	1.5	3	1.1	2.7	2.1	6.9	3	2.6	1.5	5.2	4.1	4.2	1.7	1.9	3.5	0.5
Ago4	1.6	1.1	0	0	1	0	0	0.6	0	1.5	0	1.1	0	0	1.3	1.4	4.6	2.4	4.1	0.9	3.3	2.5	4	1.3	1.2	1	2	0	1.7	0	0	0	0	1.5	1.5	1.1	0	1.7	2	2	0.7	1.5	1.3	1.7	6.3	2.1	0	1.4	1
Agpat1	26	44.3	41	50.2	39.3	48	57.8	56.6	61.4	50.7	52.4	49.4	40.9	32.1	42.1	39.8	35	82.8	61	44.5	70.2	56.5	45.6	36.7	54.8	44.5	53.2	88.4	61.5	72.7	28.1	27.2	22.9	28.8	29.2	36.2	37.7	33.4	56.3	57.9	60.5	61.7	73.6	71.3	72.9	39	85.1	60.3	52.2
Agpat2	74.6	47.6	66.3	62.8	55.4	56.1	78.3	44	71.1	79.1	63.2	75.2	52.6	54.6	47.2	78.2	92.7	74.5	62.4	83.5	70.2	108	99.3	89.9	83.9	118.1	120.7	112.9	99	97.7	63.3	49.5	56.6	56	59.2	53.2	90.2	75.6	67.2	81.7	80.3	95.7	64.6	63.8	64.5	45.6	48.3	60.3	80.7
Agpat3	17.1	27	11	19.5	20.1	8.1	21.7	26.5	25.4	26.9	27.1	34.8	26.3	27.8	31.9	25.6	30.4	28.4	19	35.3	21.9	42.2	39.2	22.8	35	38.3	32.7	29.5	34.1	15	20.9	18.6	15.7	37.9	24.7	17	21.6	22.2	26.7	29.4	42.1	29.3	25.8	41.4	33.8	23.2	11.6	28.1	14.5
Agpat4	56.7	70.3	75.7	75.3	92.6	65.2	94	82.5	110.6	122.4	103.9	116.7	109.5	88.8	90.6	191.9	196.1	172.6	240.1	201.3	199.7	181.5	216.1	190.6	142.1	136.7	129.9	117.8	109.3	107.7	43.1	44.5	31.3	51.5	61.4	55.5	330	226.9	266.8	164	172.4	148.9	95.6	89.5	111	196.1	249.4	168.3	10.6
Agpat5	23.3	22.7	7.9	0	13.1	21.7	1.2	18.7	2.6	6	19	13.5	4.4	15	1.3	7.1	24.3	18.9	10.9	16.7	4.4	13.5	9.6	14.6	11.7	18.6	17.4	0	0	0	13.7	8.7	10.8	9.1	1.5	13.6	6.7	6.7	5.9	8.1	9.2	11.6	2.6	5.8	4.2	0.8	1.9	0	5.8
Agps	5.8	5.4	4.7	4.2	2	11.8	7.2	8.4	5.3	7.5	2.7	5.6	7.3	2.1	1.3	2.8	1.5	3.5	8.1	3.7	8.8	9.3	1.6	0.6	4.7	9.3	4.1	0	8.5	2.5	5.2	0	1.2	1.5	5.2	3.4	4	5.4	4	5.1	5.3	3.9	0	1.7	4.2	3.7	5.8	2.1	17.9
Agrn	116.6	117.8	118.3	97.7	119.8	119.5	124.1	100	105.3	135.8	108.4	117.8	135.8	150.9	131.4	125.1	98.8	118.2	157.3	157.7	161.3	162.9	188.9	184.3	125.8	118.1	110.5	86.7	88.8	122.8	156.1	123.7	145.7	63.6	87.7	77	246.5	287.1	272.7	315.3	264.5	274.7	144.7	176.5	175.4	136	156.6	140.3	96.2
Agrp	0.4	1.1	0	0	2	0	0	0	0	1.5	0.9	0	0	0	0	1.4	1.5	0	1.4	0	2.2	0.8	0	1.9	1.2	1	3.1	3.3	3.4	2.5	1.3	0	4.8	1.5	0	2.3	4	1.7	3	5.1	2	3.1	0	0	0	0	0	0	1.9
Agtpbp1	13.6	11.9	7.9	12.6	11.1	22.6	8.4	9.6	13.2	13.4	9	12.3	14.6	17.1	8.9	7.1	7.6	3.5	5.4	7.4	6.6	7.6	7.2	12.7	12.8	5.2	8.2	9.8	10.2	15	14.4	16.1	18.1	6.1	17.2	14.7	10.8	14.2	17.8	8.1	11.8	10	14.2	16.6	30.6	12	3.9	10.5	17.4
Agtr1a	0.8	1.1	1.6	0	0	0.9	1.2	0.6	0	0	0.9	3.4	4.4	1.1	0	0	0	0	0	0	0	0	0	0	0	0	0	1.6	0	0	1.3	1.2	0	1.5	0	0	4	5.9	0	1	0	1.5	5.2	1.7	0	4.1	0	1.4	0
Agtrap	37.7	35.7	30	26.5	25.2	17.2	38.6	19.9	24.6	19.4	19	10.1	21.9	35.3	14	25.6	27.4	22.5	16.3	29.7	24.1	23.6	17.6	20.3	14	11.4	16.4	8.2	22.2	17.5	43.1	40.8	30.1	22.7	38.2	38.5	6.7	4.2	16.8	14.2	10.5	12.3	27.1	27.3	23.2	22	21.3	20.3	65.3
Ahctf1	64.5	63.8	66.3	68.4	65.5	71.5	59	73.5	72.8	70.1	65.1	85.3	54	54.6	61.3	79.6	57.8	73.3	55.6	62.2	66.9	66.7	46.4	40.5	61.8	68.4	69.5	60.6	61.5	60.1	83.6	60.6	67.4	60.6	38.2	54.4	47.1	53.1	41.5	58.4	51.3	74.1	12.9	13.3	18	30.3	15.5	28.8	43.5
Ahcy	206.3	194.6	194.1	178.6	222.6	230	204.9	322.3	181.6	334.3	329.8	360.1	238	310.3	225.9	226	243.2	254.2	293	264.4	228.3	182.3	161.7	202.7	270.3	273.4	300.7	153.8	157.1	175.4	282.8	273.3	299.9	193.8	173.8	211.8	123.9	125.4	99.8	135.6	138.2	152.8	69.8	54.7	48.6	86.6	92.8	115	292.9
Ahcyl1	36.9	28.1	56.8	48.8	49.3	42.6	42.2	59	54.4	68.7	71.4	92	52.6	53.5	63.8	34.1	47.1	59.1	38	68.6	61.5	91.1	96.1	76	62.9	42.5	65.5	40.9	46.1	65.1	43.8	47	37.3	27.3	36	54.4	43.1	50.6	56.3	47.7	33.6	40.1	51.7	72.9	81.4	63.4	17.4	46.3	33.8
Ahcyl2	22.5	20.5	17.4	20.9	19.1	24.4	13.3	28.3	11.4	20.9	19	19.1	13.1	13.9	15.3	22.7	51.7	30.7	17.6	25	9.9	11.8	20.8	22.2	16.3	9.3	7.2	8.2	3.4	12.5	13.1	14.8	20.5	16.7	23.2	24.9	9.4	8.8	8.9	15.2	6.6	16.2	12.9	13.3	15.9	21.1	21.3	23.8	16.4
Ahdc1	54.4	47.6	82.1	100.4	76.5	68.8	109.7	78.3	149.2	97	84.9	101	87.6	109.2	107.2	98.1	69.9	78	85.4	88.1	109.7	107.2	109.7	100.1	75.7	94.3	74.7	150.6	163.9	120.2	98	96.5	121.6	86.3	77.2	58.9	106.4	136.2	140.3	116.8	85.5	122.7	54.3	49.7	58.1	38.1	34.8	37.9	76.4
Ahi1	13.6	7.6	7.9	15.3	7	8.1	8.4	10.8	6.1	6	9.9	11.2	20.4	5.4	12.8	5.7	12.2	5.9	2.7	8.3	8.8	4.2	4.8	5.1	1.2	5.2	1	6.5	6.8	17.5	6.5	7.4	2.4	9.1	13.5	13.6	2.7	5.4	6.9	7.1	1.3	2.3	25.8	15.7	13.7	8.7	7.7	4.9	2.9
Ahnak	68.8	62.7	77.3	207.9	194.4	199.2	169.9	153	160.6	165.7	102.1	122.3	55.5	56.7	71.5	260.1	220.4	223.4	150.5	205.9	246.9	242.2	202.5	236.9	327.4	404	321.1	378	361.9	298.1	75.8	37.1	69.9	39.4	50.2	46.4	198	295.9	248	352.9	248.1	314.8	314	454.9	492.4	381.8	319	498.7	63.3
Ahr	2.3	1.1	1.6	7	7	10.9	7.2	4.2	3.5	6	6.3	7.9	4.4	3.2	5.1	8.5	1.5	8.3	2.7	1.9	2.2	18.6	14.4	18.4	7	9.3	5.1	3.3	8.5	7.5	2.6	1.2	3.6	1.5	0.7	2.3	2.7	9.6	4	13.7	7.9	5.4	50.4	36.5	56	23.6	1.9	19.6	3.4
Ahrr	0	0	0	1.4	1	0.9	0	0	1.8	0	0	0	1.5	0	2.6	0	0	2.4	1.4	0.9	0	0.8	1.6	0	0	1	1	3.3	1.7	5	0.7	2.5	0	0	0	0	0	3.3	0	0.5	3.3	0.8	0	0.8	2.1	0.8	1.9	1.4	0
Ahsa1	83.9	83.2	78.9	85.1	121.9	102.3	103.6	125.9	112.3	79.1	130.1	90.9	121.2	116.6	100.8	79.6	76	66.2	61	76.1	65.8	70	56	58.3	97.9	112.9	97.2	116.2	75.1	55.1	151.5	134.8	140.9	95.4	94.4	98.5	84.9	58.5	61.3	73.1	83.6	64.8	65.9	54.7	64.5	49.3	108.3	66.6	155.2
Ahsa2	2.3	0	0	2.8	3	1.8	2.4	3.6	3.5	3	0.9	0	0	2.1	1.3	1.4	3	0	0	0.9	0	0.8	0.8	2.5	2.3	1	0	0	1.7	0	5.2	1.2	1.2	6.1	2.2	1.1	0	2.1	2	0.5	0	0	0	0	0	3.3	1.9	2.1	3.9
Ahsg	3.5	0	0	7	1	0.9	1.2	0	1.8	0	0	1.1	5.8	3.2	0	4.3	4.6	4.7	0	0	0	0.8	0	0	0	0	0	0	0	0	2	1.2	1.2	6.1	0	3.4	2.7	0.8	1	0	0.7	0	0	0	0	0.8	0	0	12.6
Aida	11.7	18.4	17.4	15.3	29.2	20.8	13.3	30.1	18.4	19.4	19	14.6	16.1	15	16.6	15.6	12.2	17.7	16.3	25	21.9	15.2	19.2	18.4	29.1	25.9	21.5	11.5	22.2	25.1	17.6	12.4	15.7	7.6	18.7	17	25.6	20.5	22.7	25.9	30.9	22.4	51.7	59.7	62.3	21.1	25.1	29.5	21.8
Aif1	0	0	0	0	0	0	0	0	0	0	0	0	0	0	0	0	0	1.2	0	0	0	0.8	0.8	0	0	1	0	0	0	0	0	0	0	0	0	0	0	0.4	0	0	0	0	9	8.3	5.3	1.2	0	0	0
Aif1l	2.7	3.2	6.3	7	15.1	13.6	6	2.4	6.1	4.5	8.1	7.9	7.3	5.4	8.9	1.4	0	1.2	6.8	7.4	3.3	10.1	12.8	10.8	17.5	19.7	15.3	19.6	12	25.1	0	1.2	2.4	3	10.5	2.3	13.5	10	12.8	12.7	21.7	6.9	23.3	15.7	16.9	3.3	1.9	4.2	1.5
Aifm1	50.5	60.5	42.6	32.1	68.5	42.6	43.4	64.5	37.7	47.8	63.2	71.8	52.6	49.2	43.4	45.5	73	98.1	51.5	66.8	50.5	35.4	64	62.7	57.1	75.6	62.4	32.7	32.4	12.5	80.3	90.3	96.3	46.9	44.2	64.5	62	71	58.3	51.8	41.5	49.4	41.3	33.1	38	26.1	30.9	19.6	60.9
Aifm2	16.3	11.9	7.9	14	16.1	26.3	14.5	16.3	17.6	20.9	9.9	10.1	16.1	10.7	15.3	19.9	18.2	17.7	13.6	18.6	21.9	16	18.4	17.7	11.7	12.4	12.3	9.8	20.5	15	18.9	29.7	14.5	24.2	27	26	31	25.9	20.8	22.8	25.7	23.2	19.4	26.5	27.5	25.3	38.7	32.3	33.8
Aifm3	5.8	17.3	9.5	1.4	3	4.5	6	3.6	6.1	7.5	7.2	12.3	24.8	18.2	11.5	8.5	18.2	10.6	13.6	3.7	9.9	2.5	0.8	1.9	4.7	7.3	5.1	0	0	5	4.6	6.2	7.2	9.1	9.7	15.9	6.7	0.8	2	1.5	1.3	0	0	0	0	0	0	0	1
Aig1	19	14.1	31.6	32.1	16.1	26.3	13.3	12	17.6	10.4	11.7	15.7	23.4	20.3	17.9	8.5	13.7	18.9	13.6	18.6	21.9	24.5	18.4	20.3	18.6	14.5	6.1	31.1	42.7	42.6	5.9	7.4	6	28.8	18	27.2	8.1	16.3	10.9	24.4	21.7	15.4	37.5	51.4	46.5	22	13.5	19.6	23.2
Aim2	31.9	28.1	30	36.3	23.2	29	22.9	27.1	19.3	11.9	17.2	18	26.3	26.8	25.5	12.8	22.8	27.2	6.8	7.4	4.4	0.8	1.6	0	9.3	6.2	4.1	0	0	0	41.1	45.8	37.3	24.2	33.7	31.7	0	2.5	2	1	0	0	2.6	1.7	1.1	1.2	5.8	0.7	45.9
Aimp1	300.3	306	291.9	220.4	237.7	289.8	230.2	250.6	253.6	234.3	197	252.4	248.2	256.8	260.3	331.2	323.7	308.5	257.7	228.2	196.4	161.2	181.7	205.2	243.5	263.1	242.4	222.6	198	250.5	215.5	316.6	267.4	334.6	331.9	328.4	176.4	208.5	221.3	181.8	200.7	181.3	171.8	195.5	212.4	165.8	145	166.2	224.3
Aimp2	190.8	215.1	233.5	353	203.4	219.1	261.5	216.2	244.8	183.6	148.2	142.5	147.5	139.1	171	170.6	129.2	128.9	156	153.1	141.6	123.2	129.7	145	161.9	227.9	212.7	281.5	266.3	250.5	169.8	205.3	173.4	166.6	184.3	146.1	138.7	137.5	143.3	147.2	174.4	150.5	91.7	100.3	101.4	123.1	135.4	115	181.8
Aip	142.6	121.1	157.8	127	72.5	80.6	148.2	102.4	129.9	135.8	116.6	102.1	99.3	100.6	128.9	193.3	188.5	133.6	162.8	95.6	140.5	74.3	107.3	86.1	88.5	93.2	108.4	126	112.7	135.3	126.7	129.9	120.4	221.1	171.6	123.4	125.3	108.2	113.6	86.3	86.9	78.7	151.2	128.4	105.7	103.6	154.7	116.4	125.2
Aipl1	0.4	1.1	7.9	0	0	0	0	1.2	0	0	1.8	1.1	0	3.2	1.3	0	1.5	2.4	0	0	0	0	0.8	1.9	0	2.1	0	1.6	0	0	0	0	0	0	3	4.5	5.4	5	4	1	0	0.8	0	0	0	0.4	0	0	0
Aire	120	114.6	86.8	40.5	37.3	40.7	24.1	18.7	19.3	9	4.5	7.9	39.4	18.2	20.4	11.4	7.6	7.1	12.2	18.6	6.6	2.5	2.4	3.2	1.2	2.1	6.1	3.3	1.7	0	54.9	47	60.2	77.2	59.2	45.3	9.4	9.2	10.9	3.6	2.6	5.4	0	0	0	0	1.9	0	0.5
Airn	0.4	0	1.6	0	0	0.9	0	0	0.9	1.5	0	1.1	0	0	0	4.3	0	2.4	1.4	0	4.4	2.5	2.4	3.2	3.5	2.1	0	1.6	1.7	2.5	0	0	0	0	0.7	0	1.3	1.3	0	7.1	2.6	3.9	0	3.3	0	6.6	7.7	7.7	0.5
Ajuba	146.5	174.1	159.4	214.8	180.3	165.7	225.3	186.7	186.9	191	174.4	176.1	354.8	302.9	351	99.5	120.1	108.8	94.9	84.4	90	90.3	76.9	84.9	108.4	124.3	136	94.9	66.6	82.7	203.1	209	210.8	113.6	121.4	147.2	59.3	54.7	63.2	70.6	66.5	84.1	94.3	77.9	89.8	169.1	164.4	176.1	101.5
Ak1	47.8	50.8	69.4	244.1	206.4	204.7	175.9	198.2	221.1	198.5	166.2	133.5	64.2	53.5	68.9	245.9	217.3	221.1	147.8	142.9	146	184	176.1	157.7	252.8	229.9	274.1	309.3	380.7	300.6	76.4	47	50.6	106	61.4	73.6	180.5	128.3	127.5	181.8	206	178.3	540	503.7	494.6	99.5	75.4	82.1	123.3
Ak2	404.4	400	315.6	333.4	341.4	353.2	406.1	377.1	464.2	450.7	459	453.2	347.5	322.1	339.5	659.5	629.2	542.6	528.9	411.9	468.6	395	383.5	425.6	517.3	488.9	529.8	502.4	385.8	418.4	407.5	388.4	405.9	625.4	557.5	535.6	325.9	303.4	314.2	351.3	342.8	334.1	177	149.1	158.5	238.4	245.6	220.9	361.1
Ak3	14.8	8.6	9.5	30.7	24.2	18.1	34.9	26.5	25.4	23.9	21.7	24.7	33.6	26.8	34.5	12.8	15.2	14.2	27.1	30.6	29.6	38.8	34.4	31.7	33.8	22.8	27.6	54	41	45.1	17	11.1	14.5	18.2	20.2	30.6	24.2	32.2	22.7	41.6	38.2	30.9	95.6	102.7	103.6	123.1	73.5	95.4	13.5
Ak4	118.9	115.7	97.8	75.3	65.5	72.4	50.6	89.8	96.5	73.1	74.1	57.2	40.9	49.2	48.5	102.3	85.1	86.3	31.2	44.5	53.8	39.7	45.6	31	65.2	52.8	33.8	36	46.1	67.6	20.2	14.8	26.5	63.6	62.9	62.3	55.2	44.3	59.3	39.1	42.8	31.6	11.6	14.9	15.9	19.9	27.1	19.6	159.5
Ak5	0.4	1.1	3.2	7	1	2.7	1.2	1.2	3.5	0	0	1.1	2.9	1.1	2.6	0	1.5	3.5	2.7	1.9	1.1	0.8	0.8	1.9	2.3	0	5.1	4.9	6.8	5	1.3	1.2	0	1.5	2.2	0	2.7	0.8	1	2.5	1.3	3.1	10.3	14.9	8.5	3.7	0	7	0
Ak6	87.4	87.6	93.1	47.4	70.5	96.9	69.9	104.8	90.4	88.1	87.6	65.1	73	95.2	86.8	110.9	85.1	95.8	80	64	69.1	55.7	65.6	59.5	68.7	89.1	88	65.5	54.6	75.2	76.4	92.8	93.9	98.4	102.7	144.9	51.2	67.7	62.3	64	57.2	53.2	49.1	24.9	28.5	37.7	40.6	35.1	48.8
Ak7	0.8	2.2	0	1.4	4	4.5	2.4	0.6	0	0	0.9	0	2.9	1.1	1.3	1.4	0	0	0	1.9	0	0.8	0	0	0	0	0	0	0	0	7.2	6.2	7.2	0	0.7	2.3	4	1.7	0	1	0	0.8	0	0	0	0	0	0	1.5
Ak8	3.9	4.3	3.2	0	0	0.9	1.2	0	0	0	2.7	0	5.8	7.5	3.8	0	1.5	1.2	1.4	2.8	3.3	0.8	2.4	1.9	2.3	3.1	3.1	0	0	0	0.7	2.5	0	0	1.5	3.4	0	2.5	2	1	2	0.8	2.6	0	0	0.8	0	0	1
Akain1	0	0	0	0	0	0	0	0	0.9	0	0	1.1	0	0	1.3	0	0	0	1.4	2.8	0	5.1	0.8	1.3	3.5	1	3.1	0	3.4	7.5	0	0	0	0	1.5	0	4	2.1	5.9	1.5	3.3	2.3	0	0	1.1	0	0	0	0
Akap1	167.8	146	126.2	82.3	84.6	122.2	114.5	115	102.7	88.1	99.4	107.7	71.5	72.8	53.6	133.6	164.1	157.2	96.3	93.7	84.5	69.2	80.1	84.2	48.9	78.7	83.9	88.4	81.9	97.7	137.8	139.8	112	143.9	133.4	149.5	64.7	55.2	66.2	75.6	63.2	64.8	46.5	45.6	37	56	71.5	64.5	188.5
Akap10	29.1	29.2	34.7	23.7	21.1	19.9	28.9	28.9	21.1	20.9	28	21.3	32.1	34.2	33.2	22.7	24.3	36.6	36.6	21.3	24.1	27	20.8	37.4	22.1	28	32.7	14.7	20.5	12.5	34.6	34.6	26.5	36.3	24	34	29.6	38.4	36.6	37.6	25.7	27.8	29.7	29.8	31.7	14.5	25.1	16.1	20.3
Akap11	14	23.8	9.5	29.3	24.2	19	13.3	19.3	9.7	17.9	21.7	18	11.7	20.3	2.6	9.9	16.7	14.2	6.8	8.3	9.9	10.1	16	11.4	19.8	18.6	22.5	13.1	12	17.5	17.6	21	30.1	16.7	9.7	20.4	18.9	25.5	20.8	19.3	16.5	15.4	27.1	34	40.2	14.1	19.3	18.9	15.5
Akap12	116.2	101.6	72.6	107.4	99.7	80.6	102.4	90.4	141.3	88.1	119.3	106.6	157.7	162.7	194	52.6	65.4	91	20.3	39	34	21.9	20	26.6	64.1	51.8	71.6	65.5	46.1	27.6	163.9	154.6	172.2	137.8	140.9	142.7	12.1	12.1	17.8	26.4	26.3	14.7	121.4	95.3	107.8	173.3	81.2	143.1	115.5
Akap13	25.3	17.3	23.7	7	21.1	20.8	19.3	16.9	4.4	10.4	12.6	20.2	10.2	15	6.4	19.9	25.8	11.8	8.1	10.2	17.6	29.5	18.4	29.8	28	25.9	18.4	21.3	23.9	17.5	10.4	7.4	9.6	9.1	8.2	11.3	13.5	27.6	21.7	38.1	24.3	30.9	64.6	68.8	85.6	32.3	27.1	35.1	8.7
Akap17b	1.6	0	6.3	5.6	5	0.9	6	7.8	9.7	16.4	9	11.2	7.3	3.2	5.1	0	0	1.2	2.7	1.9	0	6.8	1.6	3.2	10.5	2.1	4.1	6.5	0	7.5	2	1.2	0	0	3	0	4	8.4	5.9	0.5	1.3	3.9	0	0	2.1	1.7	0	2.1	1.5
Akap5	0	0	0	0	0	0.9	0	1.8	0	0	0.9	0	1.5	1.1	0	0	3	0	0	0	0	1.7	3.2	1.3	0	4.1	2	3.3	3.4	0	0.7	3.7	1.2	0	0.7	1.1	0	3.8	3	3	0	3.9	0	0	0	11.6	19.3	26	1
Akap7	11.3	5.4	17.4	12.6	1	1.8	8.4	5.4	8.8	13.4	10.8	2.2	8.8	5.4	21.7	2.8	3	15.4	9.5	2.8	4.4	2.5	3.2	6.3	0	5.2	3.1	3.3	5.1	5	5.2	4.9	6	10.6	11.2	7.9	2.7	5	3	3.6	2	0.8	5.2	1.7	3.2	5.8	1.9	2.8	4.8
Akap8	33.4	23.8	48.9	29.3	30.2	42.6	41	38.6	23.7	20.9	37.9	41.5	17.5	34.2	15.3	24.2	21.3	18.9	20.3	18.6	27.4	29.5	17.6	28.5	28	23.8	19.4	13.1	17.1	10	45.7	47	50.6	21.2	18.7	27.2	20.2	26.3	17.8	12.2	15.1	21.6	9	14.9	11.6	17	9.7	14	39.6
Akap8l	61	57.3	71	30.7	31.2	26.3	30.1	28.3	34.2	41.8	46.1	34.8	54	51.4	47.2	72.5	85.1	83.9	35.3	48.2	54.9	37.1	36	32.3	26.8	34.2	26.6	24.5	27.3	27.6	49.6	39.6	36.1	51.5	64.4	65.7	45.8	36.4	40.5	34.5	37.5	40.1	29.7	47.2	44.4	26.9	75.4	43.5	55.1
Akap9	13.2	13	6.3	20.9	20.1	18.1	20.5	21.1	31.6	14.9	15.4	10.1	19	10.7	19.1	18.5	35	16.6	17.6	20.4	17.6	18.6	20.8	18.4	21	18.6	21.5	14.7	10.2	12.5	18.9	18.6	14.5	15.1	18	15.9	6.7	10	10.9	15.2	16.5	9.3	14.2	22.4	20.1	12.9	9.7	15.4	9.7
Akip1	41.6	47.6	31.6	27.9	33.2	29.9	27.7	31.9	26.3	32.8	42.5	38.1	42.3	35.3	21.7	39.8	41	35.5	101.7	67.7	57.1	60.8	70.4	72.8	46.6	47.6	43	39.3	51.2	40.1	30	35.9	36.1	34.8	46.5	35.1	62	59.8	58.3	61.4	48.7	66.4	42.6	53.9	49.7	34.8	38.7	47	52.7
Akirin1	29.9	28.1	26.8	26.5	48.3	44.4	13.3	45.8	22.8	32.8	50.6	28	27.7	38.5	15.3	15.6	31.9	52	29.8	38	19.8	27	40.8	43.7	59.4	49.7	51.1	18	32.4	32.6	54.9	58.1	43.4	13.6	27.7	38.5	51.2	42.2	33.6	42.1	48.7	37.8	68.5	52.2	75	22.8	19.3	19.6	20.3
Akirin2	193.5	163.3	189.4	90.7	144	113.2	122.9	139.7	177.3	191	142.8	112.2	170.8	146.6	196.5	160.6	155	153.7	146.5	128	172.3	131.7	128.9	110.8	115.3	153.3	156.5	183.3	208.3	162.8	153.5	165.7	154.2	198.4	224.8	223.1	145.5	119.5	153.2	134.5	124.4	135.8	149.9	107.7	131	124.8	112.1	117.8	133.4
Akna	11.7	6.5	4.7	15.3	7	3.6	13.3	6	20.2	14.9	7.2	7.9	20.4	12.8	6.4	19.9	10.6	7.1	14.9	13	15.4	6.8	7.2	8.2	2.3	5.2	2	6.5	1.7	5	13.1	6.2	15.7	27.3	7.5	7.9	4	7.1	9.9	8.6	3.3	6.9	5.2	11.6	9.5	6.2	3.9	4.2	20.8
Akr1a1	439.4	487.6	413.4	459	497.5	489	385.6	416.2	405.4	471.6	535.8	453.2	562.1	528.7	453.1	575.6	647.5	633.6	625.2	566.8	455.5	599.2	686.9	568.8	579.1	546.9	590.1	594.1	725.6	583.7	421.9	502.1	444.4	417.9	467.6	481.3	748.9	634	632.4	660.5	743.6	750.8	1122.7	1062.2	1080	532.7	483.4	527.5	440.8
Akr1b10	10.5	7.6	18.9	22.3	37.3	20.8	8.4	22.9	15.8	16.4	14.5	13.5	14.6	33.2	28.1	7.1	7.6	5.9	12.2	10.2	7.7	24.5	20.8	26	23.3	19.7	30.7	36	30.7	50.1	22.2	28.4	25.3	15.1	19.5	18.1	29.6	27.6	44.5	30	30.3	37	54.3	71.3	51.8	20.3	21.3	22.4	33.8
Akr1b8	10.9	11.9	1.6	47.4	77.5	65.2	41	37.3	33.3	14.9	15.4	19.1	21.9	12.8	8.9	15.6	25.8	28.4	21.7	10.2	18.7	53.2	30.4	38.6	36.1	57	51.1	65.5	87.1	62.6	32.7	32.2	27.7	15.1	21	13.6	24.2	29.3	20.8	51.8	44.7	42.4	148.6	133.4	161.7	203.5	187.6	173.3	10.2
Akr1cl	0.8	0	0	0	1	0	0	0	0	0	0	0	0	0	0	1.4	0	0	0	0	0	0	0	0	0	0	0	0	0	0	0	1.2	0	0	0	0	0	0	0	0	0	0	0	0	0	0	0	0	4.4
Akr1e1	16.3	14.1	15.8	12.6	9.1	8.1	6	10.8	6.1	4.5	13.6	13.5	10.2	13.9	12.8	11.4	9.1	16.6	19	13.9	8.8	11	22.4	13.3	10.5	10.4	8.2	9.8	22.2	12.5	11.1	17.3	15.7	22.7	24.7	11.3	13.5	21.3	18.8	9.1	14.5	15.4	6.5	17.4	26.4	11.2	1.9	7	19.3
Akr7a5	107.6	130.8	104.1	99.1	71.5	66.1	94	74.1	96.5	85.1	82.2	86.4	111	82.4	141.7	112.3	94.2	91	127.5	115	141.6	80.2	96.1	95.6	82.7	65.3	62.4	101.5	116.1	110.2	91.4	90.3	69.9	92.4	117.6	114.4	103.7	83.2	81	98	77.6	79.5	89.1	70.4	76.1	92	83.1	91.2	131.5
Akt1	89.4	110.3	97.8	347.4	299.1	231.8	295.2	233.1	285.2	200	208.7	204.2	178.1	126.3	141.7	231.7	176.3	158.4	359.4	282.9	343.5	378.1	357	358.5	347.2	353.2	372.3	646.4	607.8	606.3	80.3	106.4	95.1	96.9	112.4	73.6	412.2	381.2	385.4	600.1	568.5	588.8	724.8	826	801	505.7	487.3	434.9	76.9
Akt1s1	67.2	80	83.6	174.4	82.6	104.1	101.2	97	97.4	77.6	90.4	102.1	105.1	58.9	80.4	96.7	123.1	106.4	118	127.1	98.8	132.5	137.7	108.9	109.5	106.7	128.9	144	104.1	170.4	71.2	98.9	56.6	51.5	63.7	67.9	106.4	81.5	84	130.5	137.5	112.7	170.5	208.8	188.1	203.1	119.9	192.9	61.4
Akt2	2.7	2.2	1.6	4.2	1	4.5	1.2	1.2	3.5	1.5	3.6	2.2	2.9	0	2.6	0	6.1	3.5	4.1	3.7	3.3	5.1	1.6	3.8	3.5	3.1	3.1	0	5.1	0	0	2.5	4.8	4.5	0.7	0	1.3	2.1	3	2.5	0	3.9	5.2	2.5	3.2	2.5	3.9	0.7	3.4
Akt3	8.5	11.9	9.5	19.5	21.1	17.2	24.1	25.3	22.8	29.8	20.8	25.8	24.8	20.3	8.9	11.4	39.5	21.3	14.9	12.1	18.7	16	13.6	14.6	33.8	28	25.6	9.8	13.7	10	5.2	4.9	4.8	10.6	6	4.5	21.6	17.1	25.7	13.2	16.5	15.4	18.1	29	23.2	9.9	13.5	5.6	3.9
Aktip	36.5	24.9	37.9	26.5	21.1	24.4	28.9	33.7	27.2	46.3	25.3	57.2	16.1	39.6	21.7	39.8	30.4	43.7	33.9	55.7	41.7	51.5	44	49.4	53.6	47.6	29.7	40.9	23.9	27.6	26.1	43.3	22.9	36.3	38.2	46.4	25.6	27.6	18.8	29.4	19.7	29.3	31	23.2	41.2	14.1	11.6	16.1	25.6
Alas1	49	41.1	44.2	62.8	80.6	56.1	53	58.4	51.8	73.1	66	56.1	56.9	49.2	34.5	55.4	69.9	34.3	55.6	68.6	77.9	79.3	72.8	85.5	59.4	64.2	60.3	91.6	73.4	85.2	60.7	61.8	39.7	62.1	47.2	52.1	97	95.3	94.9	96	97.4	95.7	67.2	76.2	78.2	56.8	75.4	65.9	33.8
Alcam	0	0	0	5.6	5	6.3	1.2	3	1.8	1.5	0	1.1	0	1.1	2.6	1.4	1.5	0	0	0.9	0	3.4	4	3.8	7	3.1	2	4.9	6.8	7.5	0.7	0	1.2	0	0	0	1.3	2.9	3	2.5	0.7	3.9	1.3	11.6	4.2	5	0	2.8	0
Aldh16a1	97.5	102.7	96.3	101.8	64.5	64.3	124.1	74.7	107.9	67.2	74.1	81.9	65.7	43.9	98.3	132.2	117	75.7	127.5	105.8	107.6	64.1	76.9	72.2	57.1	51.8	76.7	65.5	68.3	77.7	71.8	79.2	84.3	122.7	95.2	106.4	74.1	62.3	74.1	82.2	72.4	54.8	53	47.2	57.1	52.6	73.5	62.4	123.3
Aldh18a1	22.5	11.9	22.1	16.7	9.1	17.2	34.9	21.1	40.4	37.3	48.8	14.6	30.7	34.2	28.1	52.6	28.9	36.6	21.7	34.3	39.5	32.1	36.8	36.7	16.3	19.7	12.3	32.7	20.5	20	40.5	28.4	34.9	48.5	44.2	27.2	8.1	14.2	12.8	10.2	12.5	16.2	64.6	40.6	58.1	28.6	56.1	26	28.5
Aldh1a1	0.4	0	0	0	1	1.8	0	0	0.9	0	0	1.1	0	0	1.3	1.4	0	0	2.7	0.9	0	0.8	1.6	1.9	0	1	0	0	3.4	0	0	1.2	0	0	0	0	2.7	0.4	2	2	3.3	2.3	0	2.5	9.5	17.4	5.8	7.7	0
Aldh1a2	2.3	4.3	3.2	2.8	11.1	1.8	1.2	4.2	5.3	4.5	0.9	2.2	1.5	2.1	3.8	7.1	0	3.5	4.1	0.9	3.3	3.4	4.8	3.8	1.2	3.1	2	1.6	1.7	7.5	5.9	3.7	3.6	6.1	1.5	1.1	1.3	2.5	0	7.1	3.3	4.6	3.9	0	1.1	2.1	0	3.5	8.7
Aldh1a3	0	0	0	7	6	2.7	1.2	0	0	1.5	0	0	0	1.1	0	0	0	1.2	0	0	0	0.8	4	1.3	2.3	2.1	1	1.6	3.4	0	0	1.2	0	0	0	0	0	1.3	0	1.5	0.7	2.3	7.8	5	9.5	2.1	0	0.7	1
Aldh1a7	0	0	0	0	0	0	1.2	0.6	0	0	0	3.4	1.5	0	1.3	1.4	0	0	2.7	0	1.1	3.4	0	3.2	2.3	0	2	1.6	1.7	2.5	0.7	3.7	2.4	0	0	0	1.3	1.7	2	3	2.6	4.6	1.3	0	1.1	4.6	0	0	0
Aldh1b1	123.2	89.7	131	16.7	23.2	20.8	34.9	25.9	21.9	50.7	45.2	38.1	39.4	26.8	38.3	14.2	22.8	15.4	29.8	23.2	31.8	18.6	20	13.9	12.8	10.4	22.5	8.2	8.5	5	26.1	39.6	33.7	127.2	100.4	109.8	8.1	7.5	4	19.8	19.1	11.6	2.6	7.5	5.3	0.8	1.9	0	3.4
Aldh1l1	37.3	49.7	22.1	2.8	9.1	12.7	2.4	8.4	14.9	4.5	9	5.6	10.2	4.3	8.9	29.8	35	36.6	12.2	15.8	6.6	5.9	11.2	7	5.8	3.1	5.1	6.5	5.1	7.5	8.5	3.7	8.4	40.9	28.5	38.5	41.8	36.8	39.5	5.1	4.6	7.7	14.2	7.5	12.7	10.8	17.4	15.4	32.9
Aldh1l2	1.2	1.1	1.6	2.8	3	0.9	0	1.8	0.9	3	0.9	1.1	2.9	0	0	0	4.6	0	0	0.9	0	0.8	0.8	3.2	1.2	2.1	2	0	1.7	2.5	1.3	0	1.2	1.5	11.2	0	0	1.7	0	2.5	2.6	0.8	32.3	39.8	46.5	5	0	2.8	1
Aldh2	1.9	1.1	3.2	1.4	2	0	0	3.6	2.6	3	1.8	0	1.5	3.2	3.8	2.8	4.6	8.3	0	5.6	0	2.5	0	5.1	4.7	5.2	2	3.3	0	0	10.4	7.4	3.6	3	3.7	2.3	4	0.8	2	1.5	5.3	3.9	2.6	0.8	3.2	0.8	1.9	0	3.4
Aldh3a1	0.8	0	1.6	0	0	0	0	0	0.9	1.5	2.7	0	1.5	0	2.6	2.8	0	0	0	0	0	0	0	0	0	0	0	0	0	0	0.7	0	0	0	0	0	0	0	0	0.5	1.3	0	0	0	0	17.4	17.4	14	0.5
Aldh3a2	26	24.9	28.4	33.5	45.3	42.6	22.9	23.5	17.6	32.8	38.9	46	35	25.7	20.4	39.8	57.8	44.9	51.5	46.4	48.3	41.4	41.6	41.8	32.6	37.3	48.1	22.9	37.6	40.1	26.8	27.2	26.5	28.8	30.7	35.1	72.7	64.8	44.5	49.2	50	56.3	77.5	82.9	74	111.5	206.9	109.4	38.7
Aldh3b1	4.3	1.1	3.2	2.8	5	3.6	3.6	4.2	8.8	3	5.4	0	5.8	8.6	5.1	7.1	6.1	4.7	0	4.6	3.3	2.5	0	0	2.3	2.1	1	0	5.1	5	2	3.7	3.6	7.6	9.7	5.7	0	2.5	3	1.5	3.3	2.3	15.5	19.9	16.9	5	5.8	2.8	1.5
Aldh3b2	0.4	1.1	0	0	0	0	0	1.2	0	0	1.8	1.1	0	1.1	0	0	0	0	4.1	12.1	6.6	13.5	9.6	12.7	1.2	1	1	19.6	30.7	15	0	0	0	0	1.5	0	2.7	3.3	5.9	23.4	17.8	20.8	0	0	0	0	0	0	0
Aldh4a1	45.1	48.7	47.3	85.1	62.4	76.1	94	60.2	98.3	76.1	90.4	77.4	39.4	46	31.9	91	86.6	65	92.2	86.3	109.7	97.1	87.3	94.4	76.9	72.5	63.4	122.7	128	145.3	69.9	58.1	61.4	74.2	63.7	63.4	47.1	39.7	45.5	73.6	54.6	48.6	87.9	75.4	69.7	93.3	59.9	91.9	96.2
Aldh5a1	2.3	0	0	0	1	1.8	0	1.2	3.5	0	1.8	2.2	0	0	3.8	1.4	3	1.2	2.7	2.8	5.5	3.4	1.6	5.7	7	2.1	2	0	0	0	1.3	0	3.6	0	2.2	1.1	0	0.4	2	0	2.6	1.5	1.3	0	2.1	1.7	0	1.4	3.4
Aldh6a1	20.6	19.5	12.6	14	11.1	9.1	7.2	6	10.5	11.9	17.2	5.6	14.6	9.6	8.9	4.3	7.6	26	10.9	21.3	13.2	5.9	12	12	7	2.1	3.1	11.5	8.5	5	14.4	6.2	8.4	9.1	12	22.6	12.1	9.6	9.9	3	3.3	8.5	12.9	9.9	10.6	39.4	15.5	22.4	15.5
Aldh9a1	80	88.7	97.8	39.1	42.3	60.7	66.3	60.8	38.6	76.1	84	84.1	121.2	206.5	190.2	38.4	39.5	52	66.5	69.6	77.9	52.3	75.2	69	43.1	57	72.6	42.6	41	67.6	114.3	111.3	103.6	106	127.4	141.5	49.8	50.6	56.3	29.4	27	32.4	50.4	43.1	35.9	50.2	54.1	68	67.2
Aldoa	4314.7	4658.7	4118.4	2061.9	1681.7	1674.3	2137.8	1637.2	2268.3	2107.3	2129.6	1880.3	3066.1	2946.1	2928.9	2186	2117.1	1598.3	2010	2249.7	2384.8	1484.5	1355.3	1335.8	1671.9	1960.7	1803.1	2152.1	2204.1	1821.3	2513.1	2131	2247.3	3858.2	3819.2	2800.4	2062.1	1589	1629.4	1692.2	1606.3	1825	1887.6	1698.5	1534.4	1393.7	1929.7	1599.9	2150.6
Aldoart1	3.1	2.2	0	0	1	0	0	0	0	0	0.9	1.1	2.9	1.1	0	1.4	0	0	1.4	1.9	2.2	0	0.8	0	0	3.1	2	1.6	0	0	1.3	0	1.2	3	2.2	1.1	0	0.8	0	0	2	3.1	0	1.7	0	1.2	0	0.7	1
Alg1	35.4	35.7	31.6	29.3	27.2	35.3	27.7	31.9	27.2	23.9	31.6	32.5	48.2	42.8	47.2	52.6	44.1	33.1	40.7	30.6	37.3	44.7	34.4	37.4	30.3	24.9	29.7	42.6	70	60.1	37.9	37.1	28.9	39.4	45.7	35.1	40.4	30.1	40.5	49.2	46.7	34	72.4	72.1	60.2	69.6	69.6	62.4	49.8
Alg10b	5.1	4.3	6.3	11.2	2	11.8	6	13.3	5.3	3	5.4	3.4	8.8	7.5	5.1	11.4	1.5	5.9	8.1	6.5	3.3	6.8	10.4	12	5.8	8.3	5.1	11.5	8.5	0	7.2	2.5	7.2	7.6	6.7	5.7	2.7	5.9	8.9	6.1	7.9	3.9	9	5	12.7	8.3	5.8	10.5	8.2
Alg11	9.3	7.6	4.7	2.8	7	14.5	10.8	9.6	14.9	13.4	8.1	9	2.9	8.6	12.8	1.4	4.6	3.5	2.7	9.3	7.7	4.2	8	4.4	14	12.4	6.1	14.7	15.4	17.5	7.2	9.9	4.8	6.1	7.5	6.8	10.8	10	10.9	7.6	7.9	3.1	7.8	9.9	21.1	35.2	21.3	30.9	6.8
Alg12	12	2.2	6.3	11.2	15.1	10.9	4.8	9	9.7	13.4	4.5	9	16.1	7.5	11.5	15.6	16.7	15.4	8.1	10.2	8.8	10.1	10.4	8.2	10.5	6.2	8.2	9.8	6.8	10	9.1	7.4	3.6	7.6	14.2	6.8	20.2	13.8	13.8	13.7	11.2	13.1	14.2	19.9	16.9	24.9	34.8	14.7	12.6
Alg13	187.3	150.3	232	131.1	102.7	84.2	108.5	105.4	112.3	137.3	159	130.1	127	133.8	122.5	123.7	136.8	175	76	100.2	108.7	77.6	80.9	76	71.1	78.7	80.8	103.1	102.4	55.1	224	164.5	185.5	146.9	131.9	164.2	82.2	102.8	98.8	60.9	51.3	50.9	10.3	6.6	3.2	9.5	15.5	9.1	336.9
Alg14	3.9	9.7	6.3	4.2	7	6.3	6	4.8	5.3	6	5.4	5.6	5.8	3.2	2.6	4.3	3	3.5	4.1	9.3	4.4	5.1	5.6	3.8	11.7	6.2	6.1	1.6	13.7	15	7.2	4.9	4.8	6.1	6	11.3	12.1	10	4	1.5	4.6	2.3	10.3	19.1	16.9	6.6	7.7	10.5	3.4
Alg2	26.8	32.4	31.6	51.6	40.3	39.8	28.9	22.9	31.6	22.4	20.8	18	30.7	21.4	31.9	22.7	18.2	16.6	23.1	23.2	26.3	18.6	26.4	31	17.5	15.5	18.4	24.5	35.9	47.6	19.6	22.3	27.7	21.2	37.5	30.6	17.5	24.7	26.7	24.9	32.9	40.1	58.1	66.3	63.4	58	48.3	54.7	40.1
Alg3	51.7	58.4	56.8	68.4	56.4	43.5	75.9	63.8	85.1	73.1	62.3	49.4	74.5	63.1	84.2	92.4	69.9	56.7	61	40.8	65.8	36.3	59.2	50	57.1	54.9	51.1	44.2	42.7	67.6	58.8	59.4	55.4	74.2	68.2	57.8	37.7	39.3	43.5	39.1	51.3	49.4	47.8	49.7	49.7	66.7	69.6	60.3	67.2
Alg5	29.9	34.6	34.7	20.9	31.2	42.6	20.5	25.3	26.3	32.8	24.4	26.9	29.2	25.7	44.7	46.9	28.9	34.3	36.6	23.2	38.4	29.5	38.4	45	28	21.8	46	24.5	44.4	60.1	26.1	42.1	26.5	39.4	43.5	34	43.1	56.8	54.3	45.2	42.8	42.4	76.2	77.1	95.1	56.8	27.1	55.4	31.4
Alg6	14	17.3	20.5	40.5	11.1	14.5	30.1	16.9	28.1	19.4	15.4	19.1	16.1	18.2	23	11.4	21.3	13	5.4	22.3	14.3	6.8	13.6	12.7	19.8	18.6	11.3	13.1	10.2	10	18.9	12.4	20.5	12.1	24	13.6	6.7	18.4	14.8	10.7	12.5	10.8	3.9	4.1	8.5	53.9	23.2	40.7	34.3
Alg8	3.9	5.4	1.6	4.2	4	3.6	4.8	6	4.4	4.5	8.1	6.7	5.8	7.5	1.3	4.3	4.6	5.9	9.5	12.1	12.1	8.4	10.4	15.2	7	5.2	12.3	9.8	8.5	2.5	3.3	2.5	3.6	3	7.5	3.4	4	5.4	3	3.6	2.6	4.6	2.6	4.1	3.2	11.6	3.9	7	3.9
Alg9	31.1	31.4	23.7	25.1	25.2	25.4	37.4	28.9	27.2	25.4	25.3	34.8	24.8	22.5	35.7	31.3	51.7	42.6	32.6	52	36.2	37.1	20.8	30.4	30.3	31.1	27.6	37.6	44.4	45.1	26.1	37.1	18.1	22.7	24.7	27.2	28.3	20.9	22.7	36.6	32.9	30.1	38.8	15.7	19	41	52.2	44.2	21.8
Alkal1	0.4	0	0	2.8	3	1.8	2.4	1.8	3.5	6	3.6	0	1.5	2.1	0	4.3	1.5	1.2	1.4	2.8	1.1	16	0.8	6.3	4.7	5.2	5.1	0	8.5	2.5	2.6	2.5	0	0	0	0	2.7	2.1	0	4.1	6.6	6.9	46.5	44.7	41.2	5	5.8	7	0
Alkbh1	20.2	25.9	31.6	22.3	33.2	21.7	39.8	27.1	23.7	22.4	21.7	18	21.9	33.2	26.8	24.2	25.8	18.9	20.3	11.1	12.1	21.9	11.2	22.8	28	18.6	25.6	18	13.7	25.1	27.4	32.2	16.9	24.2	27	34	13.5	17.1	10.9	19.8	9.2	17	23.3	12.4	13.7	24.5	30.9	32.3	22.7
Alkbh2	59.4	74.6	71	65.6	61.4	58.9	75.9	47.6	55.3	41.8	38.9	33.7	58.4	56.7	66.4	51.2	28.9	52	48.8	37.1	47.2	44.7	42.4	48.1	41.9	38.3	44	36	37.6	32.6	56.2	82.9	65	78.7	65.2	82.7	79.5	72.7	88.9	51.8	47.4	58.6	28.4	34.8	29.6	41.5	61.9	56.8	87
Alkbh3	26.4	32.4	34.7	43.2	28.2	19.9	19.3	18.1	25.4	46.3	40.7	20.2	16.1	35.3	25.5	29.8	47.1	48.5	39.3	33.4	32.9	43.9	28.8	34.2	21	32.1	25.6	32.7	39.3	27.6	14.4	19.8	30.1	24.2	21.7	28.3	29.6	23.8	19.8	22.3	21.1	23.2	40.1	43.9	38	47.3	63.8	42.8	25.1
Alkbh4	22.1	11.9	12.6	30.7	20.1	27.2	37.4	25.3	45.6	23.9	22.6	10.1	24.8	22.5	23	17.1	12.2	21.3	23.1	16.7	13.2	18.6	20	26.6	18.6	18.6	15.3	42.6	30.7	15	28.1	17.3	25.3	21.2	32.2	24.9	14.8	24.7	38.5	22.3	21.7	24.7	24.5	14.1	6.3	32.7	34.8	35.1	24.2
Alkbh5	8.9	10.8	11	11.2	9.1	6.3	13.3	10.2	5.3	14.9	9.9	4.5	16.1	10.7	6.4	7.1	16.7	11.8	6.8	8.3	8.8	6.8	9.6	7.6	4.7	10.4	13.3	1.6	5.1	5	11.8	4.9	12	9.1	7.5	7.9	1.3	3.8	4	5.6	2	3.1	16.8	13.3	6.3	36.1	30.9	26.7	7.3
Alkbh6	63.7	72.4	66.3	30.7	39.3	44.4	48.2	36.7	30.7	44.8	33.4	33.7	52.6	48.2	53.6	41.2	36.5	36.6	40.7	32.5	32.9	30.4	29.6	32.3	24.5	39.4	41.9	24.5	22.2	47.6	45.7	64.3	53	37.9	71.9	57.8	26.9	26.7	26.7	43.2	49.4	38.6	55.6	53.9	44.4	35.7	34.8	35.8	71.1
Alkbh7	107.6	113.5	91.5	53	60.4	59.8	51.8	63.2	72.8	65.7	55.1	49.4	67.2	62.1	47.2	34.1	39.5	48.5	76	74.2	52.7	37.1	50.4	34.8	39.6	57	55.2	55.6	29	47.6	69.9	65.5	81.9	104.5	113.1	139.3	62	63.5	56.3	38.1	61.2	37.8	14.2	27.3	34.9	45.2	63.8	58.2	96.7
Alkbh8	2.7	6.5	3.2	5.6	4	1.8	3.6	3	0	7.5	1.8	2.2	1.5	5.4	6.4	5.7	6.1	3.5	4.1	1.9	2.2	5.1	1.6	3.8	4.7	6.2	1	0	1.7	2.5	2.6	6.2	3.6	7.6	3.7	6.8	4	2.1	5.9	0	2	2.3	1.3	0.8	2.1	2.1	1.9	3.5	1.5
Alms1	0.4	0	1.6	1.4	2	1.8	0	1.8	0	0	0	4.5	1.5	3.2	0	1.4	1.5	2.4	0	1.9	1.1	0.8	0	0.6	1.2	2.1	0	0	0	0	2	1.2	3.6	0	1.5	0	1.3	0.4	1	0.5	2.6	1.5	0	0	0	0.8	0	0	1
Alox12	0.8	0	1.6	1.4	0	1.8	0	1.2	1.8	4.5	0	2.2	7.3	0	2.6	0	0	0	0	0	0	0.8	2.4	0	1.2	0	0	0	0	0	1.3	2.5	2.4	0	6	0	1.3	2.5	1	0	0	0	0	0	0	0	1.9	0	19.8
Alox15	0	0	0	2.8	2	4.5	1.2	0.6	0.9	3	3.6	2.2	2.9	7.5	1.3	0	0	0	1.4	0	0	0	0	0	0	1	1	0	0	0	0	1.2	1.2	3	0	1.1	0	0.4	0	0	0.7	0	0	0	0	0.4	0	0.7	0
Alox5	0	1.1	0	2.8	6	2.7	3.6	4.2	2.6	3	4.5	4.5	4.4	2.1	2.6	0	0	0	0	0	0	0.8	1.6	0.6	1.2	5.2	5.1	1.6	5.1	0	0	0	1.2	3	2.2	4.5	2.7	2.1	2	0.5	0	0	2.6	5.8	4.2	1.2	0	0.7	1
Alox5ap	1.2	0	0	2.8	0	5.4	4.8	4.2	3.5	1.5	0	2.2	0	3.2	6.4	1.4	0	1.2	2.7	0.9	0	3.4	2.4	1.3	0	4.1	3.1	1.6	0	2.5	7.2	3.7	9.6	3	5.2	3.4	1.3	6.3	5.9	2.5	0.7	4.6	32.3	28.2	19	2.5	1.9	2.1	0.5
Aloxe3	1.2	1.1	0	1.4	0	0	0	0	0	0	2.7	0	1.5	2.1	2.6	2.8	1.5	1.2	5.4	0.9	3.3	4.2	6.4	4.4	1.2	1	1	3.3	3.4	0	0	0	1.2	1.5	1.5	1.1	0	0.8	1	1.5	5.9	6.9	1.3	0	0	0.4	0	0	1.5
Alpk3	3.1	5.4	6.3	2.8	2	6.3	2.4	0.6	2.6	0	0.9	0	4.4	0	3.8	1.4	3	1.2	2.7	2.8	1.1	1.7	0	2.5	1.2	0	0	1.6	0	0	13.1	6.2	8.4	15.1	3	11.3	0	0	1	1.5	0	0	0	0	0	2.1	5.8	3.5	14.5
Alpl	474.4	461.7	407.1	167.4	159.1	174.8	149.4	154.8	179	92.5	122	107.7	103.7	83.5	108.5	315.5	279.7	261.3	100.4	130.8	91.1	24.5	35.2	32.9	25.6	23.8	24.5	40.9	23.9	30.1	263.8	195.4	236.1	290.7	255.5	285.4	35	15	14.8	34.5	34.9	40.1	6.5	5	9.5	0.8	3.9	0.7	539.5
Als2	36.5	34.6	47.3	50.2	29.2	31.7	28.9	29.5	45.6	55.2	37	41.5	49.6	32.1	60	52.6	36.5	37.8	36.6	34.3	37.3	22.8	35.2	33.6	38.4	32.1	35.8	40.9	34.1	55.1	64.7	47	56.6	50	40.5	48.7	29.6	30.5	21.7	24.4	21.7	27.8	20.7	19.1	20.1	43.9	48.3	42.8	54.1
Als2cl	12	15.1	11	12.6	14.1	10.9	22.9	20.5	15.8	34.3	20.8	20.2	11.7	21.4	31.9	28.4	10.6	8.3	19	10.2	16.5	24.5	23.2	20.3	26.8	24.9	19.4	27.8	15.4	20	17	14.8	24.1	27.3	26.2	15.9	20.2	25.5	35.6	33	21.7	28.6	2.6	8.3	7.4	6.6	3.9	5.6	7.7
Alx1	0	0	0	0	0	0	0	0	0	0	0	0	0	0	0	0	1.5	0	0	0	0	0	0	0.6	0	0	0	0	0	0	0	0	0	0	0	0	0	0	0	0.5	0	0	1.3	3.3	6.3	0.4	0	0	0
Alx3	0	0	0	0	1	0	0	0	0	0	0.9	0	0	0	0	1.4	3	0	0	3.7	0	0.8	0.8	1.9	0	0	0	0	1.7	0	0	0	0	0	0	0	1.3	2.1	0	0	0.7	0	2.6	0.8	1.1	0	0	1.4	0
Alx4	0	0	0	1.4	1	2.7	0	1.8	0	0	0	0	0	0	0	0	0	1.2	1.4	0	1.1	0.8	1.6	0.6	1.2	0	0	0	1.7	2.5	0	0	0	0	0	0	0	0.4	0	1	0	0.8	16.8	15.7	18	2.9	3.9	0	0
Alyref	266.1	266	299.8	468.7	399.8	323.3	344.6	328.9	439.6	338.8	321.7	314.1	242.4	294.3	334.4	250.2	228	249.4	234.6	235.6	271.1	219.4	206.5	184.9	308.8	314.9	288.4	415.7	338	348.2	310.2	343.8	297.5	302.8	314	282	195.3	188.5	196.6	223.9	231.6	240.8	126.6	107.7	114.1	211.4	268.8	267.9	454.4
Alyref2	3.9	2.2	7.9	1.4	4	5.4	4.8	4.2	3.5	3	4.5	5.6	4.4	0	2.6	5.7	1.5	4.7	1.4	2.8	6.6	2.5	2.4	3.2	7	3.1	6.1	6.5	8.5	5	3.3	7.4	1.2	7.6	4.5	7.9	2.7	0.4	2	6.1	2	0	11.6	9.1	10.6	4.6	5.8	4.9	4.8
Ambra1	39.6	40	31.6	48.8	37.3	28.1	38.6	34.3	45.6	47.8	32.5	33.7	33.6	36.4	33.2	42.6	39.5	46.1	44.8	26	29.6	27	33.6	34.8	25.6	34.2	30.7	42.6	39.3	45.1	31.3	19.8	34.9	33.3	42.7	22.6	31	31.3	38.5	35.5	28.3	42.4	12.9	27.3	26.4	31.1	25.1	40	31.9
Amdhd1	0.8	1.1	0	2.8	2	0.9	1.2	0.6	2.6	0	0	0	0	1.1	1.3	0	0	0	0	0	0	0	0	0	1.2	0	1	0	0	0	2.6	1.2	1.2	9.1	4.5	0	0	0	0	0	1.3	0	1.3	0	0	0	0	0.7	0
Amdhd2	97.1	100.5	69.4	46	46.3	42.6	62.7	52.4	59.7	83.6	74.1	60.6	65.7	74.9	67.6	129.3	127.7	119.4	111.2	75.1	83.4	92.8	105.7	84.9	62.9	48.7	70.6	109.7	58	52.6	60.1	37.1	48.2	77.2	111.6	91.7	94.3	81.5	83	83.3	108.6	114.2	69.8	84.5	89.8	90.4	98.6	98.9	95.7
Amer1	0.8	1.1	1.6	1.4	2	0.9	2.4	1.2	0.9	0	0	2.2	1.5	1.1	1.3	0	1.5	1.2	0	1.9	0	0	0	0	1.2	0	1	0	0	2.5	3.9	2.5	3.6	0	1.5	2.3	0	0	0	0.5	0	0	2.6	0.8	1.1	6.6	1.9	9.1	1.9
Amfr	47.8	49.7	45.8	69.8	90.6	76.1	65.1	74.1	67.6	88.1	75	86.4	58.4	92	76.6	69.6	95.8	119.4	108.5	116	107.6	172.2	226.5	193.8	138.6	141.9	146.3	162	210	182.9	12.4	33.4	27.7	48.5	44.2	51	218.2	212.3	216.4	204.1	138.8	192.1	179.6	215.4	211.4	123.1	152.8	136.1	31.9
Amhr2	10.1	13	14.2	8.4	7	5.4	8.4	13.3	6.1	0	11.7	3.4	16.1	9.6	12.8	27	19.8	15.4	2.7	4.6	5.5	0	4.8	3.8	4.7	3.1	1	0	0	0	9.8	19.8	16.9	24.2	20.2	20.4	0	2.5	0	1	0	1.5	0	0	1.1	0	0	0	28
Amigo1	1.2	0	0	1.4	3	1.8	6	6	3.5	0	0.9	1.1	2.9	3.2	2.6	0	0	1.2	5.4	2.8	4.4	2.5	0.8	3.2	1.2	0	1	1.6	3.4	0	2	0	1.2	0	0.7	1.1	4	3.3	1	4.6	2	1.5	2.6	0.8	2.1	2.5	1.9	1.4	0.5
Amigo2	3.9	3.2	6.3	7	6	7.2	1.2	3.6	2.6	3	2.7	1.1	5.8	4.3	11.5	4.3	4.6	2.4	0	3.7	3.3	7.6	5.6	5.1	3.5	4.1	5.1	4.9	6.8	7.5	4.6	0	1.2	1.5	2.2	4.5	5.4	5.4	4	6.6	5.3	3.1	6.5	0.8	0	0.4	0	0	0
Amigo3	0.8	0	0	1.4	0	0.9	1.2	1.2	0.9	0	0	3.4	0	0	0	0	4.6	0	1.4	1.9	1.1	1.7	0	0.6	1.2	3.1	1	3.3	1.7	0	0	0	0	0	1.5	0	2.7	1.3	1	4.1	3.3	3.1	2.6	3.3	3.2	4.1	3.9	2.8	0.5
Ammecr1	10.1	10.8	6.3	7	19.1	13.6	14.5	14.5	11.4	11.9	9.9	18	23.4	19.3	12.8	11.4	3	17.7	8.1	11.1	6.6	11.8	12.8	12.7	15.1	13.5	17.4	8.2	22.2	15	15	13.6	33.7	10.6	12	21.5	5.4	2.9	7.9	7.6	13.2	10	55.6	56.3	72.9	14.5	19.3	30.2	13.5
Ammecr1l	10.9	8.6	9.5	27.9	19.1	12.7	15.7	19.9	12.3	10.4	15.4	12.3	7.3	13.9	17.9	12.8	16.7	16.6	10.9	16.7	24.1	16	12	27.2	16.3	18.6	13.3	26.2	8.5	17.5	13.1	13.6	9.6	21.2	11.2	12.5	8.1	11.7	16.8	21.8	12.5	14.7	14.2	31.5	32.8	28.6	15.5	28.1	17.9
Amn	3.5	1.1	0	1.4	7	4.5	6	4.2	6.1	7.5	4.5	7.9	13.1	22.5	25.5	2.8	3	4.7	2.7	2.8	3.3	0.8	3.2	0.6	2.3	2.1	2	0	1.7	2.5	0.7	1.2	1.2	1.5	5.2	1.1	2.7	2.9	6.9	0.5	2	0	0	0	0	11.2	11.6	12.6	0
Amn1	9.3	6.5	4.7	4.2	2	6.3	4.8	6.6	7	4.5	5.4	5.6	5.8	10.7	2.6	5.7	4.6	5.9	1.4	7.4	0	7.6	3.2	2.5	8.2	3.1	2	8.2	6.8	2.5	3.9	3.7	9.6	9.1	3.7	5.7	4	7.9	3	5.6	3.3	6.2	11.6	8.3	3.2	16.6	9.7	12.6	3.4
Amot	0	1.1	0	2.8	2	1.8	0	4.2	3.5	4.5	0.9	1.1	7.3	6.4	6.4	0	1.5	0	0	3.7	4.4	8.4	6.4	3.8	8.2	2.1	4.1	6.5	5.1	0	0.7	0	0	0	0.7	0	0	5.4	1	5.1	2	2.3	1.3	2.5	3.2	19.1	3.9	14	0
Amotl1	8.2	7.6	14.2	20.9	34.2	36.2	31.3	28.3	24.6	43.3	40.7	28	38	27.8	26.8	34.1	31.9	23.6	39.3	41.7	45	72.6	59.2	70.3	52.4	81.8	70.6	116.2	88.8	52.6	9.8	8.7	13.2	7.6	11.2	3.4	67.3	75.6	96.8	77.2	71.7	61.7	55.6	58	66.6	61.8	54.1	45.6	20.8
Amotl2	104.1	120	124.7	142.3	190.3	199.2	178.3	242.1	170.2	268.6	280.1	305.2	246.7	242.9	199.1	262.9	311.6	383	283.5	392.4	343.5	373	396.3	348.4	343.7	360.4	303.8	217.7	283.4	160.3	104.5	89	87.9	37.9	55.4	49.8	290.9	290	274.7	349.8	304.7	338.8	403.1	420.1	383.6	342.4	549.1	467.1	54.1
Ampd2	43.5	38.9	50.5	80.9	76.5	78.8	115.7	94	81.6	62.7	93.1	71.8	77.4	71.7	77.8	58.3	60.8	63.8	66.5	84.4	63.7	97.9	96.1	98.8	108.4	111.9	88	111.3	121.2	115.2	67.3	74.2	69.9	68.1	50.2	73.6	97	70.2	87	107.1	111.2	97.2	96.9	103.6	105.7	335.4	520.1	354.9	57
Ampd3	1.9	2.2	1.6	11.2	3	8.1	1.2	3	3.5	1.5	0	1.1	1.5	3.2	1.3	1.4	1.5	2.4	1.4	1.9	0	4.2	3.2	0.6	2.3	5.2	3.1	4.9	13.7	7.5	10.4	2.5	9.6	6.1	6	5.7	4	3.3	4	4.1	5.3	6.2	22	14.9	7.4	2.1	1.9	2.1	9.2
Amph	15.5	14.1	3.2	11.2	5	3.6	12.1	9.6	6.1	14.9	12.6	9	11.7	11.8	10.2	14.2	13.7	10.6	14.9	8.3	8.8	7.6	6.4	7	10.5	16.6	7.2	9.8	10.2	2.5	11.8	13.6	4.8	21.2	23.2	11.3	6.7	4.2	5.9	4.1	3.9	1.5	0	0.8	0	0	0	0.7	20.3
Amt	15.5	20.5	20.5	19.5	16.1	10.9	21.7	17.5	17.6	11.9	12.6	12.3	17.5	15	8.9	17.1	3	15.4	9.5	5.6	14.3	5.9	9.6	5.1	4.7	4.1	5.1	8.2	6.8	5	13.1	16.1	16.9	27.3	24.7	15.9	4	6.3	4.9	5.1	5.3	1.5	0	0.8	1.1	0	1.9	0	30.5
Amz1	3.9	3.2	1.6	1.4	4	1.8	3.6	1.8	5.3	7.5	0.9	3.4	5.8	4.3	1.3	0	1.5	0	1.4	1.9	5.5	2.5	0.8	3.2	3.5	3.1	1	1.6	3.4	0	2.6	6.2	2.4	10.6	5.2	6.8	5.4	2.9	5.9	11.2	13.2	10.8	2.6	1.7	1.1	1.2	0	2.8	0.5
Amz2	20.6	18.4	20.5	4.2	15.1	19.9	10.8	7.8	16.7	14.9	24.4	14.6	8.8	22.5	12.8	15.6	13.7	18.9	33.9	18.6	15.4	5.9	9.6	12	16.3	13.5	11.3	11.5	8.5	20	13.7	4.9	14.5	16.7	12.7	26	10.8	12.5	22.7	17.8	10.5	17	14.2	7.5	13.7	15.3	30.9	14	28
Anapc1	18.6	29.2	18.9	25.1	20.1	20.8	25.3	28.9	25.4	14.9	21.7	21.3	16.1	23.5	16.6	11.4	10.6	10.6	5.4	17.6	25.2	14.3	11.2	8.9	19.8	15.5	18.4	18	18.8	27.6	28.1	24.7	31.3	24.2	25.5	23.8	4	10	8.9	10.7	9.9	13.9	27.1	37.3	39.1	27.4	25.1	18.2	22.2
Anapc13	150.4	177.3	129.4	89.3	120.8	125	128.9	136.1	133.4	141.8	123.8	122.3	135.8	107	102.1	193.3	139.8	166.7	177.7	141	169	90.3	132.9	103.9	128.2	139.8	141.1	122.7	131.5	105.2	91.4	100.2	90.3	130.2	164.1	138.2	163	127.1	124.5	131.5	141.5	132	80.1	88.7	81.4	84.2	123.7	77.9	142.6
Anapc15	61	71.4	63.1	86.5	69.5	58.9	100	80.7	116.7	97	89.4	87.5	61.3	80.3	63.8	103.8	85.1	95.8	59.7	72.4	61.5	47.3	45.6	49.4	78.1	87	91	73.6	63.2	67.6	67.3	91.5	59	101.5	93.7	98.5	40.4	46.4	45.5	45.7	63.2	54	27.1	33.1	20.1	53.9	58	61.7	69.6
Anapc16	33	36.8	34.7	23.7	32.2	42.6	20.5	32.5	17.6	14.9	28	20.2	38	31	14	21.3	19.8	34.3	27.1	25	18.7	27.9	20	29.1	44.3	33.1	25.6	16.4	20.5	37.6	24.8	16.1	14.5	28.8	36.7	51	18.9	23.8	26.7	33	34.9	30.9	67.2	62.1	42.3	27.4	15.5	23.8	23.2
Anapc2	98.7	112.4	91.5	139.5	90.6	102.3	136.2	83.7	156.2	107.5	101.2	86.4	119.7	103.8	107.2	116.5	80.6	102.8	123.4	119.7	93.3	140.9	129.7	124.8	107.2	116	146.3	178.4	204.9	165.3	100.6	91.5	116.8	109	91.4	120	129.3	117.4	134.4	187.3	152.7	149.7	214.5	179.8	176.5	142.2	177.9	154.3	119.9
Anapc4	61	53	48.9	53	80.6	51.6	38.6	75.9	40.4	50.7	54.2	66.2	61.3	65.3	52.3	55.4	38	47.3	57	52	48.3	45.6	62.4	60.2	61.8	46.6	65.5	42.6	49.5	70.1	69.9	111.3	56.6	54.5	70.4	80.4	62	79.4	68.2	57.9	58.6	50.9	98.2	96.9	102.5	68.4	42.5	62.4	52.2
Anapc5	409.9	418.4	381.9	366.9	309.2	284.3	357.9	302.4	370.3	307.4	313.5	287.2	300.8	252.6	301.2	423.6	401.2	371.2	256.3	287.6	250.2	199.2	211.3	192.5	207.4	251.7	275.1	314.2	227.1	228	399	410.6	407.1	371	463.1	386.1	249.2	193.9	184.8	226.4	235.6	195.2	242.9	266	227.2	281.1	241.7	286.2	522.5
Anapc7	90.9	83.2	74.2	75.3	75.5	97.8	122.9	68.7	91.3	68.7	79.5	89.8	84.7	73.8	77.8	96.7	92.7	72.1	85.4	92.8	115.2	73.4	63.2	60.8	71.1	40.4	65.5	65.5	90.5	77.7	77.7	100.2	83.1	90.9	102.7	77	55.2	63.5	65.2	67	73.7	61	82.7	75.4	72.9	61.8	110.2	76.5	104.4
Ang	0	0	0	4.2	8.1	0	0	1.2	0.9	1.5	0.9	1.1	0	1.1	1.3	1.4	1.5	0	0	0.9	0	3.4	2.4	0.6	3.5	1	4.1	1.6	1.7	2.5	0	1.2	2.4	3	0	1.1	1.3	0.8	1	1.5	0.7	0.8	6.5	9.1	14.8	8.3	17.4	9.1	1.5
Angel1	11.3	8.6	3.2	7	7	7.2	10.8	13.3	15.8	10.4	9	10.1	17.5	10.7	20.4	4.3	9.1	8.3	4.1	2.8	6.6	4.2	6.4	7.6	8.2	2.1	5.1	3.3	3.4	0	19.6	21	10.8	15.1	15.7	6.8	4	3.3	4	3	4.6	4.6	7.8	2.5	3.2	3.7	7.7	5.6	23.2
Angel2	43.1	53	52.1	39.1	38.3	46.2	44.6	31.9	17.6	22.4	21.7	20.2	40.9	51.4	25.5	24.2	24.3	17.7	28.5	29.7	25.2	30.4	27.2	33.6	25.6	26.9	15.3	36	30.7	42.6	37.9	49.5	50.6	68.1	71.2	52.1	18.9	43	44.5	28.9	42.1	24.7	53	47.2	69.7	32.3	27.1	33.7	46.4
Angpt4	0	0	0	2.8	1	2.7	2.4	1.2	0.9	0	0	1.1	0	0	1.3	2.8	1.5	2.4	0	0	0	1.7	0	0.6	0	2.1	2	0	5.1	2.5	0.7	0	0	0	1.5	0	5.4	1.3	1	3	2	0	10.3	9.9	14.8	1.2	1.9	3.5	0
Angptl2	5.1	2.2	1.6	76.7	88.6	72.4	24.1	25.3	22.8	6	14.5	11.2	26.3	13.9	24.2	19.9	15.2	15.4	12.2	14.8	21.9	56.5	39.2	46.9	40.8	39.4	40.9	76.9	78.5	90.2	3.9	13.6	10.8	12.1	6	6.8	20.2	33.9	31.6	38.6	50.7	45.5	306.2	332.2	327.6	81.7	48.3	71.5	4.8
Angptl4	14	16.2	15.8	54.4	77.5	68.8	6	24.7	14	10.4	10.8	16.8	24.8	24.6	24.2	7.1	18.2	3.5	6.8	1.9	3.3	8.4	8	7	44.3	38.3	38.9	67.1	56.3	45.1	48.3	34.6	62.6	15.1	27	31.7	9.4	4.6	2	13.2	12.5	11.6	69.8	114.3	109.9	7	1.9	7	37.7
Angptl6	12.8	22.7	20.5	14	7	5.4	15.7	4.2	10.5	10.4	11.7	11.2	11.7	18.2	23	11.4	12.2	7.1	21.7	12.1	14.3	11	14.4	6.3	2.3	2.1	4.1	6.5	1.7	2.5	13.1	22.3	12	16.7	24	18.1	6.7	7.1	9.9	5.1	5.9	6.2	10.3	6.6	4.2	1.7	0	0.7	12.6
Angptl7	0.8	0	0	1.4	4	1.8	4.8	3.6	1.8	4.5	0	1.1	0	2.1	0	0	9.1	1.2	1.4	0.9	2.2	14.3	1.6	6.3	5.8	9.3	4.1	13.1	5.1	7.5	2.6	2.5	1.2	0	1.5	3.4	2.7	3.8	3	13.2	8.6	10	1.3	0.8	6.3	0.4	1.9	1.4	1
Ank	13.6	16.2	9.5	100.4	168.2	142.2	22.9	30.1	27.2	14.9	29.8	18	40.9	38.5	57.4	24.2	33.4	18.9	35.3	25	31.8	58.2	40	50	73.4	71.5	77.7	153.8	177.6	132.8	9.8	8.7	18.1	15.1	18.7	15.9	36.4	41.8	40.5	48.2	82.3	65.6	103.4	133.4	114.1	103.6	139.2	108.7	59.9
Ank2	4.7	4.3	11	14	9.1	8.1	12.1	3	5.3	9	4.5	5.6	1.5	4.3	5.1	1.4	10.6	5.9	0	2.8	0	2.5	4	1.3	4.7	4.1	2	3.3	0	2.5	0.7	0	2.4	9.1	10.5	4.5	4	1.3	1	1	4.6	0	9	7.5	6.3	1.2	0	1.4	1.5
Ankdd1b	0	0	0	0	1	0	0	0.6	0	0	0	0	0	0	0	2.8	0	0	0	0	0	0	0	0	0	0	0	0	0	0	0	0	0	0	0	0	0	0	0	0	0	0	0	0	0	11.2	11.6	11.2	0
Ankfy1	35.7	31.4	41	22.3	49.3	38	28.9	45.8	29	49.2	37	41.5	33.6	34.2	19.1	35.5	35	50.8	54.3	38	34	49	44	58.3	45.4	43.5	69.5	24.5	47.8	32.6	37.9	44.5	36.1	15.1	21	35.1	56.6	69.4	79	76.7	84.9	74.1	80.1	65.5	77.1	54.3	75.4	77.2	26.1
Ankhd1	9.7	9.7	9.5	4.2	1	4.5	2.4	6.6	5.3	9	6.3	11.2	8.8	5.4	10.2	4.3	15.2	7.1	6.8	4.6	9.9	4.2	9.6	5.7	3.5	3.1	4.1	6.5	3.4	0	7.2	8.7	16.9	6.1	5.2	9.1	2.7	6.7	3	4.6	3.3	3.9	2.6	3.3	4.2	2.5	1.9	2.8	6.8
Ankib1	11.7	10.8	15.8	9.8	9.1	21.7	15.7	17.5	9.7	11.9	19	9	11.7	11.8	10.2	7.1	18.2	17.7	9.5	17.6	11	25.3	11.2	27.2	11.7	16.6	19.4	11.5	17.1	17.5	10.4	14.8	15.7	12.1	12	13.6	9.4	20.9	16.8	24.9	25	18.5	49.1	50.5	71.9	21.6	19.3	26	13.5
Ankle1	15.5	10.8	22.1	18.1	11.1	12.7	18.1	18.7	22.8	3	10.8	12.3	4.4	8.6	11.5	17.1	13.7	15.4	12.2	7.4	13.2	7.6	6.4	11.4	11.7	8.3	10.2	6.5	3.4	12.5	9.8	8.7	12	13.6	12.7	2.3	9.4	14.2	16.8	8.6	2.6	6.9	0	0.8	2.1	10.4	7.7	4.2	9.2
Ankle2	9.7	7.6	6.3	14	6	4.5	7.2	6	10.5	7.5	9	12.3	11.7	8.6	7.7	9.9	6.1	11.8	6.8	8.3	8.8	5.9	13.6	6.3	4.7	4.1	6.1	9.8	1.7	10	13.1	18.6	6	1.5	10.5	3.4	6.7	7.5	5.9	4.6	7.2	5.4	6.5	13.3	12.7	10.4	1.9	4.2	16
Ankmy2	27.6	18.4	28.4	29.3	19.1	11.8	27.7	14.5	13.2	16.4	14.5	18	11.7	18.2	21.7	18.5	35	10.6	13.6	24.1	17.6	13.5	22.4	17.1	15.1	10.4	15.3	8.2	8.5	5	24.8	38.3	21.7	27.3	25.5	36.2	14.8	10	5.9	12.2	12.5	10	16.8	21.5	29.6	32.7	9.7	20.3	32.9
Ankra2	33.4	37.8	45.8	15.3	13.1	24.4	20.5	30.1	27.2	37.3	31.6	25.8	38	49.2	53.6	37	13.7	35.5	44.8	51	46.1	40.5	39.2	40.5	39.6	28	21.5	29.5	35.9	40.1	31.3	23.5	30.1	34.8	39	31.7	44.4	38.4	61.3	43.7	42.8	30.9	41.3	32.3	46.5	27.4	30.9	24.5	25.1
Ankrd1	0.8	2.2	4.7	30.7	40.3	38.9	14.5	27.7	23.7	4.5	6.3	6.7	5.8	9.6	6.4	9.9	9.1	20.1	8.1	7.4	14.3	28.7	13.6	21.5	31.5	31.1	48.1	47.5	76.8	50.1	8.5	9.9	7.2	0	2.2	4.5	16.2	20.5	21.7	21.8	39.5	21.6	202.8	237	193.4	86.6	129.6	108	1.9
Ankrd10	111.5	111.4	116.8	57.2	68.5	75.2	68.7	70.5	65.8	86.6	69.6	63.9	84.7	83.5	70.2	58.3	76	65	43.4	71.4	68	48.1	50.4	47.5	58.3	62.1	49.1	44.2	49.5	37.6	128	110.1	126.5	57.5	71.9	72.5	57.9	41.4	60.3	34.5	42.1	39.4	50.4	30.7	35.9	34.8	34.8	35.8	96.2
Ankrd11	0.4	1.1	0	0	0	2.7	0	0.6	0	0	4.5	1.1	0	1.1	2.6	0	6.1	0	0	0.9	1.1	0	0.8	0	0	0	2	0	5.1	0	0.7	4.9	0	0	0	1.1	2.7	1.3	1	0.5	0	0	1.3	0	0	0	0	2.1	0
Ankrd12	8.9	10.8	6.3	2.8	2	3.6	6	7.2	1.8	6	5.4	6.7	5.8	7.5	6.4	8.5	6.1	7.1	5.4	4.6	3.3	5.9	10.4	8.2	3.5	3.1	4.1	0	5.1	7.5	7.2	3.7	3.6	4.5	6.7	10.2	2.7	8.8	3	5.6	5.3	3.9	15.5	26.5	13.7	6.6	9.7	3.5	3.9
Ankrd13a	95.2	68.1	69.4	99.1	93.7	104.1	149.4	110.2	149.2	153.7	112.9	106.6	93.4	101.7	93.2	152.1	158.1	130	143.8	160.5	160.2	178.9	171.3	167.8	144.5	149.2	136	222.6	264.6	230.5	103.2	96.5	104.8	95.4	113.1	95.1	125.3	101.1	107.7	191.4	203.3	201.4	166.7	173.2	150.1	147.2	110.2	124.9	146.5
Ankrd13b	3.5	0	4.7	50.2	24.2	18.1	15.7	12.6	14	4.5	13.6	6.7	14.6	8.6	11.5	9.9	6.1	9.5	4.1	3.7	3.3	12.7	8	5.1	9.3	12.4	8.2	21.3	27.3	32.6	9.1	11.1	12	12.1	9.7	4.5	6.7	3.8	6.9	8.1	9.2	4.6	43.9	43.9	38	14.1	5.8	7	9.7
Ankrd13c	15.2	21.6	15.8	22.3	18.1	17.2	12.1	18.7	15.8	14.9	20.8	19.1	17.5	19.3	24.2	14.2	4.6	16.6	12.2	19.5	13.2	16.9	16.8	22.2	25.6	12.4	13.3	13.1	23.9	27.6	27.4	22.3	21.7	9.1	9	12.5	10.8	11.3	16.8	6.1	11.8	14.7	10.3	9.9	9.5	19.5	5.8	26	26.6
Ankrd13d	7.4	10.8	11	7	6	1.8	8.4	5.4	10.5	9	7.2	6.7	17.5	22.5	7.7	17.1	15.2	9.5	13.6	6.5	3.3	14.3	10.4	6.3	7	7.3	10.2	8.2	12	7.5	9.1	6.2	8.4	9.1	12	9.1	17.5	8.8	11.9	7.6	8.6	11.6	5.2	14.9	11.6	17.8	21.3	10.5	6.3
Ankrd16	25.6	22.7	18.9	12.6	12.1	10.9	10.8	11.4	11.4	14.9	19	12.3	21.9	12.8	14	11.4	7.6	17.7	4.1	12.1	5.5	20.3	7.2	12	9.3	3.1	17.4	18	15.4	10	11.1	8.7	13.2	21.2	7.5	11.3	13.5	16.3	21.7	14.7	12.5	22.4	24.5	31.5	29.6	16.6	15.5	9.1	9.7
Ankrd17	22.1	20.5	17.4	27.9	33.2	44.4	47	40.4	42.1	32.8	23.5	33.7	19	34.2	29.4	29.8	6.1	33.1	9.5	24.1	36.2	55.7	46.4	48.8	40.8	24.9	32.7	27.8	34.1	45.1	30	19.8	28.9	15.1	17.2	22.6	20.2	28.4	25.7	30.5	28.3	30.9	15.5	30.7	31.7	56	19.3	40	36.7
Ankrd2	0	0	0	0	0	0.9	0	0	0	0	0	0	0	0	0	0	0	0	6.8	1.9	1.1	0	2.4	2.5	1.2	1	0	4.9	1.7	7.5	0	0	0	1.5	0	0	0	0.4	0	2	6.6	4.6	0	0.8	2.1	0	0	0.7	0
Ankrd23	3.5	1.1	7.9	0	4	3.6	3.6	4.8	0.9	1.5	4.5	4.5	4.4	5.4	2.6	4.3	6.1	4.7	2.7	8.3	4.4	3.4	0.8	3.2	2.3	2.1	0	0	1.7	2.5	2.6	0	6	6.1	1.5	0	1.3	4.6	3	3.6	3.3	2.3	6.5	7.5	4.2	5.4	15.5	7	1.5
Ankrd24	23.3	15.1	23.7	15.3	11.1	9.1	24.1	16.3	20.2	14.9	10.8	16.8	14.6	23.5	21.7	42.6	24.3	37.8	6.8	12.1	13.2	13.5	9.6	15.8	3.5	5.2	5.1	9.8	6.8	2.5	31.3	32.2	22.9	40.9	30	41.9	10.8	9.6	15.8	7.6	7.9	3.9	5.2	19.1	18	11.2	11.6	10.5	16
Ankrd26	3.9	5.4	4.7	2.8	1	2.7	4.8	6	2.6	3	6.3	5.6	4.4	4.3	0	2.8	0	3.5	1.4	6.5	6.6	2.5	4	3.8	7	6.2	5.1	3.3	3.4	2.5	2.6	3.7	2.4	6.1	3	5.7	2.7	5.4	4	4.1	3.3	2.3	2.6	0.8	2.1	5	3.9	7.7	3.9
Ankrd27	54.4	51.9	55.2	47.4	45.3	42.6	59	59	57	68.7	57.8	68.4	90.5	89.9	94.4	44.1	45.6	54.4	48.8	41.7	39.5	32.1	38.4	34.8	45.4	48.7	45	31.1	39.3	42.6	69.2	64.3	72.3	75.7	59.9	64.5	31	30.9	34.6	41.6	35.5	39.4	36.2	36.5	38	29.8	29	35.8	45.9
Ankrd28	12.8	7.6	17.4	9.8	10.1	8.1	22.9	13.9	17.6	13.4	18.1	12.3	11.7	13.9	16.6	4.3	10.6	8.3	9.5	12.1	8.8	9.3	17.6	10.1	14	8.3	11.3	6.5	6.8	10	10.4	8.7	18.1	13.6	13.5	5.7	2.7	10	12.8	6.6	8.6	7.7	11.6	9.1	6.3	11.6	9.7	11.2	11.6
Ankrd31	1.9	0	3.2	5.6	0	0.9	3.6	0	0.9	0	0.9	0	1.5	0	1.3	5.7	3	0	0	0	0	0	0	0	0	0	0	0	0	0	0	7.4	2.4	1.5	2.2	4.5	0	0	0	0	0	0	0	0	0	0.8	0	0	0.5
Ankrd33b	6.2	10.8	9.5	2.8	7	8.1	9.6	10.8	8.8	9	9.9	2.2	0	2.1	3.8	29.8	33.4	23.6	12.2	11.1	9.9	8.4	1.6	4.4	3.5	3.1	8.2	3.3	6.8	7.5	0	0	3.6	12.1	10.5	13.6	12.1	4.6	3	11.2	13.2	6.9	3.9	1.7	2.1	13.3	11.6	7	2.4
Ankrd34a	1.2	0	0	1.4	3	2.7	2.4	1.2	1.8	1.5	1.8	0	7.3	0	0	0	1.5	2.4	0	0.9	2.2	0.8	1.6	2.5	2.3	1	4.1	1.6	6.8	2.5	0.7	6.2	2.4	0	0.7	0	0	2.1	1	1.5	3.9	3.9	2.6	7.5	7.4	5	3.9	0.7	0
Ankrd35	15.9	8.6	7.9	12.6	14.1	9.1	4.8	6.6	7	1.5	9	4.5	4.4	3.2	5.1	0	4.6	4.7	1.4	0	0	0.8	1.6	1.3	2.3	1	1	4.9	1.7	0	19.6	28.4	33.7	13.6	11.2	19.3	1.3	0.8	1	1	0	1.5	0	0.8	0	2.9	3.9	3.5	48.3
Ankrd37	44.7	31.4	41	11.2	12.1	17.2	12.1	12.6	16.7	14.9	17.2	15.7	26.3	25.7	25.5	7.1	18.2	15.4	20.3	20.4	17.6	8.4	12.8	8.9	16.3	14.5	13.3	26.2	12	12.5	10.4	17.3	22.9	16.7	16.5	24.9	18.9	17.1	19.8	16.8	17.1	15.4	16.8	8.3	20.1	16.6	21.3	18.2	9.7
Ankrd39	15.2	20.5	26.8	12.6	12.1	10.9	8.4	13.3	7.9	20.9	17.2	14.6	19	12.8	14	22.7	15.2	33.1	20.3	20.4	19.8	8.4	9.6	20.9	7	9.3	15.3	13.1	15.4	15	13.1	16.1	15.7	15.1	18	9.1	22.9	23.8	23.7	18.8	23	19.3	20.7	11.6	24.3	10.8	25.1	18.9	9.7
Ankrd40	41.6	48.7	44.2	71.1	52.4	42.6	45.8	42.8	53.5	55.2	44.3	65.1	48.2	35.3	54.9	35.5	42.6	59.1	62.4	40.8	41.7	56.5	52	46.9	62.9	65.3	64.4	65.5	76.8	57.6	41.8	44.5	30.1	43.9	39.7	41.9	51.2	59.8	72.1	67	67.8	57.1	96.9	101.1	84.5	92.4	48.3	74.4	34.8
Ankrd42	1.6	1.1	1.6	5.6	3	3.6	0	0.6	0	1.5	6.3	1.1	1.5	2.1	1.3	0	1.5	0	1.4	0.9	2.2	1.7	2.4	2.5	0	3.1	2	3.3	3.4	2.5	1.3	2.5	0	1.5	0.7	1.1	1.3	3.8	6.9	3.6	2	3.1	5.2	14.9	8.5	0.8	5.8	2.1	0
Ankrd44	0	1.1	0	0	2	0.9	0	0	0.9	0	0	0	1.5	1.1	1.3	0	3	0	0	0	0	1.7	0.8	0.6	3.5	1	0	0	0	0	1.3	0	2.4	1.5	1.5	1.1	0	2.1	1	0.5	1.3	0.8	9	2.5	16.9	3.3	1.9	0.7	0
Ankrd45	1.2	0	1.6	0	0	0	0	0.6	0	0	0	0	1.5	0	1.3	0	0	0	0	0	0	0	0	0.6	0	0	0	0	0	0	0	0	1.2	0	0.7	1.1	0	0	0	0	0	0	0	0	0	0	0	0	4.8
Ankrd46	36.1	31.4	28.4	43.2	37.3	41.7	50.6	21.1	68.4	40.3	32.5	22.4	19	33.2	24.2	49.7	30.4	43.7	14.9	25	31.8	37.1	36.8	49.4	41.9	33.1	23.5	39.3	47.8	60.1	47	39.6	37.3	36.3	39	40.8	57.9	51.8	36.6	47.2	35.5	35.5	86.6	74.6	67.6	79.6	56.1	61	36.7
Ankrd49	7.4	7.6	3.2	8.4	2	7.2	7.2	9.6	9.7	9	2.7	4.5	2.9	12.8	11.5	2.8	0	1.2	4.1	3.7	3.3	3.4	10.4	7	7	4.1	1	0	5.1	5	3.3	6.2	9.6	7.6	14.2	12.5	8.1	10	12.8	9.6	4.6	2.3	5.2	5	5.3	7.9	1.9	8.4	7.3
Ankrd50	6.2	9.7	9.5	9.8	11.1	12.7	10.8	10.2	9.7	6	8.1	5.6	11.7	9.6	7.7	5.7	1.5	3.5	10.9	7.4	7.7	8.4	11.2	12	16.3	14.5	17.4	11.5	23.9	10	6.5	12.4	16.9	7.6	9.7	10.2	9.4	13.8	14.8	8.1	12.5	16.2	25.8	38.9	39.1	28.6	29	29.5	5.3
Ankrd52	1.6	2.2	3.2	7	13.1	4.5	1.2	1.8	7	0	0	5.6	2.9	2.1	3.8	2.8	6.1	1.2	5.4	4.6	3.3	6.8	5.6	3.2	2.3	7.3	5.1	13.1	8.5	5	0	1.2	2.4	7.6	1.5	0	5.4	3.3	4	3.6	14.5	4.6	19.4	24	16.9	11.2	1.9	15.4	2.4
Ankrd54	32.6	37.8	33.1	30.7	35.2	29	38.6	30.1	42.1	23.9	26.2	28	26.3	23.5	34.5	38.4	36.5	39	39.3	29.7	40.6	31.2	29.6	30.4	32.6	54.9	31.7	52.4	34.1	37.6	37.9	21	48.2	28.8	30	22.6	44.4	37.2	43.5	35	29.6	40.9	14.2	18.2	20.1	41.9	29	42.8	32.4
Ankrd6	7.4	7.6	6.3	2.8	8.1	3.6	3.6	4.8	10.5	0	8.1	5.6	2.9	3.2	10.2	5.7	0	11.8	0	1.9	2.2	3.4	2.4	3.2	4.7	3.1	2	0	3.4	7.5	7.8	8.7	4.8	12.1	1.5	4.5	0	4.2	2	5.6	2.6	1.5	5.2	0	2.1	1.7	0	0	4.4
Ankrd9	18.3	23.8	11	11.2	25.2	10	22.9	18.7	20.2	11.9	28.9	14.6	26.3	16.1	33.2	29.8	19.8	21.3	14.9	13	15.4	9.3	5.6	13.9	14	22.8	15.3	19.6	18.8	15	24.2	29.7	28.9	48.5	33	37.4	16.2	19.2	18.8	12.7	5.9	9.3	24.5	10.8	9.5	16.2	15.5	9.8	33.4
Anks1	24.9	23.8	26.8	19.5	29.2	25.4	24.1	26.5	27.2	20.9	31.6	23.6	23.4	22.5	20.4	31.3	38	29.6	25.8	32.5	36.2	31.2	28.8	20.9	26.8	31.1	31.7	27.8	29	12.5	22.2	13.6	13.2	21.2	23.2	26	32.3	23.4	25.7	29.4	25	39.4	29.7	16.6	15.9	24.9	19.3	21.7	31.4
Anks3	23.3	28.1	9.5	12.6	18.1	17.2	26.5	15.1	16.7	14.9	15.4	13.5	19	18.2	25.5	17.1	18.2	20.1	24.4	11.1	12.1	13.5	19.2	18.4	11.7	14.5	18.4	16.4	3.4	7.5	19.6	9.9	10.8	24.2	28.5	24.9	17.5	13.8	16.8	23.9	17.8	15.4	34.9	53	34.9	18.2	25.1	37.9	14
Anks6	0.8	0	0	1.4	2	2.7	1.2	2.4	0.9	4.5	0.9	4.5	1.5	3.2	2.6	1.4	0	0	8.1	2.8	3.3	3.4	4	1.9	1.2	2.1	1	1.6	3.4	7.5	0	0	0	0	1.5	0	0	2.1	1	1	1.3	1.5	14.2	4.1	7.4	2.1	0	1.4	0
Ankzf1	55.6	71.4	52.1	22.3	19.1	19	13.3	19.3	28.1	20.9	14.5	16.8	38	33.2	31.9	19.9	31.9	22.5	25.8	23.2	26.3	18.6	23.2	21.5	11.7	18.6	14.3	19.6	8.5	12.5	37.2	39.6	38.5	34.8	37.5	41.9	18.9	18.8	22.7	23.4	23.7	23.2	20.7	15.7	13.7	13.3	15.5	14.7	22.2
Anln	65.7	75.7	85.2	64.2	63.4	93.3	84.4	106.6	82.5	68.7	85.8	68.4	61.3	74.9	49.8	113.7	103.3	89.8	69.2	67.7	66.9	67.5	106.5	108.9	75.7	42.5	49.1	29.5	35.9	27.6	80.3	77.9	92.7	54.5	75.7	92.9	39.1	89	76.1	49.2	26.3	23.9	2.6	5.8	4.2	42.7	40.6	45.6	119.9
Ano1	0.8	1.1	0	22.3	15.1	13.6	6	9.6	8.8	4.5	5.4	4.5	8.8	4.3	10.2	1.4	0	1.2	1.4	0	1.1	8.4	8	8.9	10.5	16.6	18.4	39.3	13.7	30.1	0.7	1.2	1.2	3	2.2	1.1	16.2	7.1	6.9	15.2	7.9	17	11.6	9.9	8.5	7.5	21.3	12.6	1.9
Ano10	7.4	5.4	1.6	11.2	12.1	12.7	16.9	10.8	14.9	26.9	28	25.8	24.8	23.5	31.9	24.2	27.4	21.3	33.9	48.2	48.3	54	53.6	35.5	46.6	29	31.7	72	44.4	37.6	9.1	14.8	7.2	21.2	17.2	17	52.5	48.5	49.4	59.9	57.2	56.3	109.8	118.5	108.8	60.5	73.5	78.6	2.4
Ano6	43.5	33.5	30	65.6	96.7	69.7	67.5	63.8	64.1	59.7	59.6	75.2	54	63.1	49.8	64	62.3	47.3	86.8	84.4	101	155.3	149.7	141.2	94.4	132.6	111.5	188.2	167.3	152.8	36.6	48.2	45.8	48.5	46.5	46.4	145.5	159.2	206.5	162.5	152	186	223.5	246.1	237.8	205.6	278.4	243.4	44
Ano8	21.4	28.1	20.5	36.3	28.2	30.8	19.3	27.1	29.8	23.9	22.6	24.7	24.8	21.4	40.8	48.3	25.8	34.3	39.3	26	27.4	34.6	25.6	30.4	36.1	31.1	30.7	40.9	66.6	57.6	18.9	22.3	22.9	28.8	24.7	15.9	72.7	60.2	65.2	44.2	47.4	44	54.3	62.1	42.3	24	7.7	23.8	12.1
Ano9	11.3	11.9	12.6	12.6	4	10	8.4	8.4	8.8	13.4	9.9	7.9	21.9	15	3.8	4.3	13.7	8.3	10.9	7.4	3.3	0.8	1.6	1.9	3.5	1	9.2	0	1.7	0	22.2	29.7	30.1	30.3	12.7	19.3	2.7	0	0	2	3.9	3.9	0	0	0	0	0	0	22.7
Anp32a	106.8	89.7	123.1	57.2	94.7	76.1	90.4	96.4	81.6	95.5	96.7	88.6	106.6	97.4	104.6	76.8	101.8	102.8	81.4	79.8	83.4	57.4	35.2	37.4	67.6	57	63.4	36	59.8	47.6	151.5	118.7	137.3	84.8	89.2	123.4	52.5	35.1	37.5	39.6	42.1	48.6	104.7	67.9	89.8	52.6	135.4	59.6	261.5
Anp32b	917.6	870.3	912	831.5	847.9	864.8	1096.6	1066.2	996	1138.7	1036.3	1141	1081.9	1224.3	1051.6	911.1	819.2	937.4	815.1	892.4	869.2	736.8	732.5	717.6	883.1	968.4	963.4	743	734.1	794.1	1132.5	1136.6	1130.9	1103.9	1118	934.2	805.4	676.2	677.8	577.3	610	596.5	264.9	229.5	264.2	548.4	601.3	522.6	642.4
Anp32e	76.1	69.2	75.7	65.6	81.6	86.9	73.5	106	103.5	86.6	111.1	95.4	62.8	73.8	71.5	38.4	44.1	69.7	40.7	65.9	47.2	46.4	39.2	44.3	69.9	75.6	81.8	26.2	63.2	42.6	118.9	84.1	104.8	68.1	55.4	64.5	32.3	34.3	33.6	29.4	39.5	21.6	37.5	29.8	30.6	34.4	34.8	25.3	69.1
Anpep	5.1	2.2	7.9	15.3	7	10	25.3	12	13.2	14.9	10.8	5.6	7.3	7.5	14	9.9	18.2	11.8	13.6	13.9	15.4	7.6	9.6	18.4	5.8	10.4	4.1	16.4	10.2	0	12.4	9.9	7.2	9.1	5.2	2.3	5.4	10	8.9	10.2	11.2	7.7	27.1	19.9	21.1	6.6	7.7	8.4	1.9
Antxr1	1.2	1.1	1.6	19.5	22.2	23.5	9.6	7.2	8.8	4.5	6.3	6.7	16.1	8.6	8.9	9.9	10.6	8.3	14.9	6.5	6.6	25.3	20.8	18.4	30.3	13.5	24.5	34.4	35.9	32.6	1.3	9.9	8.4	3	1.5	5.7	10.8	13	8.9	21.3	20.4	18.5	253.2	322.3	316	56	13.5	56.8	4.8
Antxr2	0.8	1.1	0	19.5	16.1	17.2	4.8	4.8	7.9	3	2.7	3.4	5.8	2.1	0	2.8	4.6	3.5	4.1	3.7	2.2	3.4	11.2	11.4	16.3	12.4	11.3	14.7	22.2	25.1	1.3	1.2	0	1.5	3.7	0	2.7	5	5.9	6.1	10.5	8.5	36.2	48.1	45.4	15.3	9.7	7	0.5
Anxa1	1.2	3.2	0	5.6	8.1	37.1	27.7	32.5	6.1	1.5	0.9	2.2	1.5	4.3	12.8	18.5	4.6	2.4	4.1	2.8	2.2	11.8	31.2	43.7	11.7	6.2	6.1	4.9	8.5	10	3.3	4.9	4.8	4.5	10.5	4.5	4	41.8	26.7	14.2	11.2	7.7	24.5	17.4	75	4.6	17.4	22.4	8.2
Anxa10	0	0	0	0	1	0	0	0	0	0	0	0	0	0	0	0	0	0	0	0	0	0	0	0	0	0	0	0	0	0	0	0	0	0	0	0	0	0	0	0	0	0	0	0	0	2.1	11.6	4.2	0
Anxa13	0	0	0	0	0	1.8	0	0	0	0	0	0	0	0	0	0	0	0	0	0	0	0	0	0	0	0	0	0	0	0	0	0	0	0	0	0	0	0	0	0	0	0	0	0	0	40.2	15.5	40	0
Anxa2	118.5	160	154.6	654.3	751.2	737.1	309.7	287.9	357.1	219.4	211.4	178.4	277.4	196.9	236.1	190.5	196.1	149	438.1	308.9	367.7	888.7	915	896.9	815.6	875.2	820.3	1598.9	1470	1545.7	117.6	145.9	118	171.1	107.1	115.5	1674.2	1542.6	1547.4	1442.9	1624.7	1594.3	1776.5	1819.4	1653.8	1466.2	1722.8	1459	35.3
Anxa3	89	110.3	129.4	138.1	169.2	167.5	124.1	145.2	130.7	167.1	192.5	169.4	68.6	67.4	79.1	110.9	120.1	137.1	177.7	161.4	155.8	238	304.2	295.8	313.4	253.8	270	189.8	262.9	273.1	23.5	28.4	21.7	19.7	16.5	27.2	211.5	239.9	229.2	203.6	219.8	200.6	334.6	273.4	327.6	152.6	98.6	142.4	6.8
Anxa4	21.8	28.1	18.9	15.3	31.2	21.7	14.5	16.3	15.8	23.9	16.3	21.3	29.2	23.5	23	15.6	16.7	24.8	62.4	57.5	68	45.6	53.6	52.6	28	30	29.7	44.2	37.6	67.6	17	23.5	40.9	24.2	17.2	24.9	44.4	59.8	69.2	89.4	81.6	84.1	93	92.8	91.9	100.7	75.4	97.5	45.4
Anxa5	57.5	81.1	88.4	290.2	477.3	418.4	190.4	291.5	215	194	251.2	267	151.8	131.6	126.3	106.6	229.5	206.9	298.4	224.5	230.5	656.6	575.6	642.3	795.8	677.4	755.8	576.1	783.6	598.7	64	81.6	81.9	53	60.7	78.1	843.2	901.5	814.2	832.1	894.9	876.6	1316.5	1280.1	1222.7	485.8	330.6	484.7	13.5
Anxa6	75.4	81.1	74.2	297.2	198.4	183.8	202.4	113.2	195.7	88.1	71.4	74	81.8	59.9	94.4	96.7	83.6	91	149.2	116	152.5	218.6	168.1	162.8	181.8	194.7	190.2	489.3	372.2	355.7	152.2	143.5	115.6	118.1	101.2	82.7	183.2	171.8	167	256.4	232.9	253.1	709.3	768.9	666.8	328.3	255.2	263.7	105.9
Anxa7	116.2	113.5	149.9	106	125.9	114.1	95.2	107.2	105.3	141.8	109.3	124.5	105.1	131.6	178.7	105.2	110.9	145.4	173.6	157.7	171.2	176.4	176.9	197	160.8	167.8	160.6	212.8	201.5	220.5	121.5	102.7	109.6	134.8	146.1	107.6	179.1	199.4	168	208.7	217.2	206.8	215.8	208	217.7	176.6	156.6	136.1	118.4
Anxa8	7.4	5.4	4.7	39.1	29.2	33.5	9.6	9	13.2	7.5	4.5	9	8.8	11.8	5.1	4.3	3	7.1	6.8	9.3	7.7	39.7	22.4	34.2	53.6	24.9	26.6	39.3	37.6	22.5	4.6	4.9	9.6	7.6	6.7	4.5	32.3	36.4	29.6	42.6	45.4	34.7	59.4	63.8	49.7	109	121.8	119.2	6.8
Anxa9	1.6	2.2	1.6	5.6	2	2.7	3.6	3	5.3	1.5	1.8	3.4	4.4	3.2	2.6	1.4	0	3.5	10.9	8.3	7.7	6.8	5.6	6.3	0	4.1	3.1	3.3	5.1	2.5	2	0	1.2	1.5	1.5	0	8.1	10.4	14.8	6.1	7.9	5.4	3.9	0.8	0	0.8	0	0	1.5
Aoah	3.5	3.2	1.6	1.4	5	5.4	6	1.2	2.6	1.5	1.8	1.1	0	3.2	1.3	0	1.5	3.5	0	0	0	0	0.8	0	0	2.1	1	0	0	0	9.1	8.7	8.4	0	3.7	1.1	0	0	0	0	0	0	6.5	7.5	6.3	0	0	0	27.6
Aoc1	0	0	0	0	0	0	0	0	0	0	0	0	0	0	0	0	0	0	0	0	0	0	1.6	0	0	0	0	0	0	0	0	0	0	0	0	0	0	1.7	7.9	4.1	2.6	5.4	1.3	0	0	0	0	0	0
Aoc2	4.3	4.3	4.7	4.2	4	5.4	7.2	6	4.4	4.5	10.8	4.5	4.4	5.4	1.3	2.8	4.6	3.5	6.8	11.1	4.4	1.7	8.8	5.7	1.2	9.3	8.2	3.3	1.7	0	4.6	1.2	9.6	4.5	2.2	4.5	1.3	2.5	2	6.6	3.3	3.9	3.9	2.5	2.1	4.1	7.7	6.3	1.5
Aoc3	1.9	0	0	1.4	1	0.9	0	0.6	0	0	0	0	2.9	0	1.3	0	0	0	0	0	2.2	0	0	0	0	0	0	0	0	0	2.6	0	1.2	1.5	0.7	1.1	1.3	0	0	0.5	0	0.8	10.3	0.8	9.5	2.5	0	0.7	0
Aopep	29.1	29.2	36.3	29.3	31.2	25.4	24.1	28.3	22.8	13.4	19.9	24.7	26.3	33.2	34.5	18.5	18.2	27.2	25.8	10.2	14.3	37.1	25.6	36.7	25.6	32.1	28.6	63.8	35.9	30.1	19.6	22.3	24.1	12.1	21	11.3	39.1	32.2	43.5	54.3	50.7	56.3	99.5	89.5	82.4	47.3	23.2	39.3	48.8
Aox1	0	0	0	1.4	3	0	0	0.6	0.9	0	0	0	1.5	0	0	0	0	1.2	0	0	0	0	0.8	0.6	2.3	1	0	0	0	2.5	0	0	0	0	0	0	0	1.3	0	0.5	2	0.8	2.6	1.7	7.4	2.5	5.8	1.4	0
Aox3	0.8	0	1.6	0	0	0.9	1.2	0	0	0	0	2.2	1.5	1.1	0	2.8	0	0	0	0	0	0	0	0	0	0	0	0	0	2.5	0	0	0	0	0	0	0	0	0	0.5	1.3	0	1.3	0	0	0	0	0	9.2
Ap1ar	43.5	17.3	39.4	41.9	42.3	36.2	36.2	49.4	38.6	26.9	47.9	33.7	32.1	44.9	35.7	25.6	31.9	37.8	21.7	21.3	11	22.8	25.6	24.1	38.4	30	26.6	13.1	27.3	25.1	36.6	33.4	37.3	27.3	29.2	26	14.8	21.7	26.7	25.4	25	30.9	34.9	34.8	24.3	53.5	50.3	48.4	30.9
Ap1b1	94.8	95.1	101	110.2	76.5	82.4	116.9	84.3	119.3	119.4	85.8	94.2	124.1	93.1	125.1	130.8	94.2	99.3	89.5	105.8	138.3	118.2	108.9	104.5	90.9	111.9	104.3	137.5	140	152.8	101.9	92.8	80.7	136.3	117.6	107.6	76.8	91.5	83	126.9	113.8	115	142.1	106.9	105.7	122.3	112.1	157.1	78.8
Ap1g1	25.6	15.1	20.5	8.4	21.1	20.8	21.7	31.3	29.8	17.9	15.4	21.3	14.6	28.9	31.9	37	36.5	17.7	9.5	23.2	31.8	30.4	44.8	44.3	18.6	23.8	14.3	34.4	32.4	30.1	29.4	27.2	33.7	34.8	37.5	28.3	18.9	31.8	20.8	33.5	9.9	15.4	18.1	31.5	42.3	44.8	58	48.4	46.4
Ap1g2	17.1	29.2	20.5	7	10.1	10.9	20.5	14.5	16.7	13.4	15.4	24.7	17.5	16.1	19.1	11.4	18.2	10.6	33.9	44.5	51.6	27	28	26	12.8	19.7	17.4	18	30.7	15	22.2	27.2	32.5	13.6	21.7	27.2	17.5	21.7	23.7	38.6	32.9	41.7	14.2	6.6	8.5	5.4	15.5	9.1	17.4
Ap1m1	89.4	74.6	75.7	97.7	94.7	77.9	118.1	74.7	134.3	95.5	77.7	86.4	49.6	35.3	29.4	73.9	56.2	59.1	82.7	60.3	65.8	60.8	63.2	65.9	109.5	86	96.1	127.7	90.5	170.4	66	59.4	67.4	84.8	65.9	69.1	94.3	74.8	89.9	68.5	94.8	86.4	109.8	127.6	132.1	138.9	88.9	124.2	136.8
Ap1m2	57.5	78.9	102.6	23.7	16.1	25.4	27.7	23.5	34.2	62.7	52.4	48.2	125.6	110.2	159.5	15.6	12.2	11.8	113.9	116	111.9	107.2	133.7	128.6	67.6	69.4	77.7	207.8	174.1	147.8	28.7	45.8	40.9	65.1	82.4	73.6	31	9.2	12.8	126.9	132.9	146.6	1.3	1.7	1.1	0.8	3.9	0	10.2
Ap1s1	103	96.2	110.5	164.6	144	158.5	137.4	136.7	136.9	170.1	146.4	121.2	146	104.9	102.1	217.5	196.1	204.5	278	292.2	302.9	343.5	377.8	300.9	277.3	312.8	345.7	466.4	375.6	388.3	116.9	89	77.1	115.1	91.4	112.1	277.5	216.1	267.8	303.1	361.3	345.7	297.2	280	254.7	182	201.1	164.8	160
Ap1s2	3.9	4.3	1.6	11.2	10.1	8.1	4.8	5.4	2.6	1.5	4.5	2.2	4.4	3.2	3.8	1.4	3	5.9	0	0.9	0	3.4	8	1.9	8.2	8.3	6.1	13.1	5.1	7.5	1.3	2.5	2.4	3	3	1.1	0	0.8	0	1.5	2	1.5	20.7	24	16.9	6.2	0	4.9	3.9
Ap1s3	15.9	7.6	7.9	7	13.1	9.1	8.4	15.7	10.5	11.9	16.3	16.8	19	11.8	10.2	15.6	16.7	11.8	5.4	4.6	5.5	3.4	2.4	5.1	11.7	12.4	10.2	1.6	0	5	6.5	6.2	6	6.1	4.5	9.1	4	4.2	4.9	4.1	4.6	6.9	0	1.7	0	7.9	3.9	7	0.5
Ap2a1	125.9	153.5	138.9	224.6	116.8	125	235	130.1	200.1	171.6	138.2	157.1	188.3	157.3	195.3	251.6	214.3	162	158.7	140.1	198.6	159.5	128.1	119.1	141	129.5	122.7	247.1	228.8	220.5	197.2	147.2	155.4	230.2	204.6	173.3	152.2	125	125.5	160.4	134.2	150.5	227.4	173.2	200.8	252	266.8	197.1	224.3
Ap2a2	67.2	67	82.1	118.6	96.7	84.2	119.3	127.1	154.4	110.4	139.1	116.7	77.4	98.5	85.5	199	162.6	189.1	107.1	160.5	135	125.8	108.9	92.5	94.4	157.4	119.7	101.5	81.9	90.2	82.9	65.5	91.5	95.4	69.7	74.7	94.3	78.2	80	109.2	89.5	111.1	122.7	81.2	111	101.6	137.3	104.5	84.1
Ap2b1	56.3	70.3	85.2	138.1	68.5	74.3	113.3	69.9	113.2	85.1	96.7	88.6	46.7	59.9	49.8	135	114	146.6	70.5	84.4	90	54	33.6	55.1	51.3	80.8	76.7	109.7	85.4	102.7	49.6	35.9	48.2	69.7	64.4	53.2	53.9	47.6	42.5	78.2	52.6	65.6	82.7	77.1	68.7	154.2	67.7	104.5	50.3
Ap2m1	86.2	100.5	71	101.8	109.8	114.1	115.7	104.2	106.2	110.4	103	109.9	75.9	58.9	45.9	189	165.7	176.1	137	142.9	132.8	137.6	131.3	143.1	136.3	135.7	138.1	101.5	151.9	150.3	50.9	56.9	63.8	63.6	73.4	78.1	172.4	153.4	135.4	168.6	163.2	171.3	134.4	158.2	138.4	100.3	127.6	121.3	84.6
Ap2s1	197.4	182.7	186.2	315.3	219.5	187.4	255.5	165.6	279	250.7	229.5	209.8	194.2	156.2	222.1	260.1	185.4	237.6	225.1	228.2	333.6	249	253.8	230.6	222.5	245.5	247.5	495.9	336.3	408.3	128	169.4	156.6	204.4	173.8	158.5	233	176.4	209.5	276.7	292.2	309.4	323	292.5	280	316.3	394.5	339.5	266.8
Ap3b1	203.6	197.9	228.8	97.7	100.7	116.8	100	102.4	101.8	98.5	85.8	98.7	103.7	88.8	85.5	181.9	197.6	167.9	118	114.1	121.8	121.5	122.5	129.8	79.2	87	86.9	76.9	99	62.6	79	89	85.5	151.4	166.3	158.5	109.1	135.8	147.2	115.8	117.1	118.8	127.9	106.9	104.6	73.4	58	67.3	139.2
Ap3b2	14	23.8	20.5	8.4	7	6.3	2.4	4.2	7	16.4	2.7	0	23.4	10.7	15.3	0	0	1.2	0	0.9	0	0	0	1.3	1.2	6.2	2	0	3.4	0	5.2	12.4	8.4	28.8	21	22.6	0	0.4	0	0	0	0	0	0	0	0	1.9	0	12.1
Ap3d1	127.8	147	123.1	224.6	144	128.6	192.8	113.8	171.1	131.3	95.8	120	116.8	95.2	140.4	157.8	136.8	139.5	111.2	120.6	125.1	144.3	123.3	137.4	134	140.9	129.9	289.7	213.4	260.5	106.5	100.2	93.9	122.7	123.6	92.9	115.8	111.2	118.6	153.3	154.6	178.3	215.8	240.3	251.5	280.2	206.9	277.8	205.4
Ap3m1	1.2	0	3.2	1.4	0	0.9	2.4	0.6	2.6	0	7.2	2.2	2.9	2.1	3.8	1.4	1.5	1.2	1.4	1.9	3.3	2.5	4.8	1.9	1.2	3.1	1	1.6	0	0	0	1.2	1.2	1.5	1.5	0	1.3	2.9	1	2	2	2.3	2.6	3.3	4.2	4.1	3.9	1.4	5.3
Ap3m2	7.8	3.2	6.3	1.4	5	6.3	2.4	6	10.5	1.5	2.7	2.2	0	2.1	1.3	5.7	12.2	2.4	2.7	9.3	11	2.5	4.8	7	1.2	2.1	0	11.5	3.4	7.5	2.6	3.7	1.2	1.5	2.2	2.3	8.1	5	1	3	2.6	10	15.5	14.9	11.6	8.3	1.9	6.3	10.6
Ap3s1	5.1	4.3	9.5	8.4	3	3.6	6	4.8	6.1	6	1.8	3.4	1.5	7.5	1.3	8.5	10.6	10.6	2.7	4.6	3.3	2.5	4.8	5.1	12.8	5.2	4.1	3.3	6.8	5	5.9	3.7	3.6	4.5	2.2	5.7	6.7	3.8	2	4.6	3.9	2.3	15.5	9.1	15.9	9.5	3.9	10.5	4.4
Ap3s2	19	18.4	23.7	18.1	11.1	16.3	20.5	19.9	34.2	28.4	27.1	9	21.9	11.8	34.5	35.5	27.4	26	28.5	22.3	24.1	10.1	14.4	10.8	9.3	18.6	27.6	18	18.8	10	20.9	21	19.3	34.8	39.7	21.5	6.7	15.9	20.8	10.2	13.2	16.2	11.6	9.1	9.5	14.9	19.3	12.6	9.2
Ap4b1	17.9	23.8	15.8	14	15.1	14.5	14.5	14.5	10.5	17.9	20.8	21.3	7.3	15	16.6	24.2	16.7	23.6	25.8	19.5	16.5	19.4	28.8	18.4	11.7	14.5	14.3	6.5	8.5	7.5	15	14.8	18.1	25.7	14.2	17	20.2	29.7	24.7	20.8	15.1	17	33.6	20.7	32.8	13.3	23.2	13.3	20.8
Ap4e1	6.2	9.7	6.3	4.2	9.1	1.8	7.2	8.4	6.1	9	11.7	7.9	2.9	15	8.9	9.9	7.6	11.8	16.3	4.6	3.3	5.9	5.6	5.1	5.8	6.2	3.1	1.6	5.1	7.5	9.8	9.9	14.5	4.5	5.2	6.8	8.1	7.1	9.9	7.1	5.9	4.6	12.9	9.1	11.6	2.1	9.7	3.5	8.2
Ap4m1	9.3	7.6	1.6	5.6	13.1	7.2	12.1	9.6	10.5	6	12.6	2.2	4.4	11.8	3.8	5.7	7.6	1.2	6.8	7.4	9.9	6.8	11.2	7.6	9.3	3.1	12.3	9.8	1.7	7.5	9.1	2.5	8.4	3	6	6.8	12.1	7.1	9.9	8.6	8.6	4.6	12.9	6.6	6.3	2.1	1.9	4.2	16.4
Ap4s1	16.3	13	22.1	37.7	23.2	29	25.3	20.5	20.2	22.4	20.8	16.8	23.4	19.3	16.6	8.5	4.6	9.5	17.6	22.3	20.9	29.5	23.2	22.8	24.5	30	25.6	39.3	37.6	62.6	17	19.8	7.2	21.2	23.2	26	26.9	26.3	25.7	22.3	36.2	29.3	15.5	12.4	16.9	38.1	19.3	37.9	13.1
Ap5b1	2.3	1.1	6.3	4.2	4	2.7	6	3.6	3.5	7.5	1.8	5.6	4.4	11.8	1.3	2.8	1.5	1.2	1.4	10.2	6.6	0.8	4	4.4	12.8	6.2	2	9.8	6.8	7.5	2	2.5	3.6	7.6	3.7	0	12.1	10.9	7.9	7.6	9.9	6.9	10.3	8.3	8.5	16.6	5.8	7	1
Ap5m1	9.7	6.5	12.6	11.2	11.1	6.3	9.6	12.6	5.3	9	5.4	11.2	1.5	10.7	6.4	7.1	4.6	15.4	2.7	5.6	3.3	6.8	9.6	8.9	8.2	4.1	5.1	3.3	5.1	0	5.2	4.9	8.4	7.6	9	11.3	2.7	5.4	2	7.1	5.3	6.9	2.6	7.5	8.5	11.6	0	10.5	6.8
Ap5s1	13.6	14.1	14.2	9.8	7	12.7	3.6	6.6	7	6	8.1	22.4	16.1	13.9	21.7	11.4	7.6	8.3	23.1	15.8	16.5	9.3	13.6	10.8	14	11.4	1	9.8	6.8	15	9.8	11.1	9.6	10.6	16.5	18.1	20.2	15	23.7	9.6	11.2	8.5	14.2	21.5	23.2	22	36.7	23.1	16
Ap5z1	21.4	24.9	14.2	33.5	14.1	22.6	22.9	15.1	17.6	7.5	13.6	13.5	19	17.1	14	19.9	13.7	17.7	8.1	13.9	11	21.9	11.2	10.1	15.1	14.5	7.2	22.9	27.3	10	23.5	19.8	32.5	31.8	30.7	21.5	20.2	12.1	5.9	23.4	19.7	20.8	29.7	37.3	37	28.6	11.6	26	28.5
Apaf1	17.5	23.8	23.7	16.7	28.2	30.8	19.3	30.7	30.7	35.8	37.9	39.3	35	28.9	20.4	25.6	59.3	35.5	48.8	37.1	31.8	55.7	44.8	45	35	43.5	44	37.6	27.3	30.1	28.1	19.8	32.5	18.2	23.2	21.5	47.1	56.4	58.3	41.1	47.4	46.3	32.3	43.1	65.5	59.3	63.8	65.9	32.9
Apba1	0.4	0	0	1.4	3	0.9	1.2	0.6	0.9	0	0	1.1	0	0	0	0	0	1.2	0	0.9	3.3	1.7	2.4	0	0	0	0	0	3.4	2.5	0	0	1.2	0	0	0	1.3	0.4	1	2	0.7	0.8	2.6	5	10.6	5.8	5.8	4.9	0
Apba2	1.6	3.2	1.6	0	6	5.4	1.2	3.6	2.6	1.5	2.7	4.5	2.9	5.4	8.9	1.4	0	0	0	0	1.1	0	1.6	0	0	1	0	1.6	1.7	0	0	1.2	0	3	2.2	1.1	0	0	0	0.5	0	0	0	0	1.1	0	0	0	1
Apba3	23.7	32.4	34.7	53	27.2	29.9	28.9	22.9	42.1	34.3	41.6	40.4	33.6	41.7	33.2	27	51.7	54.4	38	60.3	45	51.5	58.4	46.9	37.3	44.5	38.9	72	42.7	45.1	49	32.2	31.3	33.3	53.2	28.3	55.2	38.4	47.4	68.5	63.8	56.3	62	52.2	61.3	32.7	40.6	40.7	24.2
Apbb1	40	40	47.3	41.9	32.2	38	43.4	39.8	44.8	38.8	25.3	33.7	39.4	35.3	63.8	48.3	45.6	46.1	43.4	45.5	47.2	45.6	31.2	30.4	32.6	39.4	37.8	42.6	39.3	35.1	18.9	23.5	21.7	42.4	41.2	28.3	28.3	33.9	31.6	54.8	50	54	37.5	43.9	33.8	44.4	30.9	43.5	39.2
Apbb1ip	0.4	0	0	32.1	31.2	26.3	4.8	6.6	9.7	3	4.5	3.4	8.8	2.1	5.1	12.8	4.6	3.5	13.6	0.9	5.5	14.3	12	21.5	22.1	21.8	21.5	44.2	37.6	40.1	3.9	2.5	3.6	3	2.2	0	4	6.3	3	14.7	14.5	15.4	47.8	47.2	58.1	13.7	5.8	9.1	0.5
Apbb2	10.1	7.6	11	14	16.1	13.6	14.5	10.8	22.8	19.4	13.6	10.1	17.5	11.8	14	17.1	13.7	15.4	16.3	13	18.7	24.5	28	21.5	24.5	12.4	11.3	27.8	25.6	57.6	7.8	16.1	10.8	10.6	12.7	9.1	14.8	23	12.8	24.4	26.3	27.8	33.6	58	60.2	22	13.5	36.5	15.5
Apbb3	20.6	21.6	14.2	12.6	14.1	15.4	18.1	9	19.3	19.4	17.2	6.7	19	13.9	6.4	25.6	22.8	10.6	19	13.9	14.3	13.5	12.8	17.1	4.7	11.4	11.3	3.3	10.2	2.5	12.4	17.3	18.1	13.6	18	15.9	16.2	12.5	3	9.6	11.8	13.9	14.2	15.7	20.1	12.9	7.7	7	11.1
Apc	0.8	2.2	0	4.2	0	4.5	7.2	1.2	2.6	3	2.7	2.2	1.5	5.4	1.3	0	3	2.4	4.1	3.7	1.1	1.7	0.8	0	1.2	0	4.1	1.6	1.7	0	3.9	1.2	2.4	1.5	0	2.3	0	0.4	2	0	0.7	0	0	0.8	2.1	1.2	0	0	1.9
Apc2	1.2	3.2	0	2.8	3	0.9	2.4	0	4.4	0	4.5	1.1	2.9	3.2	6.4	0	0	2.4	2.7	5.6	3.3	3.4	1.6	6.3	1.2	4.1	6.1	6.5	8.5	2.5	0.7	0	1.2	0	0.7	1.1	5.4	5.4	7.9	5.1	5.3	5.4	7.8	5	10.6	4.6	3.9	4.9	0
Apcdd1	12.8	7.6	11	1.4	11.1	9.1	6	14.5	10.5	13.4	19	19.1	17.5	12.8	7.7	12.8	9.1	3.5	14.9	9.3	8.8	16	18.4	13.9	23.3	21.8	24.5	13.1	23.9	22.5	7.2	6.2	6	7.6	5.2	3.4	57.9	56.4	55.3	19.8	39.5	39.4	9	15.7	3.2	25.7	40.6	28.8	10.6
Apeh	62.9	59.5	47.3	60	53.4	58.9	41	59	76.3	53.7	47.9	65.1	64.2	74.9	66.4	46.9	69.9	72.1	77.3	87.2	57.1	81	64	69.7	71.1	69.4	60.3	75.3	78.5	65.1	47.7	42.1	50.6	51.5	57.7	54.4	97	79	91.9	96.5	76.3	79.5	81.4	106.9	95.1	74.6	63.8	70.1	68.6
Apela	5.8	6.5	1.6	2.8	1	5.4	18.1	4.8	1.8	1.5	1.8	0	5.8	5.4	7.7	4.3	1.5	1.2	0	0	0	0	0	0	1.2	0	0	0	0	0	3.9	2.5	4.8	27.3	54.7	13.6	0	2.1	0	0	0.7	0	0	0	0	0.8	1.9	1.4	6.8
Apex1	256.4	250.8	244.6	320.9	301.1	345.9	254.3	274.7	277.3	217.9	196.1	217.6	261.3	254.7	227.2	93.8	97.3	107.6	127.5	134.5	140.5	119.8	122.5	129.2	224.9	195.8	240.3	247.1	227.1	185.4	394.5	439.1	420.3	280.1	257.8	269.5	114.5	115.3	150.2	149.3	156.6	153.6	104.7	102.7	107.8	108.2	108.3	111.5	477.6
Apex2	16.3	18.4	23.7	33.5	31.2	37.1	30.1	28.3	33.3	17.9	21.7	21.3	26.3	23.5	34.5	5.7	12.2	10.6	10.9	10.2	18.7	17.7	16	21.5	41.9	19.7	23.5	45.8	46.1	40.1	32.7	28.4	22.9	6.1	21	14.7	24.2	15.5	12.8	29.4	23	19.3	18.1	18.2	12.7	17	19.3	21.7	32.9
Aph1a	8.5	4.3	9.5	14	16.1	6.3	3.6	8.4	7	14.9	9.9	10.1	10.2	13.9	2.6	8.5	15.2	11.8	13.6	17.6	16.5	19.4	20	13.9	9.3	15.5	15.3	9.8	39.3	5	6.5	8.7	3.6	15.1	8.2	6.8	13.5	22.2	8.9	14.7	14.5	13.9	27.1	35.6	41.2	24.9	27.1	26.7	6.8
Api5	50.9	51.9	71	69.8	54.4	58	56.6	60.8	54.4	35.8	60.5	68.4	54	56.7	57.4	19.9	24.3	28.4	20.3	31.5	26.3	45.6	47.2	44.3	38.4	29	37.8	26.2	32.4	35.1	82.9	59.4	68.6	48.5	36.7	55.5	24.2	43.5	48.4	33	32.2	24.7	43.9	49.7	41.2	60.9	17.4	37.2	54.1
Apip	39.2	43.2	33.1	30.7	37.3	32.6	49.4	31.9	31.6	38.8	28	32.5	16.1	21.4	26.8	41.2	53.2	44.9	24.4	30.6	30.7	34.6	44.8	34.2	35	40.4	38.9	26.2	17.1	17.5	40.5	35.9	26.5	42.4	42	45.3	31	38	30.6	27.9	26.3	30.9	43.9	34.8	34.9	44.4	61.9	37.2	60.4
Aplf	0.8	1.1	1.6	1.4	1	2.7	0	0.6	2.6	0	0.9	0	0	0	0	0	0	0	1.4	0.9	0	0.8	0.8	0.6	0	0	0	0	0	0	1.3	0	0	1.5	2.2	1.1	2.7	1.3	1	0.5	0.7	0	1.3	0.8	3.2	2.5	0	2.1	5.3
Apln	1.6	1.1	0	7	9.1	11.8	2.4	5.4	7.9	11.9	6.3	10.1	4.4	7.5	2.6	4.3	6.1	2.4	1.4	0.9	2.2	2.5	0	3.2	4.7	10.4	5.1	13.1	0	7.5	2.6	1.2	3.6	1.5	5.2	4.5	10.8	6.3	8.9	1.5	2.6	2.3	0	1.7	1.1	0	1.9	0	0.5
Aplp1	89.4	91.9	56.8	145.1	127.9	116.8	96.4	70.5	89.5	58.2	61.4	60.6	169.4	109.2	154.4	34.1	27.4	36.6	63.7	38	39.5	61.6	50.4	55.1	47.8	70.4	50.1	45.8	90.5	37.6	206.4	243.6	222.8	209	168.6	122.3	80.8	77.7	93.9	77.7	66.5	77.9	139.5	129.2	150.1	72.5	85.1	71.5	56.6
Aplp2	260.7	249.7	274.6	288.8	201.4	224.6	341	202.4	265.9	247.7	203.3	207.6	217.5	204.4	280.8	361	287.3	293.2	227.9	193.9	272.2	313.1	321.8	304.7	290.1	290	278.2	306	351.7	315.7	209.6	261	239.7	286.2	315.5	276.3	317.9	362.8	356.7	305.6	314.5	298.6	267.4	331.4	284.3	391.7	402.2	377.4	251.4
Apmap	7.8	4.3	11	11.2	8.1	10	7.2	10.8	12.3	1.5	9	10.1	2.9	7.5	6.4	5.7	7.6	9.5	9.5	5.6	7.7	7.6	15.2	8.9	9.3	12.4	10.2	8.2	12	10	7.8	8.7	4.8	7.6	12	6.8	12.1	12.1	13.8	8.1	15.1	9.3	18.1	11.6	13.7	30.7	17.4	26	17.4
Apoa2	89.4	87.6	61.5	37.7	28.2	31.7	41	29.5	50	19.4	9.9	11.2	19	19.3	15.3	37	30.4	37.8	6.8	0.9	3.3	1.7	1.6	0.6	12.8	4.1	5.1	3.3	0	2.5	41.1	63.1	42.2	139.3	133.4	101.9	2.7	2.1	0	1	0.7	0	0	0	1.1	1.2	3.9	1.4	59
Apobec1	3.1	6.5	1.6	4.2	5	2.7	1.2	4.2	2.6	1.5	5.4	2.2	8.8	12.8	15.3	0	1.5	3.5	1.4	1.9	0	2.5	1.6	1.3	2.3	1	5.1	0	1.7	0	9.1	8.7	12	6.1	7.5	9.1	0	0.4	0	1	3.9	1.5	7.8	9.1	10.6	2.5	0	5.6	7.7
Apobec2	2.3	4.3	0	1.4	13.1	10	8.4	10.8	7	9	2.7	5.6	7.3	16.1	16.6	4.3	3	4.7	0	0	4.4	0	0	0	3.5	3.1	6.1	0	0	0	8.5	12.4	12	4.5	4.5	5.7	2.7	5.9	4	0	0.7	1.5	0	0	0	0.4	0	0	14
Apobec3	194.3	204.3	168.8	131.1	143	128.6	126.5	103	127.2	94	98.5	75.2	141.6	117.7	109.8	118	148.9	95.8	36.6	39.9	35.1	23.6	21.6	19.6	46.6	46.6	51.1	29.5	44.4	17.5	229.2	158.3	225.2	201.4	197.8	211.8	56.6	47.2	45.5	6.1	3.9	6.2	24.5	16.6	18	15.8	15.5	28.1	172.6
Apobr	3.1	3.2	3.2	9.8	11.1	11.8	1.2	4.2	7	1.5	3.6	7.9	4.4	5.4	0	9.9	15.2	8.3	19	13.9	17.6	28.7	20	19	14	7.3	19.4	37.6	27.3	40.1	2	1.2	2.4	6.1	6	4.5	29.6	27.2	31.6	41.6	59.9	37	31	29.8	29.6	3.7	1.9	3.5	2.4
Apoc1	359.4	333	291.9	117.2	93.7	69.7	147	128.3	167.6	188	141	135.7	151.8	120.9	94.4	461.9	313.1	299.1	396	336.8	376.4	179.8	245	206.5	85.1	74.6	95.1	173.5	175.8	110.2	114.9	113.8	101.2	228.6	224.8	305.7	530.7	464.3	573.1	242.7	289.5	256.2	6.5	4.1	3.2	0.8	1.9	3.5	296.8
Apod	5.4	1.1	0	2.8	11.1	0.9	3.6	3.6	5.3	3	0	0	2.9	1.1	2.6	0	6.1	2.4	2.7	0.9	1.1	6.8	5.6	7.6	3.5	3.1	1	13.1	1.7	5	10.4	11.1	16.9	7.6	12	13.6	2.7	5	1	3.6	5.3	6.9	16.8	12.4	16.9	9.9	5.8	8.4	21.8
Apoe	5314	5560.4	4938.9	648.7	665.6	623	1090.6	816.2	1090.7	1219.3	1556.8	1302.5	2061.6	1668.4	1535.3	4070.7	4564.1	3949.5	594	606.7	488.4	84.4	150.5	120.3	216.7	249.6	229.1	73.6	49.5	90.2	1356.5	1236.8	1208	3608.4	4169.1	3963.4	852.6	621	622.5	177.2	148.1	163.6	605.9	575.8	581.2	129.8	131.5	110.1	1245.7
Apol6	3.5	3.2	0	1.4	7	8.1	1.2	0.6	6.1	0	0	1.1	0	0	1.3	4.3	3	2.4	0	0	0	0.8	0	0.6	2.3	0	1	0	1.7	0	0	0	0	1.5	0.7	3.4	0	0.8	0	0	0	1.5	1.3	4.1	3.2	2.1	0	0	3.9
Apol8	0	0	0	0	0	0.9	1.2	0.6	0.9	0	3.6	1.1	0	0	0	4.3	1.5	0	0	1.9	0	1.7	0.8	3.2	0	3.1	1	0	3.4	0	0.7	2.5	0	0	1.5	0	1.3	2.5	1	1	2	2.3	0	0	1.1	2.5	1.9	2.8	0
Apol9a	0	0	0	1.4	0	0	0	0	0	0	0	0	0	0	0	0	1.5	0	1.4	0.9	0	1.7	0.8	0.6	0	0	0	1.6	0	2.5	0	0	0	0	0	0	5.4	1.7	3	6.6	9.9	14.7	16.8	9.9	7.4	0.4	0	0.7	0
Apol9b	0	0	0	0	0	0	0	0.6	0	0	0	0	0	0	1.3	1.4	0	0	0	0	0	0	0	0	0	0	0	0	0	0	0.7	0	0	0	0	0	2.7	5.9	4	9.6	5.9	11.6	3.9	8.3	4.2	0	1.9	1.4	0
Apom	0	1.1	0	0	0	0	0	0	0.9	1.5	1.8	1.1	2.9	1.1	1.3	0	1.5	1.2	0	0.9	0	0	0	0	1.2	0	0	0	0	0	2	3.7	6	0	0.7	0	0	0	0	0	0	0	0	1.7	0	0	0	0.7	23.2
Apon	0	1.1	0	0	2	0	0	0	2.6	0	0.9	1.1	0	0	0	0	0	0	0	0	0	0	0	0	0	0	0	0	0	0	0	0	0	0	0.7	0	1.3	0	1	0	0.7	0	1.3	0	0	2.5	0	0.7	0
Apoo	2.3	1.1	0	1.4	4	6.3	0	2.4	0.9	1.5	3.6	1.1	1.5	4.3	3.8	0	0	5.9	4.1	1.9	0	5.1	4	1.3	3.5	2.1	0	0	0	2.5	2.6	4.9	1.2	1.5	3	0	1.3	1.3	0	1.5	2.6	4.6	1.3	0.8	2.1	2.9	0	0.7	1.5
Apopt1	122	135.1	124.7	58.6	50.4	55.2	65.1	63.8	67.6	91	69.6	71.8	99.3	86.7	75.3	96.7	106.4	91	132.9	88.1	88.9	62.5	96.1	69.7	36.1	50.8	47	60.6	32.4	70.1	62.7	75.4	60.2	78.7	108.6	107.6	66	53.9	62.3	54.8	54.6	50.2	69.8	56.3	57.1	47.3	61.9	49.1	59.5
App	29.1	29.2	75.7	186.9	239.7	179.3	71.1	107.2	113.2	71.6	66.9	83	108	115.6	100.8	81	92.7	107.6	104.4	100.2	91.1	298.8	250.6	295.8	189.9	153.3	169.8	242.2	346.6	288.1	43.8	47	38.5	36.3	25.5	17	84.9	109.5	98.8	361	302.7	354.2	1310.1	1324	1385.4	810	698	686.7	21.8
Appbp2	25.6	24.9	33.1	32.1	44.3	33.5	42.2	49.4	42.1	40.3	38.9	38.1	29.2	49.2	38.3	29.8	27.4	34.3	47.5	52.9	46.1	47.3	62.4	49.4	47.8	47.6	35.8	22.9	32.4	15	45.1	33.4	37.3	33.3	35.2	22.6	66	88.6	84	68.5	48.7	53.2	29.7	26.5	37	59.7	100.5	70.8	31.4
Appbp2os	1.2	0	0	5.6	1	1.8	1.2	0.6	0.9	3	3.6	3.4	2.9	1.1	0	1.4	4.6	0	4.1	0	2.2	5.9	2.4	2.5	0	1	0	0	1.7	5	2	0	3.6	0	0.7	0	0	1.7	4	2	5.3	3.1	0	0.8	2.1	1.7	0	0	1.5
Appl1	8.5	9.7	14.2	16.7	16.1	10	7.2	13.3	6.1	14.9	13.6	15.7	11.7	12.8	10.2	4.3	1.5	7.1	5.4	13.9	6.6	5.9	5.6	5.7	5.8	5.2	7.2	4.9	3.4	10	7.8	3.7	10.8	13.6	9.7	19.3	8.1	7.5	4.9	8.1	8.6	13.1	9	8.3	14.8	5.8	3.9	9.8	11.1
Appl2	17.9	17.3	26.8	14	9.1	10.9	18.1	12.6	10.5	9	15.4	6.7	13.1	19.3	21.7	11.4	10.6	18.9	10.9	25	13.2	11.8	5.6	15.8	12.8	8.3	11.3	6.5	5.1	7.5	11.8	18.6	12	19.7	19.5	17	16.2	16.3	9.9	14.7	9.2	10.8	20.7	17.4	23.2	40.6	25.1	29.5	15
Aprt	621.6	684.4	599.6	612.4	603.2	615.8	562.8	698.7	827.5	868.6	843.9	759.5	462.8	429.1	483.7	1321.8	1070	1123	1128.4	950.9	1141.4	944.4	1119.1	1044.5	951.9	907.3	1027.9	1620.2	1546.8	1257.6	460.4	508.3	525.1	558.7	524.5	486.9	1416.9	1278.9	1319.1	1160.1	1344.4	1345.8	414.7	449.9	431.2	462.6	578.1	559	515.8
Aqp1	3.9	1.1	6.3	12.6	14.1	17.2	15.7	18.1	14	20.9	9	5.6	5.8	5.4	24.2	12.8	7.6	2.4	13.6	9.3	11	76.8	21.6	46.2	24.5	21.8	19.4	14.7	30.7	37.6	3.9	1.2	0	6.1	3	0	18.9	40.1	43.5	54.8	56.6	58.6	7.8	16.6	10.6	67.2	203	89.8	0.5
Aqp11	1.9	4.3	6.3	1.4	2	3.6	0	2.4	7.9	7.5	5.4	7.9	8.8	5.4	6.4	7.1	3	4.7	8.1	6.5	7.7	1.7	7.2	3.8	11.7	1	2	0	3.4	7.5	3.9	1.2	2.4	10.6	3.7	5.7	4	2.5	4.9	2	1.3	3.1	1.3	4.1	1.1	7.5	13.5	9.1	7.7
Aqp3	102.6	81.1	85.2	4.2	10.1	1.8	8.4	1.2	4.4	9	8.1	2.2	11.7	10.7	7.7	110.9	118.5	114.7	24.4	21.3	12.1	10.1	7.2	4.4	1.2	2.1	1	13.1	3.4	5	11.8	1.2	7.2	62.1	71.2	75.9	12.1	3.3	5.9	7.6	5.9	12.3	3.9	1.7	0	0.4	1.9	0	268.3
Aqp5	0.4	0	0	1.4	8.1	3.6	2.4	1.8	1.8	1.5	0.9	1.1	8.8	3.2	2.6	1.4	1.5	1.2	2.7	0	4.4	0.8	1.6	1.9	1.2	5.2	3.1	3.3	5.1	2.5	1.3	0	2.4	0	3	1.1	0	0	0	1.5	3.3	2.3	2.6	6.6	3.2	0.4	1.9	0.7	0
Aqp8	7	5.4	11	1.4	0	0.9	2.4	0.6	3.5	3	0	0	7.3	9.6	11.5	22.7	16.7	17.7	1.4	0	0	0	0	0	0	0	0	3.3	1.7	0	0.7	1.2	0	6.1	9.7	4.5	0	0.4	0	0	0	0.8	1.3	0	0	171.2	282.3	190.8	1.5
Aqp9	18.3	17.3	14.2	1.4	1	4.5	0	5.4	1.8	1.5	4.5	5.6	0	0	0	15.6	16.7	24.8	5.4	5.6	5.5	0.8	7.2	3.8	4.7	4.1	0	1.6	5.1	10	0.7	0	0	4.5	9.7	1.1	1.3	1.3	0	0	0	0	0	0	1.1	0	0	0	1.5
Aqr	87	83.2	91.5	104.6	98.7	130.4	86.8	129.5	110.6	114.9	108.4	117.8	160.6	156.2	105.9	75.3	77.5	88.7	74.6	77	80.1	80.2	67.2	79.8	94.4	104.6	75.7	68.7	80.2	70.1	156.1	150.9	142.1	93.9	92.2	113.2	75.4	72.3	86	83.3	64.5	59.4	60.7	43.1	41.2	44.8	44.5	37.9	92.3
Araf	77.7	70.3	67.9	51.6	65.5	58.9	48.2	61.4	55.3	64.2	65.1	68.4	52.6	58.9	42.1	112.3	88.2	108.8	71.9	82.6	93.3	78.5	60	71.6	65.2	66.3	76.7	55.6	54.6	72.7	59.4	69.3	55.4	63.6	59.2	53.2	60.6	64.8	69.2	58.4	67.8	66.4	99.5	93.6	88.8	61.8	81.2	75.1	41.1
Arap1	45.1	37.8	50.5	121.4	73.5	69.7	49.4	53	50.9	65.7	66	61.7	26.3	31	45.9	103.8	85.1	81.6	84.1	59.4	72.4	76	63.2	74.1	82.7	99.4	84.9	78.6	71.7	65.1	35.3	30.9	44.6	72.7	58.4	38.5	66	62.7	55.3	61.4	45.4	52.5	82.7	64.6	62.3	45.2	59.9	45.6	40.6
Arap2	2.3	3.2	3.2	5.6	10.1	3.6	6	7.2	6.1	9	9	5.6	2.9	1.1	2.6	0	4.6	4.7	8.1	9.3	7.7	16	13.6	12.7	10.5	9.3	11.3	13.1	18.8	20	2.6	1.2	4.8	3	1.5	0	6.7	8.4	6.9	14.7	6.6	21.6	2.6	4.1	4.2	18.2	7.7	13.3	1.9
Arap3	2.7	6.5	1.6	4.2	2	5.4	6	1.8	6.1	11.9	3.6	6.7	19	11.8	11.5	4.3	0	4.7	13.6	19.5	12.1	8.4	16	10.1	17.5	10.4	19.4	9.8	10.2	5	3.3	4.9	3.6	4.5	3.7	3.4	8.1	20.1	14.8	12.7	12.5	15.4	11.6	4.1	6.3	1.7	5.8	3.5	0
Arc	26.8	31.4	30	54.4	33.2	39.8	25.3	11.4	23.7	11.9	10.8	13.5	23.4	23.5	20.4	18.5	4.6	11.8	5.4	4.6	7.7	14.3	4	5.1	14	6.2	6.1	1.6	1.7	2.5	35.9	21	30.1	42.4	42.7	30.6	1.3	2.9	3	3.6	3.3	2.3	2.6	0.8	1.1	13.3	11.6	12.6	23.2
Arcn1	215.6	206.5	190.9	111.6	176.2	186.5	86.8	228.9	107.1	158.2	216.8	224.4	154.8	177.6	127.6	194.7	250.8	249.4	158.7	212.4	140.5	171.3	211.3	202.7	245.8	200.9	207.6	93.3	114.4	112.7	206.4	211.5	258.9	166.6	147.6	246.9	218.2	246.2	259.9	189.4	217.8	185.2	219.6	251.9	272.6	136.8	189.5	145.2	125.7
Areg	1.2	0	1.6	11.2	11.1	10.9	1.2	1.2	0	0	2.7	1.1	4.4	0	0	1.4	0	0	0	1.9	3.3	3.4	0	0	9.3	7.3	4.1	9.8	5.1	5	0	0	0	0	0	0	2.7	1.3	3	2	2	0.8	1.3	2.5	4.2	2.1	3.9	0.7	0
Arel1	23.3	19.5	25.2	23.7	25.2	26.3	21.7	22.3	17.6	29.8	23.5	28	19	27.8	24.2	24.2	27.4	18.9	23.1	26	19.8	18.6	28.8	20.3	29.1	21.8	32.7	24.5	32.4	62.6	19.6	16.1	16.9	19.7	13.5	34	17.5	25.1	19.8	27.4	23	34	49.1	42.3	43.3	40.2	42.5	51.9	21.8
Arf1	435.9	432.5	492.3	438.1	578	537	445.9	594.5	398.4	525.3	615.3	510.5	439.5	506.2	402	612.6	677.9	656.1	642.9	670.7	516.9	572.2	586	578.3	681.6	687.8	726.2	554.8	587.3	591.2	475.5	434.1	373.3	422.5	430.8	411.1	703.1	645.7	606.7	670.2	717.3	627.4	847.5	708.4	749.2	627.2	1038.3	586.4	475.7
Arf2	40.4	35.7	26.8	27.9	39.3	30.8	15.7	31.3	21.9	20.9	22.6	28	20.4	22.5	15.3	25.6	25.8	17.7	32.6	36.2	18.7	49	30.4	39.3	44.3	49.7	33.8	37.6	23.9	35.1	24.2	22.3	15.7	27.3	13.5	17	51.2	56.8	36.6	52.3	69.8	65.6	74.9	78.7	58.1	32.3	23.2	28.1	22.2
Arf3	83.5	99.5	56.8	156.2	144	119.5	137.4	131.3	172.9	123.9	131.9	118.9	124.1	105.9	120	127.9	121.6	133.6	90.9	123.4	124	173	139.3	145.7	161.9	155.4	154.4	206.2	233.9	172.9	109.7	102.7	104.8	118.1	105.7	132.5	130.6	135.4	127.5	147.2	167.1	158.2	232.6	291.6	250.5	184.1	170.2	178.2	113.1
Arf4	160.8	149.2	200.4	223.2	225.6	198.3	153	183.7	196.6	188	196.1	189.6	157.7	189.4	167.2	112.3	118.5	235.2	132.9	147.5	132.8	212.7	248.2	212.2	226	142.9	217.8	243.8	256.1	290.6	140.4	126.2	169.8	169.6	165.6	236.7	161.6	192.7	170	190.4	219.1	194.5	717	433.3	504.1	368.9	152.8	272.9	118.9
Arf5	150.7	180.6	194.1	164.6	176.2	136.7	165.1	153.6	183.4	167.1	142.8	160.4	211.7	165.9	197.8	245.9	199.1	152.5	259	214.3	319.4	254.9	226.5	202	189.9	231	221.9	234	225.4	238	134.5	129.9	160.2	181.7	219.5	171	312.5	277.5	289.5	363.5	338.2	361.1	314	392.7	271.6	263.6	653.6	460.1	177.4
Arf6	4.7	18.4	6.3	9.8	6	14.5	9.6	16.9	14	11.9	9.9	10.1	17.5	5.4	6.4	2.8	0	14.2	5.4	9.3	5.5	7.6	7.2	7.6	4.7	5.2	10.2	4.9	5.1	7.5	7.8	9.9	9.6	0	5.2	5.7	5.4	3.3	4	3	4.6	3.9	5.2	12.4	16.9	14.9	7.7	9.1	6.8
Arfgap1	51.7	46.5	52.1	72.5	52.4	61.6	65.1	55.4	72	46.3	43.4	65.1	81.8	61	67.6	41.2	59.3	52	67.8	44.5	61.5	57.4	59.2	75.4	52.4	69.4	58.3	70.4	81.9	70.1	48.3	37.1	34.9	63.6	32.2	36.2	70	80.2	80	91.9	76.3	71.8	109.8	131.7	124.7	155.9	135.4	175.4	59.5
Arfgap2	19	20.5	18.9	23.7	22.2	19	22.9	21.7	24.6	16.4	18.1	18	2.9	22.5	21.7	12.8	22.8	15.4	17.6	22.3	28.5	21.1	25.6	27.2	24.5	19.7	25.6	58.9	30.7	20	17.6	11.1	18.1	15.1	15	19.3	13.5	17.1	20.8	25.4	27	27.8	34.9	27.3	18	32.7	19.3	19.6	17.4
Arfgap3	17.5	20.5	22.1	19.5	35.2	17.2	15.7	18.7	25.4	16.4	21.7	16.8	19	10.7	19.1	61.1	35	59.1	35.3	29.7	38.4	41.4	35.2	39.3	28	19.7	31.7	26.2	35.9	22.5	20.2	28.4	14.5	25.7	18.7	30.6	48.5	30.1	34.6	42.1	46.7	37.8	148.6	174.8	143.7	101.6	133.4	103.8	29.5
Arfgef1	24.9	20.5	33.1	12.6	12.1	22.6	15.7	34.3	17.6	14.9	35.2	32.5	19	26.8	20.4	27	18.2	43.7	39.3	35.3	29.6	43.9	68	44.3	33.8	33.1	32.7	24.5	22.2	22.5	16.3	23.5	14.5	33.3	26.2	36.2	32.3	46	34.6	53.3	44.7	33.2	19.4	29	24.3	54.3	42.5	47	23.2
Arfgef2	21.4	21.6	14.2	33.5	22.2	19	12.1	17.5	13.2	26.9	13.6	21.3	13.1	21.4	11.5	25.6	21.3	41.4	23.1	15.8	25.2	21.9	26.4	26.6	19.8	18.6	18.4	16.4	37.6	20	22.2	8.7	14.5	19.7	13.5	20.4	14.8	32.6	23.7	28.4	32.2	25.5	31	45.6	35.9	26.9	13.5	25.3	25.6
Arfgef3	1.6	1.1	1.6	2.8	2	1.8	3.6	1.2	2.6	1.5	3.6	1.1	5.8	3.2	2.6	1.4	0	2.4	2.7	3.7	3.3	3.4	6.4	1.9	3.5	1	2	0	8.5	2.5	0	1.2	1.2	3	3	2.3	2.7	0	0	1.5	0.7	0	0	3.3	0	0	0	0	0.5
Arfip1	9.7	11.9	14.2	16.7	13.1	19	7.2	9.6	15.8	14.9	17.2	12.3	10.2	17.1	8.9	4.3	3	4.7	1.4	5.6	11	11.8	8.8	12	16.3	10.4	12.3	16.4	15.4	7.5	12.4	12.4	12	12.1	4.5	13.6	12.1	9.2	6.9	10.2	15.1	13.1	24.5	16.6	31.7	38.1	5.8	19.6	8.2
Arfip2	5.1	2.2	1.6	5.6	20.1	11.8	6	9	7	3	11.7	6.7	7.3	4.3	3.8	5.7	12.2	1.2	4.1	3.7	5.5	2.5	8.8	10.8	5.8	3.1	13.3	4.9	10.2	15	2	3.7	2.4	6.1	11.2	4.5	8.1	7.1	9.9	5.6	7.2	7.7	24.5	21.5	20.1	9.9	9.7	2.1	2.9
Arfrp1	19.8	23.8	20.5	19.5	29.2	25.4	16.9	16.3	22.8	26.9	23.5	18	16.1	16.1	15.3	27	24.3	16.6	31.2	26	30.7	26.2	28.8	22.2	4.7	23.8	21.5	29.5	22.2	10	7.8	8.7	15.7	27.3	31.5	26	13.5	16.3	23.7	20.3	23.7	12.3	40.1	40.6	37	18.2	29	26	17.9
Arg1	0	0	0	1.4	1	0.9	1.2	0	0	0	0.9	0	1.5	1.1	0	0	0	0	0	0	0	0.8	0	0.6	0	2.1	3.1	0	0	0	0	1.2	0	0	0	0	0	0	0	0	0.7	0	29.7	32.3	30.6	0.8	0	0	0
Arglu1	71.9	72.4	64.7	65.6	49.3	76.1	71.1	75.9	80.7	58.2	56	70.7	52.6	72.8	56.2	52.6	36.5	39	48.8	62.2	53.8	38.8	44.8	43.1	54.8	67.3	72.6	60.6	75.1	60.1	60.7	63.1	85.5	39.4	51	39.6	49.8	45.1	47.4	64	62.5	46.3	33.6	30.7	42.3	43.5	50.3	37.2	58
Arhgap1	54	48.7	45.8	96.3	109.8	71.5	83.1	74.7	94.8	67.2	56.9	53.9	59.9	54.6	57.4	65.4	66.9	72.1	77.3	63.1	65.8	89.5	83.3	75.4	74.6	86	91	114.6	146.8	77.7	54.9	56.9	55.4	43.9	56.2	40.8	101	104.1	97.8	124.4	111.2	134.3	202.8	188.1	162.7	201.9	249.4	202.7	105.9
Arhgap10	16.7	18.4	15.8	34.9	23.2	19.9	45.8	28.9	43	58.2	27.1	28	32.1	20.3	42.1	46.9	36.5	18.9	74.6	89.1	92.2	62.5	72	96.9	58.3	73.5	60.3	126	170.7	165.3	15	17.3	9.6	13.6	17.2	23.8	72.7	59.3	60.3	87.3	113.2	94.1	50.4	45.6	57.1	56.4	87	54	10.6
Arhgap11a	54.4	35.7	47.3	37.7	57.4	62.5	54.2	62	54.4	67.2	53.3	71.8	54	59.9	58.7	46.9	76	36.6	44.8	70.5	72.4	48.1	48	41.8	45.4	53.9	51.1	27.8	42.7	35.1	56.8	37.1	55.4	25.7	36.7	43	41.8	35.1	38.5	35.5	34.9	45.5	2.6	4.1	4.2	40.6	29	44.9	34.8
Arhgap12	11.7	16.2	22.1	12.6	7	5.4	7.2	10.8	8.8	10.4	10.8	12.3	8.8	11.8	11.5	7.1	3	10.6	5.4	13	7.7	6.8	8.8	10.1	4.7	0	3.1	3.3	5.1	0	9.8	9.9	12	6.1	7.5	7.9	1.3	8.8	5.9	2	2.6	3.9	5.2	4.1	5.3	11.6	1.9	7	7.3
Arhgap17	66.8	67	58.4	57.2	46.3	54.3	55.4	62	57.9	55.2	52.4	52.7	59.9	58.9	38.3	68.2	80.6	81.6	67.8	67.7	58.2	79.3	80.1	76.6	62.9	57	62.4	81.8	85.4	82.7	60.7	49.5	49.4	75.7	54.7	57.8	71.4	93.6	87	82.2	71.1	93.4	69.8	57.2	76.1	109.4	116	112.9	103.4
Arhgap18	0.4	0	0	0	5	1.8	3.6	3.6	4.4	4.5	3.6	0	0	4.3	2.6	0	0	1.2	0	0.9	1.1	1.7	2.4	0.6	2.3	3.1	1	1.6	0	0	0	0	1.2	0	1.5	1.1	0	5.9	0	0.5	0.7	0	0	0.8	0	2.5	0	2.1	0.5
Arhgap19	51.3	53	72.6	25.1	47.3	42.6	34.9	63.2	26.3	46.3	74.1	72.9	55.5	73.8	47.2	45.5	62.3	74.5	62.4	72.4	46.1	50.6	44.8	45.6	62.9	46.6	43	14.7	22.2	15	69.9	71.7	86.7	45.4	50.2	69.1	47.1	45.1	45.5	41.1	42.1	41.7	9	4.1	3.2	15.3	27.1	26	39.6
Arhgap21	74.6	56.2	83.6	46	47.3	50.7	49.4	63.8	53.5	46.3	83.1	84.1	61.3	55.6	37	49.7	59.3	67.4	57	90.9	64.8	123.2	82.5	84.9	75.7	107.7	75.7	73.6	52.9	57.6	36.6	22.3	39.7	30.3	30	53.2	66	65.2	49.4	85.8	63.2	80.3	28.4	34.8	32.8	65.9	54.1	67.3	31.4
Arhgap22	5.8	8.6	9.5	12.6	22.2	13.6	8.4	9	9.7	11.9	10.8	11.2	32.1	16.1	17.9	5.7	3	3.5	23.1	24.1	19.8	40.5	51.2	37.4	36.1	34.2	19.4	36	42.7	40.1	3.9	12.4	2.4	13.6	6	17	53.9	35.1	45.5	47.7	46.1	52.5	7.8	9.9	14.8	11.2	17.4	9.8	2.9
Arhgap23	15.5	17.3	33.1	51.6	43.3	49.8	68.7	37.3	56.2	49.2	31.6	39.3	36.5	38.5	49.8	37	54.7	37.8	71.9	60.3	81.2	115.6	124.9	133	85.1	117	94.1	188.2	145.1	170.4	38.5	30.9	28.9	36.3	32.2	24.9	119.9	115.8	115.6	139.6	127.7	149.7	153.7	170.7	170.1	300.1	205	273.6	42.5
Arhgap24	1.6	0	1.6	5.6	6	5.4	0	2.4	0	0	3.6	2.2	2.9	2.1	8.9	1.4	0	1.2	4.1	0	0	13.5	6.4	11.4	8.2	4.1	3.1	0	8.5	10	1.3	7.4	1.2	1.5	1.5	3.4	6.7	4.6	4.9	7.1	11.8	3.1	62	63	71.9	12.9	5.8	9.8	0.5
Arhgap27	5.1	8.6	3.2	12.6	9.1	8.1	12.1	13.3	7.9	11.9	10.8	10.1	16.1	23.5	25.5	9.9	6.1	2.4	17.6	14.8	19.8	31.2	27.2	25.3	12.8	18.6	16.4	21.3	37.6	37.6	6.5	14.8	8.4	12.1	6	3.4	16.2	25.1	26.7	37.1	41.5	37	16.8	11.6	10.6	28.2	11.6	20.3	1.9
Arhgap28	5.8	9.7	7.9	4.2	5	8.1	14.5	8.4	7	4.5	10.8	10.1	16.1	12.8	15.3	2.8	12.2	2.4	9.5	4.6	6.6	12.7	7.2	7	9.3	12.4	2	3.3	6.8	2.5	8.5	8.7	12	4.5	5.2	6.8	12.1	13.4	17.8	21.3	11.8	14.7	7.8	9.9	12.7	31.1	34.8	16.8	4.8
Arhgap29	36.1	32.4	47.3	40.5	25.2	39.8	38.6	38.6	41.2	35.8	38.9	43.8	42.3	18.2	21.7	48.3	38	41.4	28.5	46.4	51.6	43	45.6	38.6	46.6	24.9	44	27.8	23.9	20	11.8	6.2	9.6	10.6	16.5	22.6	10.8	20.9	18.8	23.9	23.7	30.1	45.2	63	57.1	48.5	50.3	46.3	1.9
Arhgap30	1.9	1.1	4.7	0	3	1.8	0	0.6	0	0	0	1.1	1.5	3.2	1.3	4.3	1.5	4.7	2.7	2.8	2.2	0.8	1.6	0	0	1	0	0	1.7	0	6.5	1.2	3.6	3	3.7	2.3	0	0.4	0	0	0	0	3.9	0.8	4.2	0	0	0	1.5
Arhgap31	0.8	1.1	0	5.6	14.1	9.1	3.6	4.2	4.4	0	1.8	2.2	4.4	0	1.3	2.8	0	1.2	5.4	3.7	4.4	15.2	18.4	15.8	5.8	13.5	13.3	19.6	20.5	2.5	0.7	2.5	2.4	0	0	0	13.5	16.7	13.8	22.3	22.4	22.4	24.5	44.7	46.5	24.5	5.8	30.9	0.5
Arhgap32	2.3	1.1	11	4.2	6	2.7	3.6	4.8	2.6	4.5	1.8	3.4	2.9	2.1	1.3	2.8	1.5	2.4	0	2.8	0	0.8	0.8	1.3	1.2	2.1	1	1.6	0	0	7.2	2.5	9.6	6.1	5.2	7.9	0	0.4	0	0	0	1.5	0	0	0	0.4	3.9	0	5.3
Arhgap33	6.6	0	7.9	4.2	3	4.5	9.6	6	13.2	4.5	9	4.5	5.8	8.6	12.8	9.9	7.6	4.7	4.1	4.6	15.4	5.9	6.4	6.3	2.3	3.1	2	1.6	6.8	10	4.6	7.4	2.4	6.1	12.7	7.9	1.3	4.6	5.9	8.6	3.3	8.5	3.9	5.8	2.1	13.7	19.3	14.7	2.4
Arhgap33os	3.1	7.6	3.2	0	4	0	2.4	0.6	1.8	0	1.8	0	1.5	1.1	1.3	4.3	1.5	0	2.7	0	0	0.8	0	0.6	0	0	0	0	0	2.5	0	0	0	4.5	3.7	2.3	0	0	3	0	0.7	0	0	0	0	0	0	0	0
Arhgap35	57.1	72.4	63.1	168.8	110.8	107.8	166.3	92.8	143	106	87.6	107.7	109.5	91	93.2	79.6	59.3	67.4	70.5	76.1	63.7	107.2	79.3	67.1	136.3	128.4	137	150.6	136.6	117.7	74.5	90.3	77.1	50	59.2	43	92.9	95.7	98.8	105.1	87.5	92.6	121.4	158.2	138.4	179.1	121.8	139.6	65.3
Arhgap39	21.8	23.8	23.7	12.6	18.1	23.5	12.1	19.3	15.8	19.4	15.4	24.7	29.2	9.6	15.3	29.8	30.4	24.8	36.6	13	38.4	14.3	20.8	12.7	12.8	15.5	12.3	19.6	10.2	22.5	26.1	23.5	18.1	27.3	21.7	28.3	43.1	25.1	27.7	30.5	22.4	23.9	12.9	9.9	4.2	10.4	11.6	6.3	18.9
Arhgap4	1.6	5.4	1.6	0	2	0	6	1.8	3.5	3	0.9	0	1.5	3.2	6.4	1.4	1.5	3.5	2.7	0	1.1	1.7	0	1.9	1.2	2.1	0	0	0	0	2.6	1.2	1.2	9.1	7.5	6.8	2.7	4.6	3	2.5	2.6	0.8	12.9	1.7	3.2	1.7	1.9	0	2.9
Arhgap44	17.9	13	15.8	23.7	9.1	12.7	9.6	14.5	15.8	11.9	10.8	10.1	11.7	23.5	10.2	24.2	24.3	23.6	4.1	9.3	7.7	6.8	3.2	8.9	8.2	7.3	10.2	8.2	8.5	22.5	9.8	11.1	7.2	4.5	13.5	14.7	5.4	6.3	6.9	8.1	7.9	12.3	15.5	10.8	12.7	12.9	30.9	31.6	27.6
Arhgap45	36.9	29.2	34.7	15.3	8.1	4.5	16.9	13.9	11.4	9	6.3	14.6	8.8	11.8	14	32.7	33.4	30.7	16.3	15.8	28.5	8.4	4	3.8	7	8.3	3.1	4.9	5.1	7.5	14.4	17.3	15.7	63.6	81.7	47.6	44.4	20.9	25.7	11.2	9.2	13.9	9	9.1	20.1	174.5	139.2	177.5	14
Arhgap6	0.4	0	0	1.4	3	2.7	2.4	1.2	0.9	6	2.7	1.1	1.5	2.1	0	0	1.5	3.5	2.7	0	1.1	2.5	0.8	1.3	2.3	1	0	6.5	6.8	0	1.3	0	1.2	0	0	0	1.3	0.4	2	1.5	1.3	3.9	5.2	3.3	2.1	19.5	3.9	12.6	0
Arhgap8	34.6	56.2	80.5	36.3	24.2	22.6	56.6	30.1	49.1	49.2	45.2	48.2	92	85.6	94.4	52.6	36.5	23.6	96.3	113.2	126.2	128.3	145.7	145	52.4	70.4	67.5	93.3	90.5	110.2	37.9	44.5	37.3	80.3	65.9	64.5	125.3	101.6	93.9	142.7	120.4	146.6	1.3	0.8	3.2	3.7	17.4	11.2	36.3
Arhgap9	3.1	8.6	7.9	15.3	8.1	10	10.8	7.8	7.9	14.9	14.5	14.6	16.1	12.8	6.4	18.5	13.7	11.8	33.9	26.9	36.2	48.1	28	25.3	18.6	10.4	9.2	24.5	22.2	35.1	8.5	17.3	8.4	12.1	6.7	11.3	37.7	26.7	33.6	35	28.3	29.3	3.9	1.7	4.2	0.4	0	1.4	21.3
Arhgdia	434.7	406.5	404	1202.6	676.7	659.2	983.3	603.6	938.9	680.5	628	612.6	626.4	490.1	686.6	739.1	547.1	510.7	596.8	516.7	685.9	703.9	548.4	533.9	669.9	756.1	685.2	1294.5	1268.5	1159.9	482.6	477.4	487.8	576.9	524.5	447.3	685.6	559.6	601.8	791	793.6	787.1	1135.6	1111.9	1053.6	1342.3	1237.5	1333.4	717.8
Arhgdib	14	9.7	9.5	113	104.7	95.1	53	42.8	71.1	19.4	17.2	23.6	23.4	16.1	21.7	34.1	25.8	37.8	28.5	26	32.9	61.6	53.6	61.4	120	77.7	90	183.3	150.2	167.8	23.5	17.3	26.5	21.2	23.2	24.9	82.2	85.3	86	100	98.7	132.7	161.5	125.1	159.6	248.7	274.6	240.6	5.8
Arhgdig	27.2	31.4	60	27.9	37.3	42.6	57.8	35.5	45.6	52.2	31.6	46	77.4	50.3	47.2	42.6	35	37.8	19	14.8	35.1	16	20	25.3	38.4	30	28.6	29.5	34.1	55.1	37.2	42.1	36.1	51.5	58.4	52.1	17.5	25.1	23.7	27.4	25	26.2	38.8	24.9	27.5	6.6	1.9	4.9	8.7
Arhgef1	103.3	125.4	145.2	180	121.9	148.5	204.9	135.5	217.6	197	178.9	173.9	147.5	120.9	169.7	160.6	162.6	122.9	248.2	196.7	241.4	222.8	200.9	172.3	157.3	158.5	145.2	281.5	221.9	187.9	146.3	113.8	118	154.4	127.4	108.7	189.9	167.6	184.8	187.3	187.5	177.5	140.8	129.2	107.8	109.9	85.1	101	71.1
Arhgef10	7.8	8.6	12.6	11.2	11.1	11.8	12.1	7.8	13.2	25.4	8.1	11.2	14.6	13.9	12.8	9.9	16.7	8.3	23.1	5.6	16.5	17.7	12.8	15.8	11.7	6.2	10.2	13.1	18.8	25.1	4.6	4.9	3.6	18.2	9.7	14.7	12.1	18.8	17.8	25.9	15.8	19.3	36.2	42.3	29.6	28.2	15.5	31.6	4.4
Arhgef10l	3.9	8.6	4.7	16.7	13.1	16.3	12.1	6.6	13.2	7.5	3.6	10.1	23.4	17.1	20.4	12.8	4.6	7.1	9.5	8.3	9.9	16.9	12.8	12.7	8.2	12.4	7.2	18	15.4	12.5	11.1	14.8	21.7	15.1	6.7	4.5	10.8	7.1	6.9	18.3	27	18.5	53	67.9	43.3	12	5.8	9.8	41.1
Arhgef11	32.6	27	37.9	16.7	25.2	32.6	28.9	21.7	26.3	26.9	24.4	29.2	27.7	22.5	19.1	24.2	19.8	35.5	31.2	29.7	28.5	37.1	28.8	30.4	26.8	28	33.8	19.6	27.3	20	22.9	28.4	27.7	21.2	27.7	17	51.2	34.7	39.5	45.2	38.8	38.6	42.6	49.7	24.3	31.9	30.9	26	17.4
Arhgef12	40.8	27	31.6	34.9	57.4	33.5	44.6	36.1	36	31.3	32.5	38.1	20.4	23.5	16.6	32.7	77.5	67.4	27.1	48.2	48.3	44.7	42.4	35.5	35	57	40.9	34.4	59.8	57.6	42.5	24.7	16.9	16.7	24	30.6	26.9	36.4	36.6	48.2	35.5	42.4	62	83.7	97.2	36.9	42.5	46.3	28.5
Arhgef15	3.1	1.1	1.6	5.6	1	2.7	3.6	4.8	6.1	4.5	1.8	3.4	1.5	0	1.3	2.8	1.5	2.4	1.4	0	3.3	0	0	0	1.2	0	0	0	0	0	7.8	8.7	9.6	1.5	2.2	5.7	0	1.7	1	0	0	0	0	0.8	0	0.4	0	0	5.3
Arhgef16	9.7	21.6	36.3	1.4	7	8.1	8.4	6	6.1	25.4	33.4	22.4	56.9	46	26.8	19.9	16.7	20.1	103.1	114.1	105.4	102.1	111.3	105.8	24.5	62.1	48.1	32.7	70	32.6	18.3	14.8	31.3	9.1	16.5	21.5	51.2	47.6	48.4	114.7	114.5	91.1	0	0	1.1	0.8	0	0	7.3
Arhgef17	1.6	5.4	1.6	4.2	13.1	3.6	3.6	3	9.7	1.5	1.8	4.5	4.4	2.1	1.3	4.3	4.6	5.9	5.4	4.6	5.5	5.1	6.4	7.6	3.5	5.2	4.1	6.5	8.5	17.5	2.6	4.9	4.8	1.5	3	0	2.7	4.6	7.9	10.7	15.1	16.2	16.8	40.6	26.4	15.3	9.7	18.2	1
Arhgef18	59.8	51.9	36.3	34.9	44.3	35.3	59	42.2	57.9	71.6	50.6	46	52.6	56.7	63.8	37	50.2	49.7	40.7	40.8	60.4	71.7	72.8	60.2	46.6	32.1	33.8	85.1	104.1	60.1	73.8	73	59	36.3	56.2	51	57.9	60.2	56.3	70.6	60.5	68.7	60.7	52.2	47.6	44.4	38.7	42.1	116
Arhgef19	8.2	6.5	12.6	9.8	8.1	6.3	7.2	7.2	11.4	9	6.3	6.7	14.6	16.1	10.2	9.9	7.6	8.3	8.1	8.3	11	8.4	3.2	5.7	3.5	8.3	7.2	9.8	13.7	7.5	9.8	8.7	12	10.6	17.2	11.3	5.4	3.8	4	10.7	8.6	6.2	23.3	26.5	28.5	8.3	0	8.4	18.4
Arhgef2	108.4	95.1	104.1	64.2	62.4	66.1	104.8	91.6	91.3	111.9	122	95.4	135.8	124.1	135.3	146.4	142.9	134.8	103.1	104.8	86.7	78.5	86.5	82.3	79.2	104.6	102.3	78.6	75.1	85.2	55.5	68	56.6	127.2	168.6	94	140.1	111.2	102.8	81.7	80.9	91.1	222.2	285.8	206.1	85.8	90.9	78.6	27.6
Arhgef25	38.9	35.7	37.9	23.7	43.3	38.9	26.5	30.1	18.4	41.8	53.3	42.6	92	69.6	67.6	31.3	18.2	18.9	31.2	30.6	29.6	44.7	40	42.4	46.6	63.2	40.9	29.5	27.3	32.6	57.5	73	57.8	37.9	45	48.7	44.4	45.6	56.3	65.5	61.2	50.2	180.9	164	174.4	39.8	34.8	44.2	8.2
Arhgef26	4.7	1.1	6.3	8.4	6	4.5	8.4	4.2	2.6	3	3.6	1.1	1.5	0	2.6	1.4	3	5.9	1.4	0.9	2.2	0	1.6	3.2	1.2	1	3.1	1.6	1.7	2.5	1.3	0	1.2	1.5	0.7	3.4	0	0	0	0.5	0	0	2.6	1.7	1.1	10.4	3.9	10.5	2.9
Arhgef28	11.3	14.1	9.5	4.2	16.1	9.1	10.8	3.6	7	7.5	5.4	5.6	5.8	4.3	5.1	1.4	10.6	8.3	2.7	1.9	1.1	11	6.4	5.7	9.3	12.4	4.1	3.3	12	2.5	5.2	4.9	8.4	10.6	9.7	9.1	2.7	6.3	6.9	6.6	11.2	10.8	46.5	56.3	33.8	53.5	100.5	83.5	0
Arhgef3	9.3	11.9	11	18.1	8.1	22.6	4.8	8.4	15.8	10.4	12.6	10.1	11.7	8.6	19.1	11.4	21.3	14.2	19	18.6	20.9	15.2	21.6	19.6	10.5	11.4	8.2	9.8	18.8	10	17	21	25.3	22.7	13.5	12.5	13.5	11.7	7.9	26.4	25.7	14.7	3.9	6.6	6.3	15.8	7.7	9.8	3.9
Arhgef37	0	0	0	0	0	0	0	0	0	0	0	0	0	0	1.3	0	0	0	1.4	0.9	0	0	0	0.6	0	1	0	1.6	1.7	0	0	0	0	0	0	0	2.7	0.8	1	3	4.6	2.3	0	0	0	0	0	0	0
Arhgef39	40	40	37.9	32.1	22.2	24.4	31.3	35.5	33.3	37.3	46.1	39.3	42.3	31	33.2	32.7	36.5	28.4	54.3	58.4	65.8	35.4	36.8	38	23.3	29	25.6	34.4	32.4	37.6	26.8	30.9	25.3	51.5	43.5	44.2	28.3	30.9	37.5	18.3	25	17.7	5.2	2.5	2.1	17	34.8	21.7	44.5
Arhgef4	1.6	1.1	6.3	9.8	1	0.9	1.2	3	1.8	1.5	1.8	3.4	1.5	5.4	5.1	7.1	4.6	8.3	2.7	0.9	1.1	2.5	0.8	1.9	3.5	1	1	1.6	1.7	10	3.3	0	3.6	3	2.2	3.4	2.7	2.5	1	3	2.6	2.3	1.3	9.1	4.2	0.4	1.9	3.5	5.3
Arhgef40	2.7	1.1	1.6	29.3	48.3	34.4	13.3	12.6	17.6	14.9	5.4	9	27.7	17.1	20.4	5.7	18.2	7.1	13.6	6.5	11	28.7	18.4	20.9	26.8	30	38.9	63.8	54.6	65.1	7.2	6.2	4.8	19.7	8.2	9.1	49.8	45.1	34.6	21.8	30.3	23.2	149.9	154.1	159.6	129.8	125.7	113.6	4.8
Arhgef5	4.7	4.3	9.5	19.5	22.2	19	24.1	16.9	14.9	17.9	17.2	18	11.7	17.1	20.4	12.8	7.6	9.5	31.2	21.3	29.6	46.4	55.2	60.2	48.9	43.5	28.6	47.5	54.6	72.7	12.4	6.2	2.4	9.1	7.5	9.1	48.5	56	44.5	56.4	52	64.8	53	32.3	34.9	237.5	353.8	233.6	1
Arhgef6	0	0	0	0	0	0	0	0.6	0	0	0	1.1	1.5	0	1.3	0	1.5	0	0	0	0	3.4	3.2	7.6	1.2	0	0	3.3	6.8	5	0	0	0	0	0	0	1.3	2.9	4.9	7.6	8.6	6.9	2.6	1.7	0	0.8	0	0	0
Arhgef7	29.5	17.3	25.2	39.1	41.3	34.4	66.3	44	41.2	31.3	30.7	41.5	36.5	34.2	47.2	37	38	26	42	38	40.6	37.1	34.4	29.8	43.1	39.4	47	104.7	78.5	77.7	45.7	47	34.9	37.9	30.7	28.3	60.6	51.4	51.4	41.6	51.3	43.2	68.5	51.4	60.2	43.5	32.9	56.1	43
Arid1a	129	123.3	116.8	167.4	182.3	169.3	198.8	166.3	214.1	147.7	120.2	157.1	178.1	213	153.1	135	104.9	106.4	109.9	135.4	121.8	141.8	117.7	102	121.2	144	115.6	112.9	112.7	110.2	227.9	206.5	203.5	145.4	141.6	139.3	94.3	122.9	129.4	115.8	81.6	119.6	65.9	83.7	69.7	133.5	108.3	159.2	129.1
Arid2	1.9	6.5	7.9	5.6	2	7.2	12.1	5.4	6.1	0	2.7	3.4	5.8	7.5	7.7	1.4	0	1.2	1.4	1.9	0	1.7	4.8	2.5	3.5	2.1	4.1	0	0	2.5	3.3	7.4	2.4	3	11.2	3.4	0	2.5	3	1.5	2	1.5	0	0	1.1	8.3	0	4.2	4.8
Arid3a	26	41.1	36.3	47.4	29.2	18.1	31.3	42.2	30.7	44.8	53.3	51.6	38	35.3	52.3	39.8	39.5	47.3	170.9	187.4	155.8	119.8	133.7	124.1	65.2	95.3	86.9	80.2	81.9	85.2	17.6	26	20.5	33.3	25.5	38.5	113.1	120.4	135.4	202.6	169.1	189.1	14.2	14.9	12.7	68.8	42.5	52.6	18.4
Arid3b	117.7	128.7	104.1	153.5	121.9	96	173.5	119.3	130.7	146.3	118.4	124.5	121.2	110.2	155.7	123.7	150.5	87.5	62.4	80.7	80.1	49.8	62.4	67.1	80.4	112.9	92	78.6	39.3	40.1	92.1	98.9	95.1	137.8	120.6	116.6	40.4	45.1	37.5	45.2	45.4	40.1	10.3	5.8	2.1	51.4	88.9	37.9	83.6
Arid4a	14.4	18.4	9.5	2.8	16.1	17.2	6	10.8	4.4	6	11.7	15.7	16.1	8.6	12.8	9.9	16.7	10.6	2.7	5.6	5.5	8.4	8.8	8.9	2.3	7.3	7.2	1.6	6.8	12.5	20.2	16.1	22.9	4.5	8.2	19.3	8.1	9.2	5.9	9.6	4.6	4.6	9	20.7	14.8	8.7	3.9	7.7	10.6
Arid4b	11.3	10.8	12.6	15.3	14.1	9.1	9.6	15.1	14	16.4	7.2	15.7	14.6	6.4	5.1	5.7	9.1	11.8	4.1	10.2	4.4	11.8	9.6	19.6	11.7	8.3	3.1	8.2	1.7	22.5	11.8	11.1	13.2	7.6	6.7	10.2	9.4	10.9	10.9	12.2	11.2	6.2	6.5	15.7	4.2	16.6	1.9	9.8	7.7
Arid5b	5.4	3.2	3.2	4.2	1	1.8	4.8	1.2	3.5	0	0.9	1.1	1.5	4.3	2.6	4.3	7.6	3.5	0	1.9	2.2	3.4	1.6	3.2	2.3	5.2	1	4.9	1.7	0	8.5	2.5	2.4	3	4.5	3.4	5.4	3.3	5.9	3	2.6	1.5	3.9	1.7	6.3	4.1	5.8	7	4.4
Arih2	143	139.5	140.4	120	92.6	96	77.1	91	73.7	92.5	100.3	108.8	51.1	54.6	54.9	153.5	145.9	146.6	70.5	78.9	68	65.8	62.4	72.2	86.2	82.9	70.6	86.7	80.2	70.1	76.4	71.7	60.2	104.5	78.7	81.5	82.2	81.5	87.9	74.1	79	72.5	53	48.1	55	40.6	56.1	42.8	211.2
Arl1	10.5	9.7	14.2	7	18.1	9.1	10.8	9.6	7	9	15.4	7.9	4.4	17.1	11.5	8.5	12.2	15.4	10.9	10.2	4.4	10.1	9.6	12.7	8.2	8.3	12.3	6.5	10.2	10	9.1	12.4	15.7	10.6	4.5	14.7	10.8	9.6	8.9	12.2	13.2	9.3	7.8	19.9	15.9	6.2	11.6	12.6	9.2
Arl11	0	0	0	1.4	0	0	0	0	0	0	0	0	0	0	0	0	0	0	0	0	0	0	0	0.6	0	0	0	0	0	0	1.3	0	0	0	0.7	1.1	0	0	0	0.5	0	0	10.3	7.5	4.2	0.4	0	0	3.9
Arl13b	5.1	2.2	1.6	9.8	6	8.1	4.8	3.6	3.5	4.5	6.3	4.5	1.5	4.3	7.7	4.3	1.5	4.7	1.4	4.6	4.4	5.9	5.6	4.4	8.2	7.3	5.1	1.6	6.8	2.5	6.5	4.9	10.8	10.6	3	4.5	9.4	8.4	10.9	6.6	5.9	3.9	7.8	14.1	20.1	13.7	0	2.1	2.4
Arl14ep	66.8	71.4	50.5	23.7	28.2	30.8	38.6	39.2	44.8	61.2	51.5	44.9	68.6	72.8	66.4	42.6	45.6	43.7	47.5	43.6	40.6	34.6	38.4	26	43.1	39.4	35.8	18	23.9	15	52.2	70.5	48.2	60.6	76.4	82.7	28.3	44.7	35.6	26.4	31.6	24.7	58.1	76.2	60.2	24	25.1	28.8	31.9
Arl14epl	16.3	9.7	9.5	9.8	5	10	10.8	3.6	7.9	4.5	7.2	2.2	5.8	3.2	8.9	19.9	16.7	23.6	0	0	3.3	0	0	0	1.2	0	2	0	0	0	33.3	18.6	27.7	9.1	6.7	10.2	0	0	0	0	0	0	2.6	0.8	0	0.4	0	0	108.3
Arl15	18.6	22.7	15.8	23.7	16.1	22.6	21.7	21.7	8.8	13.4	10.8	20.2	16.1	17.1	10.2	24.2	16.7	28.4	14.9	9.3	18.7	9.3	2.4	5.1	14	12.4	10.2	9.8	10.2	5	17.6	7.4	19.3	9.1	7.5	20.4	10.8	6.3	14.8	8.6	7.2	6.9	11.6	12.4	14.8	10.8	7.7	4.9	30
Arl16	8.2	5.4	9.5	5.6	14.1	12.7	1.2	12	14	7.5	8.1	12.3	16.1	11.8	12.8	2.8	9.1	5.9	13.6	8.3	6.6	16.9	15.2	12	15.1	13.5	15.3	6.5	3.4	2.5	9.1	11.1	4.8	7.6	11.2	14.7	26.9	25.5	26.7	23.4	15.8	19.3	37.5	26.5	27.5	14.9	11.6	25.3	8.2
Arl2	129.4	152.4	127.8	106	89.6	80.6	151.8	116.9	111.4	162.7	171.7	187.4	159.1	165.9	196.5	157.8	150.5	149	161.4	121.5	165.7	121.5	117.7	141.9	116.5	103.6	114.5	132.6	131.5	147.8	82.9	116.3	91.5	210.5	195.6	144.9	119.9	100.7	125.5	122.4	123.1	123.5	158.9	182.3	152.2	121.5	129.6	108.7	93.3
Arl2bp	45.1	60.5	52.1	71.1	66.5	68.8	57.8	59	57	86.6	73.2	85.3	77.4	51.4	71.5	73.9	86.6	86.3	70.5	90.9	75.7	77.6	62.4	80.4	75.7	81.8	88	119.5	124.6	140.3	44.4	47	39.7	48.5	53.2	63.4	82.2	76.5	80	94.9	112.5	111.1	64.6	75.4	49.7	119	123.7	111.5	48.3
Arl3	118.5	117.8	137.3	86.5	88.6	94.2	110.9	77.1	91.3	107.5	83.1	83	106.6	97.4	84.2	135	110.9	124.1	93.6	103.9	110.8	84.4	72	83.6	87.4	67.3	71.6	68.7	75.1	50.1	100.6	113.8	87.9	122.7	129.6	114.4	82.2	74	79	65	69.1	76.4	143.4	112.7	149	75	79.3	77.2	142.6
Arl4a	2.3	3.2	1.6	1.4	0	0	3.6	2.4	0	0	0	1.1	0	0	1.3	0	1.5	0	0	0	1.1	0.8	0	1.3	1.2	4.1	0	1.6	1.7	0	0.7	2.5	2.4	6.1	2.2	0	0	0.4	0	0	0	0	0	0.8	2.1	0.4	0	0.7	2.4
Arl4c	18.6	19.5	25.2	46	26.2	25.4	37.4	22.3	29.8	28.4	18.1	23.6	42.3	58.9	70.2	14.2	7.6	2.4	16.3	10.2	17.6	19.4	22.4	21.5	36.1	25.9	31.7	47.5	49.5	35.1	5.9	7.4	9.6	15.1	24	26	12.1	18.8	17.8	20.8	16.5	22.4	41.3	48.1	33.8	43.1	21.3	33.7	4.4
Arl4d	1.2	0	1.6	2.8	1	2.7	1.2	2.4	0	1.5	0.9	1.1	2.9	6.4	3.8	0	3	4.7	0	4.6	2.2	3.4	1.6	1.9	1.2	1	0	1.6	0	0	2.6	4.9	2.4	1.5	2.2	2.3	2.7	4.2	2	0.5	0.7	3.1	2.6	1.7	1.1	7.9	11.6	11.2	8.7
Arl5a	8.2	9.7	14.2	5.6	18.1	14.5	13.3	14.5	7	9	13.6	6.7	16.1	12.8	11.5	9.9	9.1	18.9	6.8	11.1	11	12.7	14.4	12	14	12.4	8.2	4.9	13.7	5	10.4	12.4	13.2	3	9	5.7	5.4	12.5	9.9	13.7	13.8	6.9	43.9	50.5	51.8	14.9	7.7	16.8	5.8
Arl5b	2.7	3.2	4.7	1.4	3	1.8	3.6	5.4	1.8	1.5	1.8	6.7	10.2	5.4	5.1	4.3	4.6	3.5	1.4	1.9	0	0.8	1.6	3.8	3.5	0	5.1	0	5.1	0	6.5	3.7	2.4	1.5	2.2	3.4	0	1.3	2	3	2.6	0.8	1.3	3.3	2.1	3.3	0	1.4	1.5
Arl5c	2.7	2.2	0	5.6	3	4.5	3.6	2.4	2.6	3	7.2	0	1.5	4.3	2.6	2.8	1.5	2.4	0	0	2.2	0.8	0.8	0	2.3	2.1	2	3.3	1.7	0	2.6	7.4	7.2	4.5	3.7	4.5	1.3	0.4	2	1	0	1.5	1.3	0.8	2.1	0.8	0	0	3.9
Arl6	32.6	31.4	31.6	25.1	28.2	27.2	33.7	33.1	26.3	20.9	21.7	23.6	21.9	18.2	28.1	27	18.2	18.9	9.5	7.4	2.2	8.4	8	15.8	22.1	10.4	17.4	9.8	20.5	17.5	39.8	47	48.2	40.9	49.5	48.7	6.7	11.7	9.9	9.1	5.3	10.8	22	20.7	26.4	25.7	21.3	36.5	28
Arl6ip1	304.6	304.9	315.6	393.4	243.7	283.4	386.8	266.8	356.3	289.5	260.2	313	216.1	237.6	279.5	260.1	226.5	294.4	208.9	218.9	281	290.3	259.4	298.3	280.8	212.3	251.6	329	314.1	310.6	263.8	218.9	251.7	255.9	266	246.9	258.6	266.6	280.6	189.9	211.2	219.2	87.9	121.8	121.5	317.5	218.5	314.2	561.2
Arl6ip4	106.1	123.3	88.4	68.4	122.9	124.1	103.6	115	144.8	131.3	123.8	113.3	160.6	141.3	109.8	103.8	92.7	121.8	101.7	107.6	111.9	117.3	94.5	91.8	129.3	126.4	138.1	121.1	105.9	107.7	126	153.4	137.3	121.1	105.7	122.3	97	90.3	82	110.2	105.3	116.5	108.5	103.6	126.8	85.4	143.1	125.6	151.8
Arl6ip5	19	23.8	33.1	58.6	49.3	56.1	28.9	42.2	24.6	43.3	37.9	51.6	23.4	40.7	25.5	28.4	33.4	36.6	58.3	49.2	29.6	81	65.6	65.9	80.4	64.2	68.5	49.1	52.9	52.6	39.8	29.7	37.3	24.2	23.2	22.6	56.6	67.3	47.4	72.6	82.3	89.5	125.3	139.2	141.6	165	177.9	194.3	16
Arl6ip6	67.6	56.2	83.6	54.4	45.3	41.7	34.9	48.8	33.3	58.2	64.2	74	40.9	47.1	35.7	19.9	25.8	59.1	42	52.9	43.9	44.7	55.2	45.6	48.9	53.9	49.1	19.6	32.4	20	57.5	58.1	48.2	37.9	43.5	48.7	41.8	45.6	43.5	31.5	36.2	34.7	15.5	19.9	23.2	41.5	27.1	40	43
Arl8a	32.2	30.3	42.6	48.8	74.5	67.9	42.2	54.8	59.7	58.2	72.3	66.2	61.3	62.1	58.7	83.9	95.8	104	112.6	90.9	75.7	125.8	137.7	108.3	74.6	78.7	80.8	116.2	117.8	132.8	37.2	29.7	47	43.9	39.7	36.2	145.5	111.2	139.3	105.1	113.8	115.8	222.2	183.9	191.3	91.2	85.1	103.1	64.3
Arl8b	32.2	29.2	34.7	29.3	27.2	23.5	27.7	36.1	31.6	19.4	41.6	46	24.8	32.1	21.7	27	18.2	33.1	17.6	28.8	25.2	35.4	38.4	48.1	30.3	36.3	37.8	22.9	39.3	27.6	25.5	14.8	27.7	13.6	19.5	29.4	22.9	30.1	29.6	33	30.3	30.1	40.1	56.3	38	85.4	54.1	103.1	26.1
Armc1	25.3	13	26.8	36.3	25.2	20.8	34.9	23.5	29.8	28.4	31.6	31.4	24.8	16.1	15.3	15.6	7.6	16.6	10.9	16.7	19.8	16.9	18.4	17.1	18.6	17.6	17.4	27.8	10.2	12.5	25.5	21	20.5	21.2	19.5	19.3	4	10.4	9.9	9.1	11.2	16.2	20.7	14.1	9.5	25.3	5.8	10.5	23.7
Armc10	95.6	99.5	89.9	65.6	64.5	67	56.6	78.9	62.3	65.7	75.9	85.3	65.7	78.1	67.6	39.8	35	48.5	48.8	74.2	51.6	49	51.2	63.3	55.9	53.9	25.6	21.3	23.9	32.6	82.9	86.6	95.1	56	71.2	105.3	21.6	31.3	29.6	27.9	32.2	38.6	29.7	32.3	34.9	17.4	5.8	23.8	65.7
Armc5	30.7	16.2	22.1	34.9	28.2	19	34.9	18.7	16.7	19.4	24.4	16.8	29.2	22.5	25.5	12.8	13.7	9.5	32.6	27.8	26.3	14.3	20	19.6	21	28	21.5	39.3	41	25.1	22.9	29.7	18.1	36.3	24	18.1	24.2	26.3	25.7	27.4	42.8	32.4	29.7	47.2	39.1	43.5	42.5	37.2	23.7
Armc6	26.4	25.9	30	43.2	48.3	45.3	53	33.7	29	41.8	36.1	26.9	29.2	35.3	19.1	27	24.3	24.8	21.7	30.6	17.6	22.8	13.6	18.4	21	24.9	31.7	37.6	47.8	37.6	37.9	28.4	33.7	25.7	20.2	18.1	13.5	13.8	16.8	15.2	24.3	17.7	32.3	43.1	35.9	26.1	29	22.4	25.6
Armc7	4.3	3.2	3.2	4.2	4	1.8	1.2	5.4	2.6	1.5	1.8	1.1	8.8	1.1	1.3	2.8	1.5	1.2	4.1	8.3	6.6	4.2	6.4	4.4	3.5	5.2	4.1	8.2	1.7	10	5.2	3.7	0	1.5	2.2	4.5	1.3	5	11.9	5.6	5.9	12.3	2.6	5.8	4.2	6.2	3.9	2.1	6.8
Armc8	25.3	25.9	28.4	26.5	29.2	19	25.3	20.5	21.1	20.9	13.6	22.4	19	20.3	19.1	15.6	16.7	18.9	17.6	22.3	17.6	17.7	14.4	12.7	15.1	13.5	18.4	14.7	22.2	17.5	16.3	13.6	32.5	22.7	24	22.6	12.1	18.4	9.9	7.1	10.5	6.9	5.2	11.6	9.5	13.3	17.4	12.6	30.9
Armc9	4.7	3.2	3.2	5.6	2	1.8	6	4.2	0.9	6	4.5	4.5	0	6.4	3.8	4.3	6.1	8.3	5.4	7.4	7.7	5.1	4.8	5.1	1.2	1	6.1	0	0	12.5	8.5	12.4	2.4	9.1	7.5	10.2	4	4.6	4	4.6	3.3	0	1.3	4.1	3.2	1.2	3.9	2.8	11.1
Armcx1	48.6	31.4	39.4	23.7	12.1	24.4	25.3	25.3	21.1	28.4	17.2	24.7	39.4	41.7	44.7	15.6	12.2	9.5	6.8	5.6	7.7	11.8	4.8	7	14	9.3	12.3	8.2	12	17.5	56.8	33.4	63.8	37.9	26.2	34	1.3	1.7	3	3.6	7.2	0	41.3	43.1	32.8	9.1	1.9	4.9	27.1
Armcx2	13.6	9.7	20.5	39.1	38.3	23.5	28.9	23.5	29	22.4	16.3	28	42.3	41.7	40.8	8.5	13.7	7.1	2.7	8.3	4.4	11.8	16	13.3	24.5	9.3	20.5	27.8	23.9	27.6	20.9	29.7	19.3	18.2	19.5	26	5.4	6.7	3	10.2	15.8	10	80.1	113.5	136.3	30.7	15.5	26.7	2.4
Armcx5	5.1	2.2	4.7	1.4	6	4.5	9.6	6.6	5.3	3	4.5	4.5	7.3	13.9	0	0	4.6	2.4	0	5.6	4.4	3.4	2.4	2.5	4.7	4.1	3.1	8.2	3.4	5	4.6	9.9	7.2	7.6	6	0	0	0.8	1	2.5	2.6	5.4	6.5	5.8	4.2	5	3.9	4.2	3.9
Armcx6	1.2	0	3.2	2.8	0	1.8	1.2	0.6	1.8	1.5	6.3	2.2	5.8	10.7	5.1	1.4	1.5	0	0	0	1.1	2.5	1.6	0.6	2.3	3.1	2	0	0	2.5	2	3.7	1.2	0	2.2	3.4	1.3	1.7	0	0.5	0	0.8	14.2	10.8	7.4	1.7	0	2.8	0
Armh3	3.9	1.1	6.3	2.8	2	6.3	4.8	3.6	5.3	0	0.9	3.4	4.4	4.3	7.7	4.3	1.5	7.1	5.4	7.4	7.7	7.6	6.4	5.7	7	4.1	6.1	8.2	8.5	5	6.5	6.2	12	4.5	10.5	6.8	4	4.6	3	4.1	4.6	3.1	10.3	3.3	6.3	6.6	3.9	4.2	6.3
Armh4	17.9	13	11	4.2	4	0.9	2.4	3	1.8	4.5	4.5	4.5	13.1	10.7	19.1	2.8	1.5	3.5	0	1.9	1.1	0.8	4	1.3	1.2	1	2	0	0	2.5	3.9	2.5	12	6.1	8.2	20.4	2.7	0.8	1	1	2	1.5	6.5	2.5	3.2	2.9	3.9	1.4	9.2
Armt1	56.7	53	71	60	40.3	38	49.4	53.6	65.8	73.1	52.4	58.3	51.1	49.2	60	54	28.9	53.2	38	52.9	50.5	46.4	47.2	39.9	28	29	38.9	37.6	37.6	37.6	65.3	50.7	91.5	54.5	77.2	80.4	40.4	44.7	48.4	25.9	16.5	20.1	31	19.1	18	27.8	32.9	20.3	55.6
Arnt	34.6	45.4	37.9	32.1	31.2	35.3	36.2	43.4	31.6	31.3	33.4	46	26.3	41.7	40.8	56.9	44.1	27.2	52.9	47.3	50.5	42.2	52	56.4	32.6	31.1	25.6	36	23.9	22.5	34	51.9	44.6	48.5	51.7	54.4	40.4	40.1	35.6	30	25	30.1	46.5	48.9	48.6	22.4	40.6	24.5	28
Arnt2	3.1	2.2	1.6	2.8	4	1.8	6	3.6	0.9	3	5.4	5.6	2.9	8.6	7.7	0	4.6	0	2.7	0.9	0	3.4	3.2	1.9	8.2	1	2	6.5	1.7	0	0.7	2.5	1.2	6.1	4.5	5.7	2.7	1.3	0	1.5	3.9	2.3	15.5	21.5	19	7.9	0	5.6	0.5
Arntl	29.9	31.4	30	7	25.2	23.5	13.3	15.1	12.3	9	26.2	18	14.6	21.4	11.5	27	19.8	31.9	16.3	16.7	11	11	20	22.8	21	19.7	14.3	14.7	13.7	20	20.2	14.8	32.5	24.2	27	39.6	16.2	24.2	17.8	12.7	19.7	19.3	27.1	42.3	40.2	17.4	25.1	24.5	26.1
Arntl2	0.4	2.2	0	1.4	3	0.9	0	1.2	0	3	2.7	3.4	2.9	0	2.6	0	3	2.4	1.4	6.5	3.3	7.6	4	8.9	3.5	4.1	7.2	3.3	0	10	1.3	3.7	0	1.5	0.7	2.3	14.8	15.9	12.8	8.1	6.6	5.4	7.8	8.3	4.2	1.7	1.9	0	0.5
Arpc1a	148.4	169.7	170.4	157.6	169.2	122.2	126.5	135.5	119.3	162.7	152.7	151.5	135.8	144.5	165.9	174.8	176.3	157.2	211.6	207.8	174.5	186.5	179.3	163.4	127	188.5	149.3	166.9	136.6	155.3	111	142.2	118	156	172.3	146.1	183.2	155.5	172.9	205.1	186.2	222.2	231.3	207.1	202.9	134.3	183.7	138.2	138.7
Arpc1b	393.9	448.7	504.9	657.1	514.6	471.8	488	474.1	441.4	429.8	560.2	621.5	300.8	223.7	238.6	652.4	793.4	792	969.7	924.9	706.8	811.9	852.6	768.3	750.3	733.3	774.2	828.1	828	856.8	228.6	241.2	193.9	262	276.5	394.1	680.2	713	750	857	914	878.9	1263.6	1142.5	996.5	315.1	139.2	265.8	437
Arpc2	504.3	523.3	569.6	623.6	614.3	574.1	513.4	492.1	468.6	489.5	463.5	461.1	305.1	378.8	372.7	686.5	658.1	756.6	602.2	637.3	598.1	725.8	789.3	793.6	686.2	554.1	640.2	782.3	889.5	754.1	240.3	315.4	240.9	380.1	403.9	382.7	743.5	850.9	837.9	721.9	731.7	730.8	935.4	976.8	966.9	720.9	630.3	717.6	335
Arpc3	154.6	176.2	186.2	188.3	175.2	193.8	132.6	163.2	100.9	180.6	139.1	130.1	156.2	165.9	174.8	147.8	180.9	202.1	237.3	183.7	170.1	182.3	223.3	217.9	241.2	216.5	229.1	176.7	184.4	172.9	157.4	200.4	162.6	165	157.4	186.8	265.3	204	233.2	258.9	271.1	256.2	324.3	302.4	311.7	200.6	239.8	206.2	174.5
Arpc4	121.6	156.8	190.9	361.3	289	248.1	256.7	254.8	318.5	210.4	281.9	223.3	134.3	162.7	122.5	251.6	228	199.8	238.7	222.6	263.4	286.1	285.8	235.6	365.8	388.4	376.4	494.2	384.1	388.3	188.7	153.4	192.7	133.3	125.1	111	286.9	222.8	221.3	307.2	298.1	358.1	417.3	364.5	346.6	295.6	535.6	333.2	308.9
Arpc5	71.1	78.9	105.7	131.1	171.2	167.5	133.8	144	132.5	128.3	142.8	161.6	77.4	109.2	91.9	59.7	85.1	83.9	73.2	103	85.6	160.4	134.5	150.1	219	165.7	169.8	129.3	169	145.3	91.4	90.3	90.3	74.2	67.4	78.1	114.5	144.2	134.4	147.7	173.1	192.1	273.9	257.7	260	141.4	100.5	139.6	94.3
Arpc5l	97.1	83.2	86.8	96.3	140	120.4	113.3	122.9	107.9	114.9	135.5	130.1	70.1	97.4	80.4	118	82.1	94.6	111.2	112.3	125.1	97.9	108.9	117.2	148	130.5	131.9	117.8	87.1	85.2	98.6	124.9	95.1	87.8	98.2	94	83.5	95.3	88.9	120.3	125.7	123.5	91.7	109.4	94.1	77.9	59.9	94	76.4
Arpin	5.1	5.4	6.3	7	10.1	10	4.8	6	2.6	3	5.4	6.7	5.8	4.3	3.8	12.8	9.1	7.1	14.9	13.9	23	17.7	17.6	17.1	16.3	14.5	14.3	4.9	32.4	25.1	1.3	4.9	2.4	6.1	5.2	4.5	28.3	28.4	24.7	20.8	15.8	20.8	49.1	36.5	55	11.2	7.7	9.8	4.4
Arpp19	219.9	222.7	232	240	231.6	196.5	241	266.8	251	264.2	207.8	222.1	200	171.2	146.8	290	278.1	268.3	275.3	241.2	265.6	230.4	213.7	204.6	302.9	314.9	307.9	291.3	184.4	260.5	180.3	247.4	204.7	168.1	190.3	202.7	214.2	230.7	215.4	268.6	353.4	298.6	169.2	150.8	143.7	192.3	241.7	238.5	196.7
Arrb1	3.9	5.4	4.7	16.7	11.1	11.8	21.7	17.5	20.2	25.4	31.6	38.1	23.4	34.2	47.2	12.8	7.6	5.9	12.2	21.3	15.4	16.9	15.2	13.9	28	33.1	33.8	16.4	25.6	17.5	9.8	21	18.1	18.2	12.7	9.1	32.3	28	26.7	26.9	25	24.7	10.3	14.9	14.8	6.2	7.7	4.2	1.9
Arrb2	45.5	54.1	60	57.2	22.2	34.4	57.8	54.2	44.8	68.7	72.3	63.9	99.3	67.4	76.6	54	47.1	23.6	54.3	51	60.4	28.7	24.8	26	31.5	41.4	31.7	27.8	39.3	35.1	52.2	64.3	51.8	77.2	55.4	64.5	40.4	23	27.7	24.9	29	24.7	38.8	33.1	24.3	19.1	30.9	25.3	53.7
Arrdc1	16.3	20.5	26.8	25.1	11.1	12.7	21.7	16.3	25.4	14.9	44.3	39.3	59.9	48.2	62.5	34.1	22.8	21.3	77.3	52.9	92.2	70	72.8	79.8	43.1	50.8	32.7	50.7	54.6	47.6	22.2	24.7	16.9	22.7	17.2	17	66	38.4	43.5	69	56.6	63.3	23.3	34	22.2	17.8	25.1	16.8	22.7
Arrdc2	10.5	7.6	6.3	2.8	7	7.2	9.6	9.6	6.1	11.9	4.5	14.6	17.5	21.4	15.3	9.9	12.2	2.4	9.5	12.1	4.4	14.3	9.6	5.1	3.5	6.2	6.1	11.5	6.8	0	15	14.8	30.1	13.6	12	12.5	4	7.9	4.9	10.7	3.9	10.8	11.6	10.8	8.5	2.1	11.6	5.6	29
Arrdc3	11.7	6.5	7.9	4.2	5	4.5	1.2	3	4.4	3	5.4	3.4	10.2	12.8	2.6	0	0	3.5	1.4	0.9	0	1.7	4.8	5.7	2.3	3.1	2	0	1.7	0	9.8	9.9	10.8	1.5	6	9.1	2.7	5	3	4.6	4.6	3.1	2.6	6.6	6.3	1.2	3.9	1.4	3.9
Arrdc4	17.5	20.5	15.8	29.3	31.2	39.8	22.9	27.1	21.1	23.9	31.6	26.9	42.3	44.9	47.2	24.2	15.2	27.2	36.6	44.5	35.1	31.2	37.6	31.7	26.8	30	26.6	34.4	35.9	32.6	66	70.5	73.5	65.1	98.2	90.6	17.5	17.6	23.7	54.3	64.5	38.6	18.1	13.3	20.1	41.9	32.9	44.9	50.3
Arsa	22.1	37.8	11	19.5	19.1	19.9	20.5	19.9	18.4	41.8	37	39.3	45.3	28.9	45.9	37	21.3	18.9	47.5	39	42.8	46.4	45.6	49.4	36.1	30	27.6	31.1	42.7	52.6	26.8	27.2	16.9	39.4	28.5	11.3	51.2	72.7	51.4	42.6	45.4	44	109.8	99.4	91.9	69.2	65.7	52.6	11.6
Arsb	0.4	2.2	0	4.2	8.1	3.6	7.2	1.8	4.4	0	0.9	2.2	1.5	1.1	6.4	0	1.5	0	0	2.8	3.3	9.3	4.8	4.4	2.3	2.1	6.1	1.6	13.7	5	2.6	2.5	1.2	3	0.7	0	8.1	10.4	6.9	7.1	2.6	6.2	24.5	24	26.4	8.3	5.8	4.9	2.4
Arsg	3.9	2.2	1.6	0	2	2.7	1.2	1.8	1.8	4.5	4.5	1.1	0	4.3	0	1.4	4.6	3.5	1.4	5.6	2.2	1.7	8.8	2.5	3.5	1	0	0	5.1	5	0.7	3.7	1.2	3	2.2	4.5	10.8	4.6	2	1.5	2	0.8	7.8	9.1	8.5	3.7	0	0.7	1.5
Arsi	0.8	1.1	0	4.2	1	2.7	2.4	3.6	2.6	1.5	9	5.6	1.5	0	3.8	0	4.6	1.2	17.6	22.3	13.2	5.9	11.2	10.8	15.1	7.3	10.2	3.3	1.7	2.5	0.7	0	1.2	0	0	0	1.3	0.8	3	1	2.6	0	6.5	5.8	4.2	13.3	23.2	14.7	0
Arsj	0	0	0	0	2	4.5	1.2	0.6	0	1.5	0	0	1.5	0	0	5.7	1.5	2.4	1.4	0	0	2.5	0	2.5	2.3	1	1	1.6	0	0	0	1.2	0	1.5	0	1.1	1.3	0.4	1	1	1.3	0.8	9	7.5	6.3	0	0	0.7	0
Arsk	0.4	2.2	3.2	1.4	3	0.9	0	0.6	1.8	0	0.9	0	1.5	3.2	2.6	0	0	0	1.4	0.9	1.1	3.4	1.6	1.3	4.7	0	0	3.3	0	2.5	0	1.2	0	1.5	0.7	4.5	1.3	2.1	0	3	0	0.8	5.2	9.1	5.3	5	1.9	2.1	0.5
Art1	8.2	4.3	3.2	0	3	0.9	2.4	2.4	6.1	3	0.9	7.9	2.9	2.1	1.3	14.2	10.6	10.6	1.4	1.9	5.5	0	1.6	0	0	0	0	0	0	0	1.3	0	2.4	28.8	16.5	17	2.7	0.4	1	0	0	0	0	0	0	0	0	0.7	1.5
Art3	0	0	0	0	2	1.8	0	0	0	0	0	0	0	0	0	0	0	1.2	0	0	0	0	0	0	0	0	0	0	0	2.5	0	0	1.2	0	0	0	0	0	0	0	0.7	0	0	0	0	26.9	17.4	21.7	0
Art4	0	0	0	0	0	0	0	0	0	0	0	0	0	0	0	0	0	0	4.1	0.9	1.1	2.5	4.8	1.9	0	0	0	0	0	10	0	0	1.2	0	0	0	2.7	0.4	1	6.6	3.3	2.3	0	0	0	1.7	1.9	0.7	1
Art5	19	22.7	22.1	2.8	5	5.4	9.6	6.6	6.1	4.5	16.3	9	5.8	4.3	0	21.3	12.2	16.6	14.9	9.3	20.9	7.6	9.6	8.9	5.8	12.4	3.1	4.9	3.4	7.5	2	2.5	2.4	22.7	25.5	31.7	8.1	8.4	10.9	5.1	3.3	0.8	0	0	0	0	3.9	0	2.4
Artn	1.2	3.2	0	1.4	5	0.9	3.6	2.4	2.6	4.5	6.3	11.2	4.4	7.5	1.3	4.3	9.1	1.2	9.5	5.6	2.2	10.1	5.6	4.4	1.2	2.1	4.1	0	1.7	0	1.3	6.2	1.2	3	1.5	4.5	1.3	2.5	1	1.5	2	3.9	20.7	14.9	21.1	0.4	0	2.1	0
Arv1	2.7	1.1	4.7	4.2	5	2.7	3.6	7.2	6.1	3	6.3	5.6	1.5	6.4	3.8	4.3	7.6	3.5	5.4	3.7	7.7	3.4	4	1.9	2.3	3.1	5.1	1.6	5.1	2.5	4.6	4.9	0	6.1	7.5	4.5	5.4	2.1	4	4.1	3.3	2.3	0	0	0	2.1	1.9	1.4	3.9
Arvcf	40.4	41.1	48.9	64.2	49.3	34.4	69.9	48.2	52.7	62.7	39.8	40.4	48.2	40.7	43.4	69.6	71.4	54.4	55.6	48.2	49.4	53.2	59.2	48.1	35	53.9	36.8	42.6	47.8	30.1	60.1	71.7	56.6	45.4	52.5	48.7	88.9	69	66.2	66.5	75	76.4	20.7	36.5	24.3	11.2	5.8	14	66.2
Arxes1	22.9	22.7	36.3	29.3	27.2	34.4	20.5	24.7	35.1	17.9	17.2	14.6	42.3	19.3	39.6	14.2	13.7	11.8	9.5	13.9	9.9	3.4	4.8	3.8	11.7	10.4	12.3	4.9	8.5	5	37.2	40.8	32.5	21.2	24.7	24.9	1.3	2.5	1	6.6	2.6	3.1	16.8	2.5	8.5	10.8	9.7	9.8	21.8
Arxes2	17.5	15.1	20.5	34.9	22.2	20.8	25.3	20.5	21.9	13.4	14.5	12.3	29.2	19.3	21.7	7.1	6.1	10.6	5.4	8.3	6.6	11.8	4.8	15.8	12.8	15.5	11.3	16.4	23.9	12.5	30	32.2	30.1	19.7	17.2	29.4	5.4	6.3	6.9	9.1	9.9	10.8	56.8	56.3	41.2	38.1	29	30.9	16.4
As3mt	21.4	18.4	14.2	19.5	14.1	17.2	6	11.4	13.2	17.9	9	11.2	13.1	6.4	2.6	18.5	15.2	28.4	8.1	21.3	11	5.9	8	12.7	4.7	9.3	10.2	6.5	8.5	7.5	11.1	9.9	9.6	30.3	26.2	31.7	14.8	21.3	12.8	7.1	8.6	12.3	3.9	3.3	7.4	22.8	15.5	20.3	11.6
Asah1	197	144.9	206.7	103.2	83.6	99.6	92.8	101.2	72.8	114.9	125.6	107.7	103.7	138	111	140.7	202.1	256.5	126.1	163.3	161.3	146.9	157.7	171	129.3	116	126.8	135.8	140	122.8	99.3	94	97.6	110.5	107.1	133.6	107.8	135.4	129.4	114.2	96.1	114.2	270	262.6	261	208.9	172.1	165.5	149.8
Asah2	0	0	0	0	0	0	0	2.4	0	0	0	0	0	0	0	0	0	0	0	0	0	0	0	0	1.2	0	0	0	1.7	0	0	0	0	0	0	0	0	1.3	0	0.5	0	0.8	0	0.8	0	2.9	0	3.5	0
Asap1	15.9	14.1	7.9	9.8	22.2	19.9	9.6	15.7	5.3	10.4	15.4	12.3	5.8	8.6	7.7	15.6	25.8	20.1	9.5	10.2	11	18.6	21.6	19	19.8	8.3	14.3	13.1	15.4	12.5	9.1	6.2	4.8	9.1	9.7	19.3	13.5	18.4	15.8	22.8	13.8	16.2	47.8	47.2	45.4	11.2	7.7	9.1	11.6
Asap2	8.9	5.4	14.2	7	11.1	5.4	9.6	6.6	6.1	9	0.9	4.5	8.8	8.6	14	4.3	12.2	8.3	16.3	11.1	4.4	15.2	11.2	7	2.3	5.2	3.1	8.2	5.1	0	9.8	14.8	9.6	12.1	8.2	4.5	13.5	13.4	10.9	11.2	5.9	10.8	1.3	3.3	3.2	9.5	7.7	12.6	9.2
Asap3	0.8	0	0	1.4	2	2.7	3.6	2.4	0	1.5	4.5	1.1	2.9	1.1	1.3	0	3	2.4	0	1.9	0	0.8	4	3.8	3.5	4.1	1	6.5	3.4	2.5	0.7	0	1.2	3	0.7	1.1	4	1.3	0	2.5	3.3	2.3	10.3	10.8	7.4	10.8	3.9	9.8	1
Asb1	11.7	16.2	4.7	9.8	9.1	10	13.3	11.4	9.7	13.4	9.9	12.3	2.9	10.7	12.8	19.9	6.1	5.9	9.5	3.7	9.9	4.2	9.6	8.2	9.3	5.2	12.3	8.2	15.4	7.5	12.4	4.9	10.8	13.6	8.2	5.7	5.4	5	2	9.1	5.3	10	28.4	19.9	15.9	18.2	32.9	14.7	5.3
Asb13	3.5	3.2	3.2	1.4	3	1.8	1.2	2.4	5.3	3	0.9	6.7	7.3	10.7	1.3	1.4	1.5	1.2	1.4	3.7	3.3	4.2	2.4	7	8.2	3.1	2	4.9	6.8	5	3.9	2.5	1.2	1.5	6	2.3	4	3.8	4	5.1	2.6	4.6	3.9	3.3	5.3	6.6	5.8	2.1	4.8
Asb16	2.7	1.1	1.6	1.4	4	2.7	7.2	3	1.8	1.5	0.9	9	2.9	2.1	2.6	2.8	3	11.8	1.4	0.9	4.4	0.8	1.6	0.6	0	0	1	3.3	0	0	8.5	4.9	6	0	2.2	1.1	1.3	1.3	2	0.5	0	1.5	0	0.8	2.1	0.4	0	0	19.3
Asb2	0	0	0	0	1	0	1.2	0.6	0.9	0	0	1.1	0	1.1	0	1.4	0	1.2	0	0	0	0	0	1.3	1.2	0	0	0	0	0	0.7	0	0	0	2.2	0	0	0.4	0	0.5	0.7	0	5.2	7.5	6.3	0.4	1.9	2.1	0.5
Asb6	44.7	47.6	56.8	120	92.6	86	47	54.2	73.7	56.7	35.2	42.6	62.8	44.9	75.3	29.8	33.4	30.7	46.1	40.8	40.6	52.3	41.6	50.7	59.4	58	60.3	88.4	92.2	92.7	50.3	79.2	56.6	51.5	50.2	37.4	51.2	54.3	62.3	78.7	79	80.3	105.9	77.1	85.6	64.3	61.9	73.6	60.4
Asb7	10.9	13	15.8	8.4	11.1	12.7	10.8	13.9	14.9	4.5	11.7	10.1	11.7	21.4	10.2	14.2	19.8	10.6	12.2	7.4	12.1	5.1	12	10.1	10.5	12.4	4.1	11.5	10.2	10	9.8	17.3	19.3	21.2	18	10.2	21.6	10.9	12.8	12.2	13.2	10.8	18.1	14.9	18	15.3	23.2	16.8	16.4
Asb8	22.5	34.6	31.6	16.7	34.2	17.2	19.3	23.5	25.4	44.8	25.3	25.8	33.6	19.3	16.6	25.6	16.7	37.8	29.8	39.9	26.3	42.2	36	39.3	38.4	47.6	33.8	37.6	25.6	37.6	20.2	14.8	22.9	10.6	15	12.5	79.5	51.4	66.2	42.1	47.4	36.3	62	41.4	63.4	41.5	34.8	30.9	38.2
Ascc1	106.8	91.9	105.7	86.5	29.2	51.6	65.1	57.2	79	74.6	60.5	50.5	74.5	71.7	114.9	123.7	76	93.4	81.4	72.4	101	56.5	52.8	41.2	44.3	34.2	45	70.4	37.6	85.2	54.9	77.9	54.2	159	159.6	105.3	70	71	84	41.1	39.5	43.2	47.8	47.2	50.7	47.3	61.9	46.3	75.9
Ascc2	30.7	20.5	26.8	22.3	37.3	24.4	32.5	27.1	32.5	29.8	41.6	40.4	42.3	36.4	33.2	51.2	44.1	40.2	32.6	41.7	41.7	44.7	33.6	46.9	25.6	35.2	40.9	55.6	37.6	32.6	37.2	35.9	27.7	21.2	27.7	28.3	45.8	30.5	30.6	46.2	44.1	44	29.7	22.4	25.4	31.9	25.1	42.8	34.8
Ascc3	10.9	5.4	6.3	4.2	8.1	12.7	8.4	16.9	4.4	13.4	4.5	7.9	5.8	17.1	3.8	8.5	10.6	11.8	1.4	4.6	1.1	18.6	8.8	7	9.3	4.1	9.2	0	5.1	0	12.4	14.8	9.6	6.1	4.5	9.1	1.3	10.4	7.9	9.6	3.9	7.7	5.2	21.5	20.1	6.6	3.9	4.9	8.7
Ascl2	35	41.1	31.6	92.1	64.5	64.3	45.8	40.4	41.2	10.4	17.2	21.3	14.6	13.9	12.8	62.5	88.2	88.7	93.6	71.4	88.9	20.3	15.2	17.7	14	21.8	14.3	50.7	30.7	27.6	11.1	13.6	15.7	9.1	15.7	19.3	5.4	5.4	6.9	37.6	33.6	47.8	7.8	2.5	1.1	0.4	0	0	5.3
Asf1b	49.3	51.9	64.7	58.6	46.3	53.4	41	45.8	59.7	49.2	63.2	61.7	36.5	34.2	28.1	45.5	47.1	70.9	52.9	53.8	53.8	47.3	37.6	49.4	44.3	60.1	55.2	78.6	54.6	82.7	59.4	33.4	62.6	45.4	50.2	47.6	47.1	52.7	56.3	43.2	34.9	44	5.2	5.8	4.2	36.9	25.1	26.7	63.3
Asgr2	0	0	1.6	4.2	0	0.9	0	1.2	0.9	1.5	0.9	0	0	1.1	0	1.4	0	0	0	0	0	0	0	0	0	0	1	0	0	0	2	2.5	2.4	0	1.5	0	0	0	0	0.5	0	0	0	0	0	0	0	0	3.9
Ash1l	15.5	7.6	4.7	25.1	21.1	11.8	8.4	13.9	17.6	14.9	19	12.3	2.9	13.9	7.7	18.5	38	23.6	20.3	26.9	15.4	22.8	23.2	20.9	24.5	17.6	15.3	21.3	18.8	17.5	13.1	8.7	9.6	10.6	5.2	12.5	16.2	15.5	28.7	26.4	12.5	23.2	38.8	38.9	44.4	33.2	29	28.8	12.1
Ash2l	195	166.5	146.7	107.4	137	135.8	128.9	134.9	90.4	95.5	109.3	121.2	103.7	127.3	120	169.1	147.4	108.8	130.2	103.9	120.7	106.3	104.1	96.9	97.9	105.6	79.8	145.7	151.9	140.3	175	201.6	167.4	207.4	204.6	241.2	125.3	104.9	92.9	149.3	111.2	116.5	64.6	43.9	50.7	48.9	44.5	54.7	231.5
Asic1	1.9	1.1	3.2	12.6	3	0.9	7.2	3	3.5	3	1.8	3.4	10.2	6.4	11.5	2.8	0	2.4	0	0	0	1.7	0	0	3.5	2.1	0	8.2	1.7	0	7.8	16.1	6	4.5	8.2	7.9	4	0.4	1	0	0.7	0.8	0	0	0	0.4	1.9	0	10.6
Asl	70.3	91.9	83.6	34.9	56.4	48	56.6	62	72	62.7	76.8	63.9	97.8	73.8	84.2	61.1	53.2	60.3	115.3	116	104.3	71.7	71.2	65.9	65.2	52.8	82.8	58.9	68.3	77.7	58.8	64.3	65	68.1	64.4	74.7	82.2	58.9	66.2	54.3	68.4	61.7	25.8	52.2	50.7	28.2	36.7	33	64.8
Asna1	204.7	228.1	208.3	446.4	221.5	249	433.8	253.6	311.5	295.5	217.8	279.4	232.1	229	256.5	356.8	320.7	284.9	287.5	232.9	237.1	174.7	176.9	207.8	249.3	198.9	207.6	433.7	286.8	313.1	363.1	372.3	337.2	336.2	316.2	292.2	187.2	165.9	175.9	207.1	210.6	170.5	177	143.3	158.5	302.6	290	291.1	555.4
Asns	1082.4	877.9	975.2	240	206.4	228.2	479.6	305.4	381.7	502.9	510.5	630.5	703.7	691.3	694.3	675.1	661.1	776.7	571	616	593.7	369.7	513.1	439.6	311.1	265.2	242.4	279.9	245.8	218	823.5	665.4	741.9	675.3	822	754.2	270.7	267.1	276.7	118.3	156.6	146.6	285.5	261.8	280	116.5	168.2	129.8	1480.6
Asnsd1	97.5	113.5	105.7	67	97.7	82.4	84.4	74.7	98.3	98.5	96.7	95.4	81.8	95.2	109.8	69.6	60.8	68.6	94.9	105.8	84.5	80.2	92.9	85.5	102.5	76.6	80.8	85.1	54.6	77.7	73.8	71.7	109.6	89.3	83.2	95.1	63.3	73.1	72.1	64	63.2	67.9	77.5	81.2	102.5	77.1	73.5	76.5	87.5
Aspa	0.4	0	0	0	0	0	0	0	0	0	0	0	0	0	0	0	0	0	0	0.9	0	0	0	0	0	0	0	0	0	0	0	0	0	0	0	1.1	0	0	0	0	0	0	1.3	0	0	0	0	0	8.7
Aspg	5.1	9.7	6.3	5.6	6	4.5	9.6	9	9.7	6	7.2	22.4	14.6	8.6	7.7	9.9	0	2.4	19	12.1	15.4	32.1	14.4	17.7	8.2	11.4	7.2	24.5	23.9	12.5	2.6	0	4.8	15.1	8.2	7.9	18.9	12.1	15.8	15.2	18.4	13.9	2.6	1.7	4.2	0.8	0	0	2.4
Asph	12.8	13	14.2	15.3	14.1	18.1	15.7	22.9	21.1	19.4	17.2	22.4	14.6	16.1	14	18.5	12.2	17.7	8.1	11.1	19.8	22.8	25.6	16.5	25.6	15.5	22.5	14.7	23.9	10	11.1	11.1	9.6	6.1	8.2	14.7	53.9	44.7	28.7	18.3	22.4	13.1	12.9	11.6	19	19.9	15.5	14	13.5
Asphd1	0.4	0	0	1.4	1	0	0	0	0.9	0	0	0	1.5	2.1	1.3	0	0	0	0	0	0	0	0	0	0	0	0	0	0	0	0.7	0	9.6	0	1.5	1.1	0	0	0	0	0	0	0	0	0	0	0	0	0
Aspm	31.1	22.7	33.1	47.4	36.3	39.8	59	28.3	38.6	49.2	34.3	32.5	35	34.2	37	56.9	36.5	56.7	27.1	37.1	34	25.3	28.8	33.6	24.5	26.9	25.6	36	25.6	35.1	45.7	39.6	38.5	51.5	36.7	27.2	39.1	35.9	34.6	28.9	27.6	24.7	2.6	0.8	0	41	34.8	36.5	43.5
Aspn	0	0	0	0	0	0	0	0	0	0	0	0	0	0	0	0	0	0	0	0	0	0	0	0	0	0	0	0	0	0	0	0	0	0	0	0	0	0.8	0	0	0	1.5	3.9	6.6	2.1	1.2	0	0.7	0
Aspscr1	139.5	113.5	123.1	161.8	71.5	82.4	155.5	80.1	150.9	82.1	83.1	84.1	74.5	83.5	89.3	147.8	73	96.9	113.9	86.3	136.1	48.1	69.6	58.3	69.9	73.5	59.3	153.8	140	142.8	141.7	123.7	122.8	149.9	152.9	99.7	121.2	90.3	118.6	97	86.2	78.7	68.5	71.3	60.2	105.7	94.7	115.7	279.4
Asrgl1	23.7	24.9	22.1	4.2	7	11.8	15.7	20.5	9.7	22.4	15.4	21.3	14.6	13.9	17.9	22.7	24.3	9.5	10.9	7.4	19.8	5.9	8	5.7	10.5	10.4	1	3.3	6.8	0	24.2	24.7	36.1	46.9	26.2	31.7	6.7	5.4	3	4.1	2.6	5.4	1.3	4.1	3.2	4.1	1.9	2.1	20.8
Ass1	24.9	32.4	44.2	37.7	60.4	45.3	22.9	56	19.3	59.7	53.3	58.3	29.2	20.3	10.2	73.9	115.5	99.3	120.7	110.4	70.2	144.3	172.1	171	155	177.1	171.8	103.1	116.1	92.7	48.3	37.1	33.7	42.4	19.5	40.8	199.3	158.4	147.2	148.8	157.9	163.6	51.7	58	68.7	10.8	5.8	6.3	66.7
Aste1	7	10.8	9.5	9.8	10.1	13.6	7.2	8.4	4.4	9	6.3	6.7	7.3	10.7	2.6	1.4	9.1	8.3	9.5	10.2	6.6	12.7	16.8	10.8	11.7	5.2	9.2	6.5	6.8	5	11.8	6.2	15.7	4.5	7.5	3.4	10.8	8.4	7.9	8.1	7.2	9.3	9	8.3	5.3	7	1.9	9.1	12.6
Asxl1	19.8	29.2	18.9	18.1	19.1	21.7	34.9	34.9	18.4	32.8	19.9	23.6	33.6	31	43.4	28.4	24.3	23.6	9.5	15.8	9.9	8.4	11.2	15.8	21	15.5	24.5	3.3	6.8	15	32	32.2	44.6	39.4	42.7	35.1	14.8	10.4	12.8	7.1	6.6	6.2	9	13.3	6.3	16.6	5.8	12.6	35.3
Asxl2	5.8	0	1.6	5.6	1	3.6	0	3.6	1.8	1.5	0	1.1	0	0	0	2.8	1.5	2.4	1.4	0.9	1.1	1.7	1.6	1.9	0	3.1	1	1.6	1.7	2.5	3.9	3.7	2.4	1.5	3.7	5.7	0	1.7	2	2	1.3	1.5	3.9	6.6	2.1	5.4	5.8	1.4	1.9
Atad1	8.9	8.6	7.9	2.8	3	7.2	7.2	9.6	6.1	13.4	11.7	12.3	7.3	16.1	12.8	4.3	3	13	6.8	6.5	5.5	12.7	6.4	7.6	7	4.1	5.1	3.3	5.1	2.5	10.4	7.4	13.2	7.6	7.5	3.4	4	6.3	8.9	8.6	9.9	6.2	11.6	5.8	4.2	2.5	5.8	3.5	4.4
Atad2	77.7	81.1	66.3	58.6	73.5	76.1	45.8	71.1	65.8	46.3	49.7	62.8	83.2	101.7	77.8	52.6	51.7	69.7	52.9	48.2	42.8	32.9	28	32.9	35	45.6	32.7	27.8	30.7	25.1	93.4	82.9	91.5	54.5	75.7	78.1	47.1	43.9	46.4	37.1	28.3	37	14.2	7.5	7.4	51.4	59.9	47	77.8
Atad2b	15.9	13	9.5	15.3	8.1	21.7	13.3	10.2	17.6	17.9	9.9	20.2	17.5	16.1	19.1	9.9	13.7	17.7	5.4	18.6	16.5	12.7	15.2	8.9	15.1	8.3	16.4	19.6	12	10	17.6	14.8	18.1	10.6	15	10.2	13.5	7.5	8.9	7.1	5.9	6.2	3.9	5.8	3.2	12.9	9.7	14	34.3
Atad3a	161.2	174.1	176.7	286	194.4	207.4	330.2	201.8	246.6	229.8	218.7	212	211.7	184.1	239.9	193.3	208.2	172.6	191.2	162.3	211.8	131.7	131.3	126.7	200.4	177.1	186.1	255.3	174.1	258	207.7	223.9	192.7	268	220.3	149.5	153.5	138.8	160.1	149.3	163.9	146.6	53	87	50.7	188.6	191.4	173.3	159
Atad5	3.5	2.2	4.7	5.6	3	10	3.6	7.2	4.4	4.5	3.6	3.4	2.9	7.5	3.8	1.4	6.1	2.4	0	1.9	2.2	0	4	7.6	4.7	2.1	3.1	1.6	1.7	10	5.9	7.4	14.5	4.5	7.5	5.7	0	5.4	1	3	0.7	0.8	0	0	0	7.5	1.9	9.1	7.3
Atat1	19.4	31.4	18.9	23.7	13.1	11.8	13.3	16.9	20.2	19.4	20.8	24.7	16.1	23.5	34.5	22.7	22.8	8.3	36.6	29.7	17.6	23.6	27.2	20.3	19.8	24.9	29.7	11.5	15.4	15	18.9	26	21.7	30.3	33	15.9	28.3	33	33.6	23.9	27	17.7	49.1	41.4	29.6	16.6	21.3	22.4	32.9
Atcay	0	2.2	0	2.8	1	0	0	2.4	1.8	0	5.4	1.1	0	1.1	2.6	1.4	0	0	0	0	0	0	0	0	0	1	0	0	0	2.5	3.9	3.7	0	3	0	1.1	0	0	0	0.5	0	0	0	0	0	0	0	0	0
Ate1	19	15.1	22.1	20.9	9.1	16.3	25.3	18.7	18.4	13.4	19	15.7	17.5	18.2	11.5	24.2	21.3	18.9	24.4	15.8	20.9	28.7	20.8	24.1	11.7	18.6	24.5	27.8	12	37.6	21.6	35.9	13.2	21.2	13.5	29.4	20.2	25.5	17.8	24.9	19.1	27	37.5	40.6	60.2	16.2	25.1	26.7	13.5
Atf1	80.4	59.5	48.9	50.2	63.4	74.3	49.4	78.9	53.5	58.2	57.8	63.9	56.9	69.6	65.1	27	45.6	67.4	28.5	47.3	32.9	44.7	56.8	39.3	54.8	48.7	52.2	42.6	44.4	32.6	81.6	64.3	78.3	56	59.2	63.4	40.4	38.4	34.6	31.5	30.9	40.9	38.8	47.2	55	38.6	27.1	36.5	48.8
Atf2	18.6	29.2	14.2	27.9	14.1	19.9	28.9	26.5	17.6	23.9	13.6	21.3	17.5	11.8	14	8.5	1.5	18.9	5.4	10.2	11	10.1	19.2	17.7	22.1	9.3	9.2	4.9	6.8	12.5	25.5	22.3	32.5	9.1	19.5	19.3	20.2	9.2	13.8	7.6	12.5	4.6	5.2	15.7	13.7	23.6	5.8	21	18.4
Atf3	15.2	19.5	15.8	9.8	12.1	9.1	3.6	6.6	8.8	10.4	13.6	18	30.7	34.2	23	1.4	1.5	7.1	19	32.5	29.6	82.7	56	60.8	22.1	28	16.4	62.2	46.1	47.6	10.4	4.9	10.8	10.6	15	10.2	29.6	36.8	40.5	59.9	55.3	45.5	9	9.1	10.6	34	36.7	35.8	3.9
Atf4	780.9	647.6	776.3	379.5	376.6	378.5	590.5	495.1	537.9	758.1	741.8	724.7	687.7	725.6	708.3	757.6	878.5	860.6	760.9	719	685.9	535.1	586	552.3	436.9	429.8	414.2	412.4	276.6	418.4	751.7	880.6	785.2	749.5	757.5	843.6	541.5	448.4	436.7	339.1	389.6	364.2	514.2	435.8	428	364.8	495	408.2	460.7
Atf5	184.2	182.7	151.5	107.4	95.7	80.6	86.8	60.8	50	88.1	63.2	68.4	100.7	52.4	103.4	194.7	173.3	125.3	156	123.4	154.7	151.9	134.5	143.8	76.9	68.4	60.3	130.9	203.2	167.8	56.2	54.4	42.2	127.2	122.1	89.5	62	72.7	68.2	108.1	119.1	111.1	794.6	909.7	875	182	98.6	177.5	58.5
Atf6	10.1	7.6	9.5	2.8	8.1	11.8	18.1	14.5	6.1	10.4	3.6	3.4	4.4	9.6	6.4	25.6	12.2	13	10.9	7.4	12.1	6.8	17.6	15.2	12.8	8.3	10.2	4.9	5.1	22.5	8.5	12.4	10.8	13.6	7.5	5.7	6.7	10.4	5.9	8.6	11.8	10	10.3	23.2	16.9	33.6	32.9	32.3	5.8
Atf6b	44.7	58.4	47.3	64.2	61.4	53.4	55.4	54.8	60.5	44.8	56.9	49.4	45.3	36.4	34.5	59.7	36.5	48.5	40.7	41.7	59.3	48.1	40.8	48.1	50.1	55.9	30.7	76.9	58	45.1	56.8	59.4	47	48.5	33	35.1	28.3	44.7	27.7	34.5	44.1	39.4	45.2	61.3	56	55.1	52.2	70.1	57.5
Atf7	13.6	13	9.5	29.3	10.1	20.8	32.5	19.3	32.5	25.4	18.1	18	11.7	8.6	11.5	39.8	18.2	29.6	25.8	29.7	25.2	26.2	16.8	29.8	24.5	18.6	20.5	32.7	41	42.6	11.1	17.3	13.2	15.1	13.5	15.9	26.9	28.8	18.8	33.5	21.7	27	28.4	37.3	48.6	58.5	40.6	48.4	23.7
Atf7ip	32.2	29.2	39.4	44.6	28.2	38.9	44.6	33.7	29	29.8	20.8	23.6	29.2	39.6	51	32.7	19.8	18.9	28.5	21.3	38.4	28.7	26.4	19.6	16.3	22.8	29.7	21.3	22.2	27.6	41.8	51.9	42.2	42.4	36	27.2	45.8	27.6	23.7	36.6	25.7	36.3	33.6	35.6	27.5	36.5	54.1	42.1	46.4
Atf7ip2	13.6	15.1	11	14	7	16.3	4.8	7.2	7	7.5	9	15.7	5.8	8.6	8.9	8.5	7.6	13	2.7	7.4	4.4	6.8	4.8	2.5	8.2	8.3	3.1	1.6	1.7	0	3.9	3.7	9.6	4.5	12	6.8	0	4.2	8.9	4.1	3.3	1.5	0	0	0	0.8	0	0	7.7
Atg10	5.1	5.4	4.7	1.4	1	8.1	0	0.6	2.6	0	1.8	2.2	4.4	2.1	5.1	0	3	5.9	0	0	3.3	3.4	4.8	1.9	2.3	2.1	2	4.9	3.4	2.5	1.3	2.5	2.4	6.1	5.2	3.4	1.3	5.4	4.9	4.6	3.3	3.9	7.8	11.6	8.5	5	3.9	4.2	6.8
Atg101	76.9	71.4	74.2	71.1	71.5	65.2	67.5	69.3	91.3	88.1	83.1	67.3	71.5	98.5	93.2	61.1	73	49.7	40.7	73.3	65.8	61.6	65.6	52.6	80.4	79.8	75.7	62.2	87.1	67.6	90.1	118.7	81.9	107.5	113.1	101.9	68.7	61	63.2	63	63.2	76.4	45.2	37.3	61.3	50.2	48.3	45.6	92.3
Atg12	42.7	57.3	39.4	25.1	39.3	42.6	28.9	38.6	31.6	26.9	50.6	31.4	26.3	41.7	26.8	51.2	57.8	62.7	29.8	43.6	30.7	48.1	47.2	44.3	39.6	28	26.6	18	41	32.6	37.2	54.4	34.9	37.9	57.7	35.1	56.6	55.6	48.4	40.6	51.3	57.9	58.1	63	59.2	38.1	48.3	40	50.8
Atg13	165.9	133	124.7	89.3	45.3	44.4	68.7	46.4	61.4	40.3	32.5	43.8	59.9	38.5	56.2	113.7	85.1	106.4	43.4	40.8	54.9	37.1	42.4	46.2	30.3	26.9	18.4	39.3	37.6	42.6	52.9	56.9	39.7	77.2	80.2	75.9	51.2	49.7	53.4	46.7	43.4	49.4	40.1	34	32.8	43.9	56.1	54	87
Atg14	28.7	18.4	23.7	26.5	17.1	20.8	19.3	13.3	18.4	4.5	19	18	14.6	30	21.7	28.4	22.8	22.5	10.9	11.1	14.3	18.6	10.4	21.5	10.5	15.5	12.3	11.5	18.8	10	32.7	30.9	22.9	22.7	25.5	15.9	20.2	22.6	26.7	20.3	17.8	17	11.6	15.7	14.8	22	21.3	17.5	67.7
Atg16l1	49.7	49.7	41	55.8	51.4	62.5	49.4	40.4	41.2	34.3	45.2	48.2	27.7	40.7	47.2	42.6	30.4	47.3	59.7	41.7	48.3	35.4	39.2	32.3	54.8	41.4	38.9	47.5	39.3	20	48.3	37.1	38.5	34.8	52.5	40.8	49.8	44.7	63.2	51.3	37.5	29.3	50.4	51.4	40.2	23.2	25.1	38.6	47.4
Atg16l2	94.8	88.7	96.3	34.9	53.4	29	20.5	32.5	32.5	25.4	37.9	24.7	16.1	16.1	10.2	99.5	106.4	100.5	40.7	36.2	38.4	18.6	23.2	39.9	28	18.6	18.4	14.7	17.1	10	5.9	3.7	1.2	12.1	18.7	27.2	29.6	28	29.6	25.9	20.4	23.9	12.9	16.6	6.3	15.3	38.7	15.4	5.8
Atg2a	24.9	28.1	11	41.9	31.2	25.4	34.9	21.7	32.5	19.4	29.8	18	23.4	23.5	28.1	27	16.7	23.6	33.9	35.3	41.7	30.4	29.6	26	21	35.2	25.6	54	34.1	32.6	41.1	49.5	47	30.3	27.7	17	37.7	31.3	31.6	43.2	50	40.1	43.9	40.6	46.5	47.3	42.5	48.4	67.7
Atg2b	2.7	1.1	1.6	1.4	4	1.8	2.4	3	3.5	3	0	1.1	2.9	3.2	2.6	2.8	4.6	3.5	1.4	4.6	2.2	1.7	0.8	2.5	0	1	4.1	3.3	0	5	4.6	2.5	0	1.5	0	2.3	1.3	1.7	5.9	1.5	3.3	2.3	11.6	3.3	5.3	3.3	3.9	2.8	3.4
Atg3	44.7	40	61.5	25.1	29.2	34.4	34.9	24.7	24.6	35.8	33.4	24.7	21.9	49.2	34.5	17.1	16.7	41.4	19	25	29.6	28.7	24.8	45	38.4	31.1	23.5	34.4	32.4	20	31.3	30.9	24.1	30.3	31.5	46.4	28.3	38	35.6	26.9	25.7	38.6	93	58.8	84.5	50.6	46.4	28.1	40.1
Atg4a	1.6	2.2	4.7	0	5	1.8	1.2	4.2	0.9	0	1.8	2.2	0	3.2	0	0	1.5	2.4	1.4	1.9	0	3.4	4	1.9	1.2	3.1	0	4.9	3.4	2.5	2	2.5	0	0	3	1.1	1.3	5	1	2	3.9	2.3	7.8	7.5	4.2	2.5	3.9	2.1	1.5
Atg4b	27.6	38.9	14.2	19.5	12.1	8.1	18.1	23.5	25.4	20.9	15.4	12.3	21.9	13.9	15.3	35.5	28.9	17.7	14.9	24.1	30.7	27	17.6	17.7	12.8	17.6	24.5	19.6	29	30.1	10.4	16.1	13.2	25.7	23.2	18.1	22.9	18.4	25.7	12.7	15.8	25.5	31	31.5	33.8	20.7	21.3	14	21.8
Atg4c	6.2	9.7	4.7	4.2	6	3.6	4.8	6.6	9.7	11.9	6.3	5.6	10.2	6.4	11.5	7.1	9.1	11.8	9.5	7.4	9.9	11	8.8	7	7	4.1	1	3.3	8.5	10	5.2	8.7	9.6	3	4.5	2.3	5.4	10	10.9	8.6	13.2	11.6	6.5	10.8	16.9	5.4	3.9	7	3.4
Atg4d	2.7	3.2	6.3	0	0	1.8	3.6	1.8	2.6	1.5	0.9	3.4	0	2.1	0	1.4	0	0	1.4	4.6	0	2.5	0.8	1.9	3.5	1	1	0	1.7	0	1.3	1.2	3.6	0	1.5	2.3	0	1.3	1	1.5	0	0.8	0	3.3	1.1	1.7	0	0.7	1
Atg5	52.4	63.8	61.5	65.6	57.4	51.6	34.9	46.4	47.4	59.7	57.8	60.6	45.3	35.3	54.9	44.1	33.4	48.5	51.5	48.2	45	49	56	57	54.8	52.8	33.8	63.8	71.7	62.6	49	53.2	60.2	56	56.2	65.7	41.8	38	46.4	48.2	38.8	41.7	64.6	44.7	63.4	54.3	46.4	51.2	48.8
Atg7	9.3	7.6	11	7	17.1	14.5	8.4	9.6	14	11.9	9	9	10.2	2.1	10.2	21.3	10.6	9.5	21.7	13	14.3	18.6	19.2	18.4	9.3	15.5	11.3	31.1	20.5	15	5.2	4.9	8.4	6.1	9.7	13.6	18.9	12.5	13.8	23.4	16.5	15.4	37.5	36.5	46.5	24	50.3	30.2	9.7
Atg9a	28	17.3	12.6	44.6	25.2	23.5	26.5	17.5	24.6	26.9	19	25.8	24.8	19.3	44.7	37	24.3	35.5	35.3	35.3	39.5	45.6	46.4	36.1	26.8	32.1	31.7	57.3	37.6	65.1	17.6	18.6	32.5	31.8	20.2	23.8	29.6	22.6	29.6	39.1	42.1	44.8	80.1	95.3	76.1	51.4	65.7	54	18.4
Atg9b	1.6	2.2	1.6	2.8	4	3.6	4.8	3	2.6	1.5	2.7	3.4	0	4.3	5.1	2.8	6.1	4.7	0	0.9	1.1	5.1	2.4	2.5	2.3	4.1	3.1	0	1.7	2.5	2.6	6.2	2.4	4.5	8.2	4.5	4	9.2	9.9	7.1	7.9	3.9	0	0.8	2.1	1.7	0	1.4	5.3
Atic	95.2	100.5	140.4	287.4	182.3	255.4	195.2	198.2	193.1	185.1	183.4	154.8	148.9	137	163.4	142.1	191.5	135.9	151.9	154	144.9	150.2	132.9	159	180.6	186.4	187.2	139.1	191.2	157.8	163.9	153.4	167.4	139.3	134.1	137	137.4	109.1	111.7	106.1	120.4	104.2	68.5	56.3	56	108.2	79.3	100.3	142.1
Atl1	3.1	1.1	6.3	1.4	3	2.7	1.2	1.8	0	1.5	0	3.4	1.5	2.1	1.3	0	3	1.2	1.4	0.9	2.2	6.8	8	7	2.3	3.1	5.1	1.6	0	5	1.3	4.9	3.6	1.5	7.5	4.5	4	7.5	5.9	4.6	3.3	3.1	6.5	6.6	9.5	6.2	1.9	4.9	1.5
Atl2	27.2	25.9	39.4	19.5	16.1	20.8	20.5	22.9	25.4	26.9	28	24.7	19	38.5	17.9	17.1	9.1	17.7	20.3	25	25.2	30.4	24.8	22.8	21	10.4	20.5	9.8	22.2	7.5	22.9	18.6	21.7	21.2	24.7	22.6	12.1	22.6	22.7	13.7	10.5	14.7	11.6	9.1	14.8	8.7	11.6	7.7	12.1
Atl3	2.7	4.3	3.2	4.2	8.1	4.5	2.4	0.6	1.8	4.5	2.7	1.1	1.5	6.4	1.3	0	3	2.4	1.4	1.9	6.6	4.2	0.8	2.5	7	5.2	1	4.9	3.4	0	2	3.7	6	1.5	0.7	2.3	8.1	5.9	4	6.6	5.3	6.9	25.8	22.4	29.6	7.5	3.9	4.2	5.3
Atm	8.5	6.5	7.9	8.4	11.1	5.4	14.5	8.4	7.9	9	5.4	9	10.2	12.8	8.9	2.8	3	7.1	2.7	3.7	0	3.4	1.6	5.7	4.7	5.2	4.1	8.2	3.4	2.5	9.1	4.9	8.4	13.6	11.2	5.7	1.3	2.5	5.9	2.5	3.3	3.1	3.9	2.5	0	2.9	1.9	4.2	10.6
Atmin	54	45.4	47.3	47.4	44.3	40.7	66.3	43.4	47.4	52.2	44.3	40.4	45.3	30	58.7	65.4	71.4	47.3	50.2	43.6	37.3	30.4	24	31.7	29.1	30	17.4	39.3	29	42.6	70.5	33.4	42.2	59.1	76.4	58.9	41.8	40.5	38.5	34.5	27	29.3	18.1	25.7	23.2	26.5	30.9	23.8	119.4
Atn1	56.7	46.5	55.2	157.6	101.7	106.9	157.9	97	134.3	103	95.8	78.5	65.7	59.9	71.5	103.8	114	87.5	119.4	111.3	128.4	143.5	132.9	112.7	137.5	144	153.4	301.1	274.9	238	47.7	32.2	39.7	68.1	69.7	54.4	126.6	123.3	128.5	163.5	131.6	147.4	140.8	174	161.7	452.3	348	378.1	93.8
Atoh1	3.1	1.1	0	0	1	0	2.4	0	0	0	0	0	0	0	0	0	0	0	0	0	0	0	0	0	0	0	0	0	0	0	0	0	0	0	0.7	2.3	0	0	0	0	0	0	0	0	0	0	0	0	0
Atoh8	0.4	2.2	3.2	4.2	6	3.6	3.6	1.8	6.1	1.5	0.9	1.1	7.3	5.4	3.8	11.4	19.8	9.5	8.1	3.7	3.3	10.1	5.6	14.6	11.7	10.4	10.2	14.7	18.8	17.5	1.3	1.2	0	0	0.7	0	13.5	20.5	17.8	21.8	14.5	14.7	67.2	56.3	30.6	47.7	27.1	38.6	0
Atox1	155.8	189.2	151.5	280.4	251.8	257.2	315.7	189.7	239.6	258.2	242.1	261.4	299.3	275	299.9	235.9	197.6	188	291.6	247.7	215.1	265.9	313	276.2	266.8	273.4	314	410.8	305.6	328.2	256	317.9	224	181.7	203.1	220.8	330	300.1	292.5	372.1	394.8	368.9	299.7	265.1	272.6	317.5	305.5	301.6	252.8
Atp10a	3.1	7.6	3.2	4.2	7	4.5	4.8	9	11.4	10.4	12.6	16.8	24.8	13.9	20.4	1.4	3	4.7	0	0	0	5.1	1.6	3.2	7	4.1	4.1	3.3	6.8	12.5	11.1	7.4	15.7	13.6	6.7	12.5	1.3	1.3	1	2.5	1.3	6.9	14.2	19.1	12.7	7	0	7.7	2.4
Atp10d	1.6	4.3	1.6	1.4	4	3.6	1.2	3.6	2.6	3	1.8	2.2	0	4.3	3.8	0	0	0	0	1.9	1.1	3.4	0.8	1.3	0	2.1	2	0	1.7	0	3.3	0	3.6	1.5	1.5	1.1	1.3	0.8	2	2	2.6	1.5	9	4.1	3.2	2.5	1.9	1.4	3.9
Atp11a	19	20.5	23.7	36.3	42.3	38.9	20.5	39.2	21.9	34.3	29.8	22.4	13.1	9.6	12.8	28.4	35	37.8	73.2	86.3	62.6	168	180.9	157.7	111.8	94.3	86.9	81.8	117.8	127.8	13.1	9.9	12	4.5	9.7	11.3	90.2	109.5	87.9	230.5	213.9	227.6	120.2	118.5	133.2	24.5	21.3	28.1	11.1
Atp11b	36.1	24.9	37.9	26.5	18.1	21.7	45.8	44	33.3	26.9	19.9	28	23.4	47.1	48.5	25.6	27.4	17.7	8.1	13	12.1	16	32.8	24.7	14	8.3	9.2	6.5	12	10	39.2	38.3	42.2	42.4	71.9	53.2	17.5	22.6	12.8	20.3	18.4	10	5.2	12.4	26.4	27.4	1.9	20.3	32.9
Atp12a	4.7	3.2	1.6	0	2	0.9	0	1.2	0.9	1.5	0	0	1.5	1.1	0	5.7	6.1	1.2	4.1	0.9	3.3	0.8	1.6	3.2	1.2	1	0	1.6	0	0	1.3	0	1.2	3	5.2	4.5	0	0	0	1	1.3	0	0	0	0	0	0	0	0
Atp13a1	90.9	96.2	93.1	125.6	95.7	113.2	133.8	100	100	76.1	70.5	85.3	116.8	85.6	99.5	78.2	82.1	63.8	77.3	67.7	83.4	82.7	92.9	81.1	102.5	117	105.3	201.3	141.7	135.3	77.1	89	107.2	86.3	84.7	65.7	102.4	83.2	75.1	101	104	95.7	73.6	90.3	95.1	119	141.2	113.6	90.9
Atp13a2	50.9	47.6	52.1	50.2	55.4	37.1	63.9	37.9	63.2	52.2	47	41.5	74.5	47.1	77.8	69.6	53.2	55.6	46.1	41.7	30.7	43.9	36.8	39.3	60.6	41.4	37.8	101.5	63.2	75.2	46.4	40.8	42.2	68.1	44.2	48.7	45.8	53.5	60.3	44.7	49.4	60.2	71.1	67.9	82.4	68.4	67.7	61.7	68.6
Atp13a3	33.8	25.9	33.1	68.4	40.3	53.4	60.3	51.2	62.3	62.7	69.6	75.2	26.3	47.1	58.7	22.7	27.4	48.5	29.8	39	32.9	73.4	64.8	65.2	83.9	52.8	46	58.9	44.4	70.1	46.4	32.2	43.4	33.3	36.7	30.6	39.1	56.4	67.2	44.7	52	45.5	49.1	48.9	78.2	257.8	90.9	164.1	63.8
Atp1a1	408.3	402.2	468.6	467.4	355.5	366.7	502.5	427.1	427.3	443.2	454.5	465.6	379.6	261.1	368.8	832.9	828.3	714	577.8	573.3	603.6	572.2	626	505.4	357.7	408.1	410.1	554.8	517.3	518.6	359.2	290.6	301.1	316.5	269	284.2	505.1	541.6	532.6	535.1	513.3	469.2	303.6	355.4	271.6	631.3	912.7	666.3	348.5
Atp1a3	4.7	4.3	9.5	8.4	6	4.5	13.3	7.8	9.7	11.9	2.7	5.6	21.9	12.8	28.1	0	0	0	2.7	0	1.1	0.8	0	0	3.5	2.1	1	0	0	0	11.8	27.2	15.7	33.3	26.2	15.9	1.3	0.4	0	0	0	0.8	0	2.5	1.1	0	0	0.7	1.9
Atp1b1	376.9	287.6	285.6	127	115.8	92.4	154.2	83.7	139.5	158.2	125.6	139.1	220.5	215.1	293.5	160.6	173.3	182.1	40.7	48.2	57.1	78.5	111.3	81.1	108.4	81.8	91	121.1	76.8	87.7	185.5	176.9	169.8	372.5	304.2	310.3	138.7	118.3	146.2	118.3	144.8	104.9	53	80.4	60.2	390.5	394.5	425.1	407.5
Atp1b2	8.5	4.3	7.9	11.2	9.1	11.8	14.5	7.2	7.9	3	10.8	13.5	17.5	16.1	19.1	11.4	16.7	10.6	4.1	1.9	3.3	0.8	1.6	5.7	2.3	0	1	0	1.7	0	15.7	6.2	13.2	13.6	9.7	14.7	4	2.9	0	1	2	0	1.3	2.5	3.2	2.9	3.9	4.2	14.5
Atp1b3	180.7	164.3	175.2	142.3	183.3	201.9	160.3	201.2	145.7	186.5	242.1	249.1	214.6	210.8	171	190.5	202.1	229.3	187.2	202.2	185.5	274.3	241	250.2	276.1	247.5	253.6	232.4	232.2	263	176.3	168.2	168.6	103	159.6	164.2	216.9	224.4	201.6	273.1	242.8	273.9	298.4	261.8	247.3	172	164.4	152.9	235.4
Atp23	28.4	33.5	26.8	5.6	21.1	21.7	19.3	24.7	14	37.3	22.6	24.7	39.4	40.7	31.9	28.4	24.3	31.9	17.6	27.8	29.6	16.9	23.2	21.5	26.8	13.5	21.5	13.1	5.1	25.1	30.7	37.1	34.9	28.8	24.7	32.8	20.2	17.1	22.7	18.8	15.1	14.7	16.8	10.8	8.5	7.9	11.6	7	24.2
Atp2a1	0	1.1	0	4.2	1	0.9	1.2	0.6	2.6	0	0	1.1	0	0	0	1.4	0	3.5	1.4	0.9	2.2	6.8	5.6	6.3	0	2.1	2	1.6	8.5	5	2.6	0	0	0	0.7	0	5.4	5.9	5.9	3	0	0.8	0	0	1.1	0.4	0	0	0
Atp2a2	143.4	158.9	162.5	216.2	223.6	233.6	221.7	236.7	203.6	189.5	207.8	204.2	216.1	225.8	199.1	109.4	130.7	162	124.8	171.6	127.3	184	177.7	157.1	186.4	189.5	189.2	188.2	181	150.3	216.8	179.3	244.5	154.4	152.1	182.3	133.3	186	155.1	160.9	148.1	137.4	282.9	256	317	376.4	348	304.4	254.3
Atp2a3	2.7	7.6	4.7	4.2	2	5.4	7.2	1.2	2.6	6	1.8	4.5	0	4.3	2.6	7.1	7.6	3.5	14.9	21.3	21.9	5.1	3.2	3.2	1.2	6.2	2	0	0	2.5	7.2	6.2	6	10.6	9	2.3	4	4.6	4	5.1	4.6	7.7	5.2	0.8	0	0	1.9	0.7	19.3
Atp2b1	11.3	15.1	9.5	7	3	4.5	10.8	11.4	8.8	4.5	3.6	5.6	7.3	7.5	5.1	14.2	10.6	10.6	5.4	2.8	6.6	4.2	8	8.9	4.7	7.3	4.1	6.5	3.4	2.5	11.8	6.2	7.2	9.1	14.2	11.3	0	7.5	3	6.6	3.3	3.9	5.2	10.8	15.9	15.3	0	18.9	13.5
Atp2b4	2.3	2.2	3.2	15.3	13.1	8.1	4.8	4.2	7.9	6	0	5.6	5.8	6.4	2.6	8.5	7.6	8.3	6.8	4.6	9.9	7.6	5.6	5.1	7	8.3	9.2	6.5	1.7	7.5	5.2	6.2	4.8	3	2.2	1.1	10.8	10	6.9	8.6	6.6	8.5	37.5	57.2	38	29.8	13.5	17.5	45.4
Atp2c1	6.6	1.1	0	4.2	6	3.6	3.6	5.4	3.5	6	9.9	11.2	2.9	6.4	5.1	0	1.5	2.4	0	0	4.4	2.5	4	8.9	5.8	7.3	5.1	4.9	1.7	2.5	7.8	6.2	2.4	1.5	4.5	3.4	0	2.1	4	2.5	1.3	3.1	6.5	5.8	9.5	4.6	9.7	7.7	7.3
Atp2c2	0	1.1	0	1.4	0	0.9	2.4	0.6	1.8	1.5	1.8	7.9	5.8	4.3	2.6	0	1.5	3.5	20.3	21.3	26.3	21.9	37.6	25.3	8.2	10.4	12.3	14.7	18.8	30.1	0.7	0	1.2	0	1.5	3.4	6.7	4.2	3	26.9	21.1	22.4	0	0	0	0.8	0	1.4	0.5
Atp4a	2.3	3.2	7.9	1.4	0	0	1.2	1.8	1.8	1.5	0.9	1.1	2.9	1.1	6.4	7.1	3	0	1.4	6.5	4.4	2.5	0	1.3	3.5	1	1	0	0	2.5	2	2.5	3.6	4.5	0.7	4.5	1.3	2.5	3	2	2.6	0	0	0	0	0	0	0	0
Atp5a1	1685.3	1715.8	1645.8	1330.9	1114.8	1169	1331.6	1374.6	1433	1461.1	1454.7	1428.2	1471.7	1467.2	1484.2	1334.6	1153.6	1412.7	1274.9	1327.5	1415.8	1109	1202.4	1103.4	978.7	923.9	974.7	936.1	928.8	1089.8	1668	1729	1719.8	1868.5	1850	1946.6	1049.2	910.3	1018.7	913.3	935.1	964.6	746.8	695.1	655.2	937.3	877.8	955.3	1915.7
Atp5b	2272.4	2347.2	2163.3	2103.8	1740.2	1680.7	2402.9	1822.1	2455.3	2281.9	2090.8	1925.2	2070.3	2064.3	2085.3	2818.5	2422.6	2555.8	2319.2	2315.5	2259.7	1686.3	1792.4	1734.8	1589.2	1651	1695.7	2006.4	1891.7	2106.9	2204.8	2045.6	2106.4	2784.6	2663	2581.8	2161.8	1845.6	1856.7	1566.8	1777.4	1666	1470.3	1242	1324.1	1900.3	1867.8	1892.4	3030.3
Atp5c1	660.8	688.7	719.5	390.6	468.3	525.2	445.9	603	428.2	617.9	640.6	611.4	531.5	537.2	450.5	591.3	697.6	711.7	748.7	775.6	640.9	578.1	653.2	603.6	539.4	505.5	597.3	404.2	450.7	365.8	566.9	640.7	601	433.1	514	631.9	620.9	616	605.7	485.4	571.8	519.3	364.3	394.4	412.1	340.8	419.6	370.3	592.1
Atp5d	798.8	845.5	850.5	990.5	691.8	763.4	1060.4	759.6	1096.9	1085	979.4	868.3	836.6	654.9	834.6	992.1	892.1	786.1	1293.9	1209.7	1278.6	937.7	1035.9	893.7	908.8	921.8	963.4	1394.4	1227.5	1192.5	691.6	836.1	666	834.3	910.4	802.9	975.2	825	842.9	981.4	1043	1033.3	785.5	767.2	763	1138.3	1166	1048.6	899.1
Atp5e	626.7	632.5	605.9	532.9	457.2	432.8	517	424.7	542.3	447.7	442.7	463.3	438	467.7	536	638.2	506.1	520.1	648.3	504.7	579.5	402.6	441.1	521.9	422.9	462	476.6	577.7	537.8	491	418.6	560.3	480.5	743.5	867.7	800.6	536.1	502.8	524.7	489.9	469.8	445.3	457.4	489.7	523.1	528.1	816	696.5	477.1
Atp5g1	304.6	323.3	269.8	517.6	478.3	482.7	460.3	476.5	513.3	331.3	391.2	334.3	274.5	272.9	284.6	355.3	376.9	339.3	359.4	377.6	319.4	287	275.4	350.9	379.8	362.5	424.4	419	414.9	310.6	615.9	615.9	535.9	358.9	398.6	400.9	286.9	258.3	251	284.3	325.1	280.1	337.2	311.5	332.9	324.6	235.9	247.6	757.9
Atp5g2	42.3	44.3	42.6	8.4	29.2	18.1	18.1	22.9	21.1	53.7	29.8	30.3	38	26.8	39.6	49.7	39.5	36.6	39.3	36.2	34	24.5	32.8	23.4	16.3	28	24.5	9.8	29	12.5	33.3	40.8	44.6	31.8	36	35.1	22.9	26.7	24.7	24.4	30.3	18.5	18.1	9.1	15.9	15.8	27.1	23.8	21.8
Atp5g3	1186.9	1217.4	1211.9	1520.6	1452.1	1483.3	1499.1	1350.5	1502.3	1122.3	1155.6	1034.4	858.5	882.9	944.4	1191.1	1054.8	1130.1	1330.5	1185.6	1470.6	1119.1	1076.7	1155.3	1232.7	1150.7	1317.3	1412.4	1480.2	1205	1112.2	1077.2	1192.3	1309.8	1240.8	1187.9	1058.7	1054	1081	1119.5	1219.3	1196.9	767.4	773	751.4	895.4	1136.9	986.2	1526.5
Atp5h	365.6	344.9	347.1	237.2	323.3	350.4	261.5	319.9	282.6	270.1	289.1	260.3	299.3	332.8	225.9	349.6	477.2	417.3	396	405.4	240.3	285.3	329	348.4	332.1	332.5	300.7	204.6	215.1	200.4	340.3	388.4	351.7	248.3	319.2	407.7	427	366.5	341.9	384.3	408.6	356.5	354	328.1	357.2	368.9	379	369.6	299.2
Atp5j	97.5	75.7	82.1	104.6	144	142.2	90.4	121.1	107.9	49.2	105.7	77.4	39.4	70.6	56.2	81	106.4	98.1	71.9	65.9	80.1	90.3	109.7	98.2	125.8	100.5	137	116.2	88.8	105.2	114.3	115	100	54.5	81.7	82.7	122.6	102.4	116.6	120.8	85.5	100.3	168	160.7	145.8	101.6	112.1	132.6	74.4
Atp5j2	592.9	580.6	519.1	548.3	376.6	414.7	548.3	461.4	501.1	479.1	399.4	405	408.8	410.9	456.9	595.5	454.4	468.1	552	451.8	515.8	397.5	427.5	402.2	392.6	423.6	431.6	545	522.4	583.7	515.3	566.4	569.7	607.2	692.4	627.3	389.3	459.7	430.8	482.8	534.3	475.4	401.8	346.3	365.6	520.3	676.8	675.5	801.9
Atp5k	231.2	249.7	230.4	346	228.6	238.2	326.6	250.6	285.2	249.2	171.7	196.3	265.7	225.8	282	311.3	218.9	227	311.9	262.5	304	239.7	222.5	233.7	248.2	229.9	290.5	329	269.8	350.7	261.9	286.9	268.6	305.9	349.2	332.9	226.3	220.7	237.1	246.7	297.4	285.5	186	212.9	197.6	380.1	423.5	418.7	459.2
Atp5l	11.7	7.6	0	15.3	8.1	11.8	19.3	20.5	14.9	17.9	12.6	12.3	10.2	17.1	14	14.2	25.8	14.2	14.9	15.8	25.2	16.9	6.4	13.9	22.1	25.9	15.3	14.7	15.4	20	13.1	4.9	16.9	18.2	15.7	9.1	28.3	14.6	10.9	11.7	14.5	15.4	11.6	12.4	15.9	14.5	9.7	15.4	20.3
Atp5md	26	30.3	11	20.9	28.2	30.8	31.3	45.2	43	17.9	20.8	21.3	20.4	26.8	25.5	79.6	47.1	35.5	28.5	38	17.6	32.9	24	34.2	29.1	25.9	30.7	4.9	46.1	27.6	34.6	34.6	30.1	45.4	48	28.3	31	52.7	38.5	53.3	43.4	41.7	24.5	31.5	25.4	35.7	13.5	42.1	48.3
Atp5mpl	5.4	3.2	7.9	5.6	9.1	5.4	1.2	4.2	3.5	11.9	5.4	5.6	10.2	7.5	3.8	5.7	10.6	4.7	6.8	9.3	1.1	5.9	5.6	9.5	1.2	3.1	4.1	3.3	6.8	5	5.2	4.9	2.4	0	3.7	3.4	1.3	3.8	4	5.6	7.9	4.6	6.5	9.9	7.4	3.3	17.4	4.2	9.7
Atp5o	637.9	636.8	629.6	440.8	491.4	541.5	503.7	559.6	414.2	531.3	500.6	453.2	519.8	501.9	468.4	604.1	588.2	582.8	648.3	593.7	640.9	471.8	525.1	501.6	487	561.4	528.8	491	481.5	488.5	546.6	690.1	641.9	625.4	729.8	727	502.4	486.9	432.8	532.1	551.4	518.6	475.4	429.2	503	446	460.2	448.9	728.5
Atp5pb	765.4	743.8	826.8	763.1	637.5	709	780.9	716.8	714.3	682	723.7	775.2	527.1	588.6	612.6	746.2	677.9	787.3	724.2	699.5	704.6	637.2	740.5	763.2	611.7	572.8	618.8	684.1	604.4	698.9	671.4	794	751.5	804	864.7	866.3	470.1	649.9	637.3	522.4	612	541.7	438	399.3	465	589.9	456.3	534.5	774.4
Atp6ap1	75.8	83.2	83.6	139.5	83.6	89.6	92.8	98.2	89.5	100	79.5	116.7	77.4	93.1	86.8	132.2	106.4	91	99	94.6	74.6	168.8	128.9	138.7	131.7	107.7	80.8	127.7	199.8	132.8	42.5	50.7	32.5	60.6	81.7	67.9	111.8	104.1	96.8	152.3	147.4	152	259.7	295	319.1	197.3	162.4	188	85.6
Atp6ap2	54.8	68.1	60	43.2	37.3	24.4	32.5	26.5	40.4	31.3	52.4	56.1	55.5	40.7	44.7	37	31.9	50.8	13.6	29.7	59.3	39.7	32.8	42.4	26.8	11.4	18.4	37.6	23.9	20	47	30.9	60.2	45.4	44.2	51	9.4	20.1	21.7	25.4	19.7	29.3	50.4	60.5	59.2	73	42.5	63.8	65.7
Atp6v0a1	41.2	31.4	56.8	57.2	54.4	50.7	73.5	32.5	52.7	49.2	60.5	48.2	62.8	57.8	77.8	68.2	56.2	57.9	54.3	52.9	65.8	78.5	84.1	90.6	64.1	58	68.5	148.9	107.6	140.3	56.8	39.6	60.2	75.7	61.4	51	84.9	63.9	61.3	59.9	57.2	72.5	102.1	85.3	94.1	433.2	616.8	380.2	67.2
Atp6v0a2	15.9	14.1	17.4	23.7	19.1	19.9	25.3	17.5	19.3	14.9	9.9	14.6	14.6	13.9	12.8	29.8	18.2	18.9	14.9	14.8	11	16	8	19.6	33.8	29	26.6	19.6	29	30.1	17	19.8	13.2	19.7	17.2	17	9.4	13.8	13.8	18.3	19.7	21.6	42.6	39.8	40.2	25.7	15.5	19.6	12.6
Atp6v0a4	4.7	4.3	7.9	0	1	0	1.2	0	0	1.5	2.7	1.1	4.4	3.2	5.1	1.4	3	0	6.8	6.5	5.5	8.4	11.2	11.4	1.2	5.2	3.1	8.2	8.5	7.5	8.5	6.2	6	1.5	2.2	3.4	8.1	7.1	6.9	4.6	5.9	6.9	0	0	0	15.3	11.6	11.2	1.9
Atp6v0b	216.4	188.1	220.9	100.4	109.8	82.4	131.4	108.4	146.5	162.7	154.5	163.8	141.6	175.5	127.6	211.8	250.8	227	166.8	142.9	177.8	168.8	179.3	156.4	130.5	137.8	138.1	194.8	165.6	165.3	101.2	97.7	98.8	192.3	182.8	191.4	187.2	153	196.6	199.5	203.3	169	311.4	246.1	268.4	228.8	272.6	250.4	159.5
Atp6v0d1	227.7	211.9	233.5	171.6	106.7	139.5	162.7	106	129	141.8	127.4	133.5	186.9	154.1	219.5	284.3	221.9	201	142.4	132.7	162.4	161.2	172.9	157.1	160.8	147.1	145.2	301.1	361.9	345.7	123.4	118.7	131.3	316.5	309.5	295.6	152.2	150	134.4	181.2	202	180.6	432.8	379.5	397.3	388	286.2	362.6	213.2
Atp6v0e	103.7	112.4	137.3	73.9	130.9	127.7	75.9	106.6	75.5	70.1	82.2	86.4	138.7	103.8	117.4	102.3	118.5	83.9	116.6	93.7	84.5	130	132.9	141.2	164.3	135.7	124.8	122.7	107.6	122.8	98	101.4	115.6	89.3	104.2	88.3	119.9	138.3	113.6	174.6	188.2	181.3	241.6	291.6	304.3	144.7	185.6	133.3	100.5
Atp6v0e2	15.2	18.4	18.9	12.6	15.1	10.9	8.4	16.3	20.2	7.5	19	22.4	10.2	25.7	19.1	21.3	16.7	13	12.2	13.9	17.6	17.7	16.8	15.8	18.6	16.6	19.4	19.6	17.1	20	10.4	7.4	13.2	19.7	13.5	24.9	8.1	7.1	5.9	11.2	13.2	12.3	10.3	8.3	5.3	1.2	5.8	2.1	23.2
Atp6v1a	92.5	96.2	85.2	110.2	87.6	116.8	109.7	108.4	72	98.5	98.5	124.5	61.3	68.5	83	118	115.5	156	104.4	125.2	101	94.5	105.7	119.7	99	78.7	97.2	108	140	95.2	117.6	100.2	108.4	110.5	100.4	109.8	87.5	75.6	78.1	98.5	90.8	96.5	168	179	179.6	134.3	110.2	129.8	237.8
Atp6v1b2	184.9	187	227.2	129.7	115.8	110.5	135	125.3	140.4	129.8	143.7	140.2	150.4	157.3	188.9	137.9	153.5	182.1	153.3	112.3	148.2	149.4	144.1	122.9	114.2	77.7	79.8	216	150.2	190.4	160.7	126.2	139.7	202.9	203.8	206.1	113.1	89.4	88.9	105.6	98.7	100.3	90.4	130.1	100.4	237.1	241.7	252.5	238.3
Atp6v1c1	110.7	99.5	140.4	90.7	66.5	65.2	80.7	78.9	68.4	74.6	94.9	90.9	80.3	79.2	48.5	96.7	82.1	134.8	69.2	83.5	72.4	66.7	76.9	69	74.6	88	70.6	75.3	52.9	72.7	62	77.9	73.5	71.2	92.2	91.7	75.4	97	89.9	82.8	98.7	73.3	96.9	96.9	90.9	107.4	77.3	90.5	98.1
Atp6v1c2	0.4	1.1	0	0	1	0	0	0	0	0	0	0	0	2.1	0	0	0	0	0	0	0	0.8	0	1.3	0	0	1	0	1.7	0	0	0	0	0	0	0	0	1.7	0	0	1.3	2.3	0	0	0	0	0	0	2.4
Atp6v1d	186.9	197.9	208.3	122.8	115.8	107.8	153	123.5	147.4	161.2	135.5	115.6	134.3	159.5	165.9	234.5	203.7	196.2	141.1	125.2	151.5	142.6	133.7	133	127	135.7	120.7	163.7	251	228	123.4	133.6	144.5	183.2	194.8	182.3	150.9	141.3	145.3	156.9	154.6	178.3	182.2	170.7	150.1	318	234	261.6	213.7
Atp6v1e1	271.2	273.5	258.8	185.5	185.3	188.4	194	226.5	247.5	232.8	213.2	240.1	200	171.2	162.1	319.8	320.7	303.8	260.4	225.4	206.3	212.7	268.2	221.7	180.6	247.5	246.5	207.8	223.7	162.8	139.1	168.2	193.9	202.9	191.1	208.4	292.3	324.7	333	272.1	276.4	302.5	288.1	290	276.9	351.5	558.8	443.3	256.2
Atp6v1f	415.3	396.8	388.2	246.9	233.6	230.9	348.3	293.9	275.5	334.3	308.1	263.6	332.9	299.6	335.6	541.5	434.7	414.9	507.2	436.9	511.4	320.7	343.4	333.2	313.4	360.4	325.2	383	312.4	355.7	256	296.8	237.3	511.8	526.8	453	363.7	317.2	336.9	318.3	456	398.2	311.4	367	329.7	361.5	415.7	353.5	364
Atp6v1g1	231.9	258.4	247.7	71.1	116.8	117.7	92.8	125.9	113.2	177.6	187	151.5	195.6	160.5	160.8	362.4	305.5	293.2	272.6	269	281	203.4	268.2	243.9	184.1	164.7	193.3	165.3	158.8	152.8	122.8	148.4	103.6	210.5	214.3	211.8	343.5	338.1	328.1	229.5	259.9	232.3	195.1	163.2	184.9	170.8	301.6	162.7	143.6
Atp6v1h	59.4	73.5	78.9	46	44.3	59.8	55.4	41	59.7	59.7	38.9	47.1	40.9	34.2	37	52.6	47.1	70.9	35.3	32.5	31.8	50.6	56	53.8	35	29	32.7	37.6	47.8	35.1	47.7	50.7	43.4	59.1	77.2	91.7	41.8	52.2	59.3	48.2	40.8	40.9	73.6	72.9	68.7	105.7	34.8	100.3	57.5
Atp7a	3.9	4.3	1.6	2.8	0	5.4	4.8	4.2	3.5	4.5	0.9	3.4	2.9	5.4	5.1	9.9	4.6	7.1	1.4	0.9	2.2	1.7	8.8	5.1	3.5	4.1	1	4.9	1.7	2.5	5.2	2.5	3.6	4.5	8.2	3.4	9.4	7.5	5.9	2.5	3.9	2.3	6.5	5	6.3	12.9	9.7	14.7	4.8
Atp8b1	0.4	0	0	0	0	1.8	1.2	0.6	0	1.5	0	3.4	0	0	0	0	0	0	4.1	2.8	0	3.4	4.8	5.7	0	2.1	0	1.6	0	2.5	0	1.2	0	0	0	0	0	0.4	0	0.5	1.3	0.8	0	1.7	1.1	0	0	0.7	0
Atp8b2	18.6	23.8	37.9	14	39.3	38	18.1	27.7	13.2	29.8	34.3	24.7	27.7	32.1	31.9	19.9	31.9	34.3	27.1	26	18.7	41.4	29.6	31.7	43.1	35.2	37.8	36	23.9	17.5	31.3	28.4	27.7	18.2	12.7	13.6	45.8	50.2	68.2	52.8	59.2	52.5	139.5	144.2	155.3	41.9	54.1	44.9	36.7
Atp8b3	5.1	5.4	3.2	1.4	3	1.8	1.2	2.4	0	1.5	0.9	6.7	2.9	6.4	5.1	5.7	1.5	2.4	5.4	0.9	1.1	0.8	0.8	1.3	3.5	1	0	1.6	0	0	5.9	1.2	3.6	3	3.7	2.3	0	1.3	4.9	2	3.3	2.3	0	0	0	0	0	0	1.9
Atp9a	35.7	32.4	30	50.2	36.3	39.8	49.4	24.7	37.7	28.4	37	19.1	52.6	30	23	100.9	76	63.8	82.7	65.9	90	82.7	60.8	77.3	29.1	36.3	29.7	58.9	70	70.1	49.6	37.1	51.8	54.5	54.7	52.1	35	35.1	34.6	75.6	63.2	80.3	67.2	66.3	71.9	48.5	44.5	35.1	123.3
Atp9b	19	27	14.2	30.7	28.2	29	30.1	27.1	21.9	17.9	28.9	26.9	32.1	22.5	39.6	44.1	35	31.9	31.2	49.2	20.9	47.3	31.2	29.8	21	28	28.6	44.2	63.2	47.6	22.9	38.3	21.7	30.3	13.5	29.4	43.1	37.2	19.8	41.6	30.3	39.4	62	70.4	79.3	48.5	42.5	37.2	19.8
Atpaf1	2.3	4.3	0	0	2	4.5	0	4.2	2.6	4.5	5.4	4.5	4.4	2.1	2.6	4.3	3	3.5	2.7	3.7	4.4	2.5	2.4	0	5.8	3.1	5.1	0	0	0	3.3	6.2	4.8	0	3	3.4	1.3	0.8	2	2	2	1.5	1.3	2.5	2.1	4.6	0	0.7	4.8
Atpaf2	30.3	33.5	42.6	29.3	36.3	38	26.5	39.8	46.5	37.3	29.8	41.5	39.4	41.7	37	42.6	45.6	35.5	39.3	43.6	48.3	46.4	36.8	33.6	51.3	38.3	43	34.4	58	35.1	43.8	35.9	16.9	22.7	33.7	26	37.7	43	30.6	42.1	48.7	38.6	19.4	48.1	42.3	33.2	27.1	16.8	26.6
Atpif1	1067.6	1072.5	1038.3	746.4	612.3	561.4	677.2	626.4	605.5	783.5	602.7	573.3	721.3	677.4	658.5	739.1	734.1	764.8	850.4	664.2	781.4	505.5	586	530.8	527.8	496.1	514.4	530.2	508.8	440.9	692.3	690.1	793.7	1067.5	1150.2	1062.2	453.9	463.5	440.7	494.5	530.4	500.8	502.6	531.1	476.6	654.1	868.2	691.6	879.8
Atpsckmt	10.9	10.8	12.6	20.9	24.2	16.3	6	19.9	13.2	6	10.8	10.1	14.6	15	11.5	9.9	10.6	10.6	9.5	15.8	17.6	11.8	12.8	10.8	10.5	19.7	13.3	24.5	17.1	12.5	9.1	14.8	9.6	7.6	14.2	6.8	39.1	20.9	22.7	22.3	18.4	19.3	33.6	28.2	23.2	22.8	30.9	28.8	13.5
Atr	12	18.4	11	7	3	6.3	10.8	5.4	9.7	1.5	11.7	9	11.7	17.1	14	7.1	16.7	8.3	1.4	7.4	9.9	4.2	6.4	5.1	4.7	7.3	7.2	1.6	5.1	0	13.1	12.4	8.4	15.1	15	17	4	3.3	4.9	5.1	3.3	0	2.6	5	3.2	6.2	1.9	4.9	13.5
Atraid	57.9	51.9	55.2	53	46.3	33.5	25.3	31.9	28.1	31.3	42.5	46	48.2	33.2	38.3	21.3	57.8	49.7	55.6	35.3	32.9	53.2	51.2	39.9	33.8	36.3	39.9	63.8	66.6	55.1	22.2	29.7	19.3	48.5	51	64.5	35	64.8	74.1	55.3	69.1	69.5	116.3	135.9	163.8	76.3	71.5	72.9	74.9
Atrip	26.4	24.9	20.5	19.5	25.2	10	21.7	16.9	25.4	26.9	20.8	26.9	20.4	28.9	30.6	21.3	31.9	29.6	24.4	13.9	19.8	21.1	13.6	16.5	9.3	23.8	11.3	13.1	30.7	20	29.4	21	31.3	33.3	25.5	27.2	22.9	15.5	26.7	18.3	20.4	22.4	18.1	11.6	10.6	6.6	17.4	15.4	32.9
Atrn	10.9	7.6	15.8	20.9	37.3	28.1	3.6	11.4	10.5	11.9	7.2	10.1	13.1	8.6	3.8	11.4	15.2	16.6	14.9	15.8	8.8	25.3	22.4	16.5	28	29	21.5	13.1	18.8	27.6	11.1	12.4	3.6	7.6	3	17	10.8	15.5	14.8	28.4	38.8	39.4	50.4	40.6	59.2	16.2	21.3	13.3	7.3
Atrnl1	6.6	3.2	6.3	14	8.1	5.4	12.1	7.8	9.7	4.5	7.2	4.5	5.8	11.8	7.7	5.7	3	10.6	8.1	7.4	7.7	7.6	15.2	12	17.5	10.4	5.1	9.8	8.5	7.5	3.3	0	7.2	4.5	5.2	5.7	0	3.3	3	11.7	9.9	8.5	28.4	29	29.6	38.1	19.3	44.9	3.4
Atrx	24.5	16.2	22.1	20.9	28.2	26.3	47	40.4	35.1	19.4	17.2	18	14.6	24.6	25.5	15.6	18.2	17.7	2.7	13	3.3	11	17.6	17.1	12.8	9.3	11.3	21.3	6.8	7.5	24.8	19.8	20.5	18.2	13.5	20.4	5.4	18	18.8	5.6	4.6	5.4	7.8	11.6	10.6	16.6	1.9	8.4	23.7
Atxn1	0.8	3.2	3.2	0	8.1	2.7	2.4	6.6	3.5	1.5	1.8	5.6	0	2.1	1.3	4.3	3	4.7	0	2.8	3.3	13.5	4.8	9.5	5.8	7.3	7.2	3.3	5.1	7.5	2	2.5	2.4	0	0.7	1.1	1.3	5.9	10.9	9.6	8.6	7.7	28.4	50.5	52.8	10.8	1.9	9.1	3.4
Atxn10	413	381.6	449.7	394.8	290	309.7	348.3	328.3	402.8	389.5	378.6	426.3	284.7	279.3	308.8	331.2	355.6	472.9	499.1	484.3	658.5	602.6	774.9	722.7	399.6	280.7	384.6	585.9	541.2	513.6	203.1	188	231.2	343.7	356.7	338.6	523.9	725.5	728.2	651.4	703.4	632	258.4	230.3	263.1	475.5	235.9	383	273.6
Atxn1l	8.2	11.9	9.5	7	14.1	14.5	12.1	13.9	17.6	20.9	22.6	19.1	23.4	18.2	20.4	5.7	9.1	11.8	8.1	14.8	9.9	28.7	21.6	19.6	32.6	20.7	25.6	24.5	27.3	20	15.7	6.2	4.8	12.1	14.2	10.2	20.2	24.2	23.7	26.9	14.5	20.8	33.6	32.3	38	38.6	34.8	28.8	3.9
Atxn2	85.5	97.3	85.2	89.3	128.9	121.3	95.2	115	96.5	80.6	120.2	117.8	115.3	120.9	94.4	139.3	144.4	164.3	119.4	164.2	111.9	148.5	136.9	146.9	113	118.1	118.6	108	90.5	72.7	119.5	107.6	103.6	60.6	77.2	72.5	125.3	155.9	156.1	147.7	130.3	123.5	140.8	136.7	125.8	84.2	67.7	84.2	77.8
Atxn2l	327.5	294.1	336.1	478.5	267.9	301.5	613.4	311.4	487	373.1	369.5	407.2	395.7	311.4	368.8	658.1	627.7	457.5	406.9	465.7	441.2	367.1	402.7	366.7	288.9	300.4	270	373.1	314.1	325.7	436.9	350	295.1	345.2	429.3	382.7	323.3	271.2	328.1	284.3	263.9	250.8	195.1	271.8	204	461.4	435.1	451.7	278.9
Atxn3	14	19.5	18.9	14	3	14.5	20.5	27.7	31.6	25.4	12.6	16.8	7.3	18.2	16.6	29.8	22.8	13	12.2	4.6	14.3	16	17.6	13.9	15.1	20.7	9.2	8.2	8.5	15	18.9	19.8	19.3	30.3	19.5	20.4	2.7	14.6	15.8	7.6	7.9	11.6	3.9	11.6	10.6	19.5	25.1	26.7	39.6
Atxn7	2.3	2.2	3.2	0	1	3.6	2.4	1.8	2.6	6	1.8	4.5	0	1.1	3.8	2.8	1.5	2.4	0	2.8	1.1	2.5	2.4	4.4	2.3	3.1	3.1	1.6	3.4	10	1.3	0	4.8	1.5	2.2	7.9	4	4.6	3	3.6	0.7	2.3	2.6	5	3.2	3.3	1.9	8.4	1.9
Atxn7l1	9.7	8.6	7.9	19.5	8.1	22.6	10.8	4.8	10.5	6	11.7	13.5	10.2	10.7	16.6	5.7	9.1	5.9	20.3	14.8	7.7	7.6	25.6	20.3	14	17.6	17.4	19.6	22.2	25.1	8.5	12.4	12	6.1	7.5	13.6	32.3	25.1	27.7	18.8	23.7	24.7	12.9	21.5	16.9	29.4	23.2	33.7	5.3
Atxn7l2	14.4	7.6	9.5	14	10.1	12.7	26.5	16.9	18.4	11.9	19	15.7	11.7	21.4	15.3	7.1	3	10.6	4.1	8.3	14.3	5.1	4	5.1	10.5	7.3	9.2	16.4	10.2	12.5	20.2	13.6	21.7	22.7	19.5	11.3	6.7	4.2	4	9.1	4.6	6.2	7.8	12.4	8.5	7.5	15.5	3.5	9.7
Atxn7l3	97.5	109.2	89.9	203.7	117.8	108.7	179.6	133.7	167.6	128.3	88.5	131.3	97.8	76	118.7	119.4	117	101.7	100.4	100.2	106.5	80.2	82.5	79.8	74.6	92.2	76.7	130.9	134.9	97.7	107.8	112.5	106	104.5	128.9	106.4	106.4	85.7	71.1	115.2	102.7	119.6	82.7	83.7	102.5	170	85.1	153.6	105.9
Atxn7l3b	4.3	2.2	0	2.8	4	6.3	8.4	3.6	5.3	6	3.6	6.7	0	5.4	12.8	2.8	0	3.5	0	0.9	3.3	10.1	6.4	9.5	10.5	1	4.1	11.5	10.2	5	5.9	11.1	6	4.5	13.5	3.4	2.7	5	2	4.1	3.9	6.9	10.3	18.2	13.7	39	11.6	28.1	13.1
Auh	54	42.2	34.7	19.5	19.1	17.2	16.9	16.9	14	25.4	19	24.7	35	37.5	35.7	34.1	27.4	31.9	39.3	32.5	43.9	22.8	26.4	22.2	21	20.7	26.6	24.5	10.2	25.1	37.9	29.7	31.3	65.1	62.9	49.8	48.5	41	48.4	32.5	31.6	36.3	43.9	27.3	31.7	17	29	16.8	43.5
Aunip	51.3	32.4	37.9	40.5	21.1	38.9	20.5	36.7	32.5	47.8	35.2	59.5	59.9	41.7	34.5	51.2	38	50.8	44.8	52.9	31.8	32.9	43.2	42.4	41.9	48.7	43	22.9	27.3	30.1	53.6	59.4	51.8	43.9	39.7	51	28.3	35.1	21.7	22.8	29.6	23.2	1.3	2.5	1.1	25.7	50.3	37.2	43
Aup1	80.4	71.4	64.7	82.3	110.8	77	80.7	75.9	84.2	104.5	90.4	98.7	105.1	83.5	84.2	108	123.1	99.3	135.6	125.2	105.4	113.1	140.9	119.7	124.7	113.9	99.2	148.9	88.8	122.8	79	69.3	68.6	75.7	89.2	77	153.5	112.8	128.5	109.7	130.3	119.6	204.1	162.4	162.7	254.9	278.4	250.4	88
Aurka	219.5	189.2	189.4	206.5	206.4	201.9	201.2	237.3	221.1	244.8	237.6	233.4	220.5	193.7	182.5	207.5	214.3	224.6	227.9	205.9	177.8	138.4	136.9	141.2	196.9	190.6	200.5	109.7	107.6	102.7	291.3	273.3	252.9	207.4	223.3	259.3	189.9	164.7	150.2	137.1	142.8	132.7	14.2	5	11.6	124.4	195.3	141	244.6
Aurkaip1	288.3	260.6	320.3	199.5	190.3	210.1	239.8	244.6	245.7	237.3	234	207.6	213.2	209.8	254	235.9	229.5	283.7	259	218.9	201.9	162	185.7	190.6	229.5	222.7	187.2	181.7	215.1	225.5	234.5	279.5	212	227.1	258.5	255.9	239.7	202.3	190.7	175.2	202.7	182.1	235.1	173.2	196.6	173.7	181.8	150.8	254.7
Aurkb	119.7	117.8	140.4	111.6	88.6	120.4	122.9	135.5	129	143.3	163.5	186.2	129.9	142.3	131.4	150.7	121.6	145.4	184.5	194.8	171.2	97.9	118.5	124.1	129.3	135.7	106.4	91.6	81.9	117.7	143	154.6	145.7	140.8	128.1	141.5	137.4	141.3	144.3	86.8	84.9	91.1	10.3	1.7	4.2	100.7	162.4	129.1	140.2
Aurkc	7.4	5.4	4.7	0	2	1.8	2.4	2.4	2.6	3	2.7	2.2	4.4	5.4	1.3	4.3	6.1	2.4	1.4	0	1.1	0	0	0	0	0	0	0	0	0	4.6	0	1.2	10.6	8.2	5.7	0	0	0	0	0	0	0	0	0	0	1.9	0	41.1
Auts2	11.7	9.7	14.2	26.5	18.1	14.5	19.3	18.1	17.6	23.9	30.7	20.2	26.3	25.7	25.5	15.6	10.6	16.6	24.4	19.5	24.1	25.3	14.4	29.1	12.8	18.6	20.5	31.1	8.5	20	27.4	30.9	37.3	34.8	25.5	27.2	39.1	25.1	25.7	27.4	34.2	44	16.8	19.1	16.9	7.9	1.9	5.6	26.1
Aven	82.8	93	52.1	114.4	86.6	96	115.7	87.9	123.7	74.6	96.7	105.5	70.1	43.9	63.8	89.5	71.4	74.5	61	52	58.2	43.9	35.2	36.1	83.9	81.8	94.1	73.6	90.5	95.2	96.7	85.3	75.9	99.9	89.2	109.8	20.2	31.3	34.6	21.8	13.8	17.7	34.9	27.3	27.5	20.3	27.1	21.7	98.1
Avil	0.8	0	0	5.6	1	0	0	0.6	1.8	1.5	1.8	0	0	0	2.6	0	1.5	0	0	0.9	0	1.7	0.8	0.6	3.5	1	0	0	0	2.5	0	1.2	0	0	1.5	3.4	1.3	2.1	1	0	1.3	0	3.9	0.8	3.2	2.5	1.9	2.8	1
Avl9	17.9	17.3	18.9	4.2	15.1	10	9.6	16.3	14.9	9	15.4	18	10.2	16.1	12.8	7.1	7.6	23.6	19	13.9	8.8	17.7	16.8	7	10.5	10.4	13.3	4.9	17.1	7.5	5.9	16.1	8.4	12.1	10.5	23.8	9.4	13.8	11.9	9.1	11.2	7.7	15.5	9.1	19	23.6	11.6	23.8	15.5
Avpi1	157.3	153.5	138.9	174.4	179.3	145.8	161.5	145.8	138.6	155.2	180.7	142.5	108	117.7	120	282.8	231	286.1	158.7	147.5	164.6	92	99.3	83	131.7	159.5	144.2	86.7	88.8	80.2	102.5	124.9	132.5	104.5	149.9	131.4	130.6	105.7	99.8	92.4	112.5	87.2	80.1	73.7	58.1	206.9	218.5	202	149.4
Avpr1a	0	0	0	1.4	2	0.9	1.2	3	0	0	0	1.1	0	0	0	0	3	1.2	0	0	0	0.8	0.8	1.9	4.7	3.1	1	0	3.4	5	0	0	0	1.5	0.7	0	0	0.8	0	1	0.7	1.5	7.8	5.8	9.5	2.5	1.9	3.5	0
Awat2	1.6	2.2	0	0	1	0	3.6	0	1.8	4.5	1.8	0	2.9	4.3	3.8	0	1.5	1.2	1.4	1.9	0	0	0	4.4	2.3	1	1	0	0	0	0	1.2	1.2	3	2.2	3.4	0	0.4	1	0	0	0	0	0	0	0.4	0	0	0
Axdnd1	0.4	0	1.6	0	1	0	0	0	0	0	0.9	0	0	1.1	0	0	0	1.2	0	0	0	0	0.8	0	0	0	0	0	0	0	0	0	0	0	0	0	0	0	1	0.5	0.7	0	0	1.7	2.1	6.2	3.9	4.2	0
Axin1	71.5	62.7	67.9	62.8	65.5	48.9	75.9	69.9	80.7	77.6	85.8	90.9	102.2	82.4	102.1	105.2	85.1	76.8	84.1	80.7	93.3	72.6	67.2	58.3	62.9	86	81.8	93.3	64.9	60.1	86.2	82.9	68.6	103	52.5	56.6	110.4	76.5	87.9	100	96.7	101.1	55.6	52.2	61.3	69.2	87	70.1	74.4
Axin2	17.5	13	18.9	12.6	21.1	13.6	10.8	15.1	17.6	11.9	9	11.2	23.4	13.9	20.4	5.7	7.6	13	5.4	9.3	5.5	24.5	7.2	17.7	11.7	8.3	16.4	3.3	17.1	5	36.6	21	43.4	12.1	16.5	20.4	8.1	15.5	24.7	27.4	33.6	28.6	1.3	1.7	5.3	1.7	7.7	5.6	48.3
Axl	8.2	8.6	1.6	153.5	135.9	99.6	75.9	72.9	78.1	47.8	32.5	32.5	43.8	32.1	38.3	27	39.5	28.4	13.6	20.4	20.9	63.3	74.4	67.1	108.4	105.6	128.9	199.7	251	200.4	18.3	17.3	14.5	6.1	9	14.7	29.6	33	34.6	80.7	86.9	88.7	376	430.8	411.1	108.6	25.1	92.6	1.5
Azi2	2.7	7.6	4.7	4.2	5	4.5	7.2	6	7.9	7.5	10.8	5.6	8.8	2.1	5.1	4.3	9.1	14.2	5.4	1.9	5.5	10.1	4.8	8.9	8.2	8.3	5.1	11.5	5.1	10	9.1	2.5	1.2	6.1	6	4.5	6.7	8.4	9.9	11.2	9.9	12.3	14.2	5.8	11.6	7.5	9.7	5.6	4.4
Azin1	19	14.1	34.7	16.7	41.3	46.2	25.3	34.3	20.2	19.4	19.9	40.4	20.4	24.6	15.3	9.9	21.3	20.1	9.5	15.8	11	12.7	11.2	17.1	9.3	7.3	18.4	11.5	15.4	5	28.1	29.7	19.3	19.7	19.5	35.1	6.7	12.1	8.9	8.6	12.5	6.2	20.7	17.4	25.4	20.7	3.9	11.9	32.4
Azin2	2.3	7.6	0	4.2	5	5.4	3.6	3.6	2.6	4.5	5.4	2.2	2.9	3.2	5.1	9.9	7.6	14.2	6.8	8.3	6.6	9.3	6.4	7.6	7	5.2	6.1	6.5	8.5	7.5	4.6	2.5	9.6	9.1	7.5	5.7	25.6	6.7	19.8	6.1	5.9	11.6	28.4	20.7	29.6	2.5	3.9	4.9	4.4
B230217C12Rik	1.2	2.2	0	2.8	5	3.6	2.4	4.8	1.8	4.5	4.5	1.1	4.4	2.1	6.4	0	3	2.4	1.4	1.9	1.1	2.5	1.6	2.5	4.7	4.1	4.1	0	0	0	3.3	3.7	3.6	4.5	0.7	4.5	1.3	5.4	1	1	0	2.3	6.5	4.1	8.5	2.5	1.9	2.8	3.4
B230219D22Rik	10.1	9.7	15.8	20.9	12.1	22.6	24.1	18.7	18.4	11.9	3.6	11.2	14.6	17.1	15.3	7.1	4.6	4.7	1.4	4.6	6.6	13.5	17.6	15.2	17.5	15.5	13.3	11.5	25.6	10	22.2	19.8	18.1	22.7	14.2	11.3	6.7	22.2	20.8	10.2	7.2	6.9	32.3	35.6	49.7	41.9	11.6	40.7	13.1
B230307C23Rik	1.9	2.2	1.6	4.2	3	5.4	6	4.8	0.9	6	7.2	1.1	5.8	2.1	2.6	0	1.5	3.5	4.1	2.8	1.1	2.5	4.8	7	4.7	1	1	4.9	6.8	5	7.2	4.9	6	1.5	3.7	3.4	1.3	3.8	1	6.1	3.3	3.1	11.6	5.8	12.7	2.5	3.9	3.5	4.4
B230311B06Rik	1.2	5.4	0	2.8	0	3.6	0	1.2	0.9	0	0.9	0	4.4	1.1	3.8	1.4	3	1.2	2.7	0	3.3	0	0.8	0	0	0	0	0	0	0	5.9	7.4	4.8	6.1	6	6.8	0	0.4	0	1	0	0.8	3.9	2.5	1.1	0	0	1.4	4.8
B230354K17Rik	32.6	30.3	14.2	14	19.1	19.9	6	26.5	16.7	7.5	12.6	13.5	4.4	11.8	16.6	8.5	10.6	13	16.3	14.8	5.5	18.6	16.8	9.5	10.5	12.4	17.4	8.2	12	17.5	9.8	14.8	21.7	21.2	25.5	18.1	6.7	18.4	13.8	5.6	7.2	9.3	3.9	10.8	7.4	7	5.8	8.4	19.3
B2m	12.4	36.8	12.6	4.2	15.1	81.5	43.4	66.9	35.1	7.5	3.6	5.6	8.8	51.4	68.9	41.2	50.2	4.7	6.8	5.6	2.2	23.6	96.1	86.8	68.7	30	5.1	3.3	15.4	30.1	17	29.7	22.9	69.7	65.9	52.1	31	153	75.1	99	8.6	20.1	24.5	178.1	404.7	52.2	112.1	129.8	35.8
B3galnt1	31.5	28.1	22.1	29.3	27.2	23.5	31.3	25.3	20.2	13.4	18.1	22.4	8.8	3.2	6.4	19.9	18.2	22.5	6.8	10.2	17.6	21.9	13.6	20.3	14	13.5	8.2	19.6	42.7	12.5	13.7	26	15.7	28.8	32.2	21.5	10.8	13.8	11.9	14.7	27.6	17.7	69.8	58	57.1	113.6	145	119.9	1
B3galnt2	17.9	20.5	15.8	7	17.1	20.8	15.7	19.3	10.5	17.9	14.5	13.5	20.4	20.3	12.8	12.8	18.2	14.2	12.2	13.9	16.5	19.4	24	19.6	19.8	21.8	23.5	18	5.1	7.5	15.7	22.3	18.1	4.5	9.7	10.2	14.8	20.1	20.8	13.2	19.7	12.3	25.8	20.7	44.4	13.7	5.8	13.3	21.8
B3galt4	7	3.2	6.3	2.8	7	5.4	2.4	3	0	6	7.2	2.2	1.5	1.1	2.6	9.9	1.5	5.9	12.2	10.2	7.7	6.8	12	7	5.8	2.1	5.1	3.3	0	5	3.3	11.1	3.6	4.5	7.5	2.3	10.8	10.9	4.9	6.6	4.6	8.5	3.9	5.8	2.1	1.7	0	1.4	4.4
B3gat3	79.6	94.1	75.7	60	64.5	51.6	80.7	72.3	82.5	86.6	77.7	97.6	64.2	58.9	62.5	100.9	107.9	79.2	156	94.6	118.5	107.2	102.5	104.5	75.7	59	95.1	134.2	95.6	95.2	35.9	51.9	56.6	62.1	71.2	70.2	102.4	99.5	106.7	116.3	134.2	128.9	98.2	94.5	78.2	95.3	137.3	114.3	88.5
B3glct	10.1	9.7	17.4	5.6	14.1	1.8	6	13.3	4.4	11.9	10.8	4.5	10.2	7.5	2.6	5.7	13.7	5.9	5.4	7.4	9.9	4.2	5.6	10.1	4.7	6.2	11.3	4.9	6.8	12.5	9.8	14.8	4.8	15.1	18	7.9	9.4	4.2	6.9	4.6	6.6	6.9	15.5	22.4	22.2	19.1	13.5	11.2	21.3
B3gnt2	36.1	33.5	48.9	27.9	39.3	29	21.7	36.1	24.6	37.3	37	35.9	23.4	22.5	21.7	17.1	25.8	26	12.2	29.7	31.8	30.4	23.2	26.6	35	33.1	26.6	21.3	29	20	32	28.4	44.6	22.7	18	28.3	57.9	54.3	53.4	35	36.8	30.9	15.5	24	21.1	13.7	13.5	21	30.5
B3gnt3	0.4	0	0	0	1	1.8	1.2	0	0.9	0	1.8	2.2	0	1.1	0	1.4	6.1	4.7	9.5	3.7	5.5	12.7	10.4	5.7	2.3	3.1	2	8.2	10.2	20	0	0	1.2	0	0	0	22.9	15	11.9	11.2	17.8	17.7	0	0	0	0	0	1.4	4.8
B3gnt4	0.8	1.1	1.6	0	2	0.9	0	0.6	2.6	0	1.8	0	0	0	2.6	0	3	3.5	2.7	0.9	4.4	0.8	4	2.5	2.3	3.1	0	1.6	1.7	0	0.7	0	0	0	0	0	1.3	2.1	3	3	2	0.8	0	1.7	2.1	4.6	3.9	2.8	1
B3gnt5	7.8	3.2	9.5	1.4	2	2.7	2.4	3	0.9	9	3.6	3.4	8.8	3.2	2.6	2.8	4.6	4.7	0	4.6	4.4	2.5	0.8	0	4.7	1	1	1.6	1.7	2.5	7.8	3.7	4.8	6.1	4.5	11.3	1.3	0	0	0	0	0.8	0	1.7	1.1	0.8	5.8	0.7	3.9
B3gnt7	108.8	148.1	127.8	281.8	159.1	185.6	188	143.4	205.3	108.9	107.5	108.8	127	115.6	173.6	150.7	114	121.8	132.9	135.4	153.6	82.7	154.5	84.2	82.7	58	69.5	170.2	126.3	125.3	109.1	101.4	113.2	116.6	122.1	101.9	45.8	58.5	43.5	128.4	132.3	148.9	1.3	1.7	5.3	4.6	0	4.9	16.4
B3gnt8	0.8	0	0	0	0	0	0	1.2	0.9	0	0.9	2.2	0	1.1	0	0	0	2.4	1.4	3.7	1.1	1.7	0.8	5.1	1.2	1	3.1	3.3	0	5	2	2.5	0	0	0.7	1.1	4	3.3	4	6.1	4.6	3.9	3.9	5	2.1	0	0	0	1
B3gnt9	1.2	1.1	0	8.4	5	5.4	7.2	3	2.6	1.5	2.7	2.2	7.3	4.3	6.4	0	3	7.1	2.7	4.6	2.2	6.8	7.2	5.7	8.2	7.3	11.3	8.2	13.7	7.5	3.9	2.5	3.6	4.5	4.5	3.4	6.7	5	9.9	9.1	6.6	5.4	62	59.7	58.1	17	5.8	11.9	2.4
B3gntl1	15.2	15.1	17.4	16.7	19.1	9.1	24.1	6.6	7	9	21.7	20.2	13.1	10.7	5.1	11.4	12.2	10.6	9.5	13	9.9	10.1	12	10.1	7	7.3	6.1	8.2	8.5	10	11.8	14.8	15.7	22.7	11.2	12.5	6.7	8.4	7.9	11.2	11.2	9.3	10.3	5	7.4	5.8	3.9	3.5	13.5
B4galnt1	4.3	6.5	1.6	39.1	21.1	19	13.3	13.3	15.8	23.9	15.4	19.1	33.6	11.8	15.3	25.6	22.8	15.4	17.6	15.8	21.9	38.8	39.2	26.6	21	29	24.5	52.4	64.9	70.1	9.8	8.7	8.4	7.6	14.2	12.5	26.9	33.9	27.7	44.2	37.5	20.8	102.1	107.7	96.2	36.1	30.9	39.3	21.8
B4galnt2	0.8	3.2	4.7	0	1	0	1.2	0	1.8	1.5	1.8	0	0	3.2	5.1	11.4	6.1	5.9	6.8	5.6	5.5	0.8	2.4	1.3	0	1	0	1.6	1.7	0	0	2.5	1.2	10.6	12.7	3.4	0	0.4	0	0	0.7	0	0	0	0	55.5	94.7	56.1	0.5
B4galnt3	17.5	23.8	18.9	16.7	13.1	18.1	16.9	11.4	10.5	17.9	22.6	13.5	17.5	25.7	16.6	24.2	21.3	9.5	29.8	26	29.6	43	48	45	26.8	34.2	24.5	40.9	34.1	35.1	17.6	21	26.5	18.2	23.2	13.6	21.6	25.9	34.6	16.8	20.4	24.7	0	0	1.1	22.4	32.9	21	21.3
B4galnt4	21	19.5	7.9	7	10.1	6.3	10.8	9	19.3	9	11.7	13.5	21.9	20.3	11.5	17.1	9.1	14.2	4.1	1.9	3.3	1.7	2.4	1.9	5.8	3.1	7.2	3.3	5.1	7.5	25.5	13.6	21.7	15.1	18.7	18.1	2.7	4.2	0	2.5	2	3.1	1.3	0	0	0.4	0	0	22.7
B4galt1	34.6	38.9	28.4	39.1	43.3	33.5	34.9	44.6	48.3	64.2	38.9	39.3	39.4	32.1	30.6	58.3	42.6	63.8	105.8	129.9	117.4	128.3	145.7	131.7	78.1	70.4	56.3	130.9	116.1	105.2	22.2	26	31.3	18.2	27.7	18.1	153.5	161.3	158.1	173.1	116.5	130.4	165.4	185.6	155.3	135.1	251.4	184.5	48.8
B4galt2	16.3	24.9	14.2	30.7	30.2	14.5	25.3	21.1	15.8	20.9	28	16.8	30.7	32.1	25.5	12.8	19.8	13	25.8	11.1	23	27.9	13.6	21.5	29.1	20.7	23.5	24.5	34.1	35.1	13.7	8.7	15.7	21.2	15	17	14.8	18	20.8	25.4	25	22.4	76.2	105.2	82.4	14.1	5.8	13.3	3.4
B4galt3	54	66	55.2	47.4	43.3	42.6	48.2	56	56.2	79.1	68.7	70.7	54	77.1	42.1	85.3	65.4	61.5	113.9	102	73.5	94.5	97.7	89.9	64.1	83.9	79.8	54	73.4	52.6	37.2	38.3	45.8	40.9	36	51	63.3	47.2	50.4	85.3	75.7	104.2	50.4	42.3	22.2	69.2	94.7	70.1	46.9
B4galt4	10.9	14.1	7.9	9.8	8.1	9.1	9.6	6	10.5	13.4	12.6	16.8	21.9	19.3	26.8	11.4	6.1	7.1	20.3	24.1	30.7	24.5	28.8	29.1	24.5	15.5	15.3	11.5	18.8	17.5	8.5	9.9	12	4.5	5.2	7.9	21.6	17.1	19.8	20.3	17.1	16.2	19.4	17.4	11.6	45.6	36.7	35.1	8.2
B4galt5	96.7	113.5	83.6	138.1	121.9	124.1	135	121.1	117.6	103	136.4	133.5	75.9	57.8	66.4	129.3	155	100.5	189.9	164.2	166.8	184.8	199.3	188.7	191.1	175	171.8	266.8	184.4	220.5	64.7	58.1	67.4	86.3	93.7	92.9	352.9	303.4	302.4	332.5	294.8	280.1	138.2	148.3	141.6	63.8	85.1	73.6	148.9
B4galt6	146.5	118.9	105.7	139.5	94.7	112.3	179.6	171.7	161.5	129.8	107.5	105.5	77.4	76	76.6	324.1	314.6	204.5	88.2	102	86.7	82.7	70.4	86.1	107.2	122.2	124.8	80.2	71.7	82.7	120.8	101.4	120.4	168.1	147.6	154	91.6	109.9	89.9	97.5	77	98.8	37.5	74.6	45.4	71.3	54.1	70.1	186.1
B4galt7	12.8	8.6	18.9	7	18.1	14.5	7.2	6.6	7	14.9	16.3	10.1	5.8	6.4	12.8	9.9	9.1	5.9	16.3	11.1	14.3	25.3	20	15.8	15.1	9.3	23.5	6.5	25.6	22.5	18.3	12.4	14.5	6.1	12.7	7.9	12.1	27.2	20.8	23.9	27.6	23.2	45.2	48.1	41.2	22.8	32.9	18.2	13.5
B4gat1	17.5	9.7	23.7	29.3	29.2	21.7	38.6	27.7	36.9	35.8	28.9	41.5	38	22.5	21.7	18.5	16.7	23.6	25.8	39.9	41.7	44.7	47.2	49.4	44.3	40.4	49.1	45.8	49.5	42.6	18.3	16.1	16.9	10.6	7.5	15.9	57.9	42.2	47.4	41.6	36.2	50.2	56.8	59.7	40.2	58.9	48.3	55.4	18.4
B630019K06Rik	0.8	1.1	1.6	1.4	2	0	0	2.4	0.9	0	2.7	1.1	1.5	0	0	1.4	1.5	1.2	2.7	0.9	0	0	4.8	1.3	0	1	3.1	3.3	1.7	2.5	0.7	1.2	0	1.5	1.5	0	4	0.8	7.9	1.5	2.6	4.6	7.8	6.6	5.3	2.1	0	2.1	0
B830017H08Rik	0	0	0	1.4	0	0	0	2.4	0.9	3	3.6	4.5	0	1.1	0	0	0	1.2	1.4	0.9	1.1	1.7	0	2.5	4.7	5.2	3.1	4.9	6.8	12.5	0.7	0	0	0	0	0	1.3	7.1	3	4.1	3.3	3.9	0	0	0	0.4	0	0	2.4
B930059L03Rik	0.8	0	0	0	0	0	0	1.8	0	0	0	0	0	1.1	0	0	0	0	0	0	1.1	0.8	0	0	1.2	2.1	0	0	3.4	0	0	0	0	1.5	2.2	0	0	0.4	0	0.5	1.3	0	2.6	0	4.2	2.5	1.9	0	0
B9d1	67.6	75.7	55.2	57.2	66.5	57	71.1	66.3	67.6	73.1	68.7	53.9	62.8	63.1	75.3	75.3	36.5	53.2	58.3	52	50.5	36.3	45.6	42.4	54.8	47.6	57.3	57.3	54.6	55.1	49.6	73	77.1	72.7	79.4	70.2	21.6	29.3	23.7	35	38.8	37.8	34.9	36.5	29.6	54.7	54.1	73.6	53.7
B9d2	23.7	23.8	26.8	22.3	9.1	19	24.1	24.1	21.1	14.9	27.1	23.6	11.7	22.5	12.8	22.7	27.4	8.3	19	18.6	27.4	12.7	20.8	18.4	19.8	28	23.5	27.8	34.1	17.5	17.6	28.4	24.1	18.2	24	15.9	21.6	23	26.7	21.8	18.4	30.9	34.9	29	18	12.9	13.5	10.5	36.3
BB283400	2.3	2.2	4.7	1.4	0	1.8	1.2	0.6	0	0	0.9	0	1.5	1.1	2.6	1.4	4.6	0	1.4	1.9	1.1	0.8	0.8	1.9	1.2	2.1	0	0	0	0	2	1.2	0	3	0	0	1.3	0.8	0	2	1.3	1.5	1.3	0	4.2	0.8	0	0.7	1
BC003965	4.3	3.2	0	0	9.1	6.3	2.4	4.2	9.7	1.5	0.9	6.7	7.3	2.1	5.1	5.7	4.6	4.7	2.7	3.7	4.4	3.4	1.6	2.5	3.5	3.1	4.1	0	3.4	7.5	5.2	7.4	1.2	4.5	5.2	11.3	2.7	2.9	4	3.6	2	3.1	5.2	3.3	6.3	4.6	3.9	4.2	6.3
BC004004	1.9	4.3	0	2.8	6	1.8	1.2	1.8	0	4.5	1.8	2.2	5.8	1.1	0	5.7	6.1	5.9	1.4	3.7	1.1	4.2	3.2	0.6	5.8	4.1	4.1	1.6	3.4	7.5	2	0	1.2	1.5	3	1.1	1.3	3.3	4.9	3.6	4.6	5.4	12.9	11.6	10.6	3.3	0	4.2	1
BC005537	7.8	4.3	3.2	9.8	15.1	7.2	18.1	15.1	15.8	9	6.3	23.6	10.2	15	15.3	7.1	7.6	9.5	4.1	12.1	8.8	14.3	7.2	9.5	14	8.3	3.1	3.3	13.7	7.5	15	11.1	9.6	9.1	11.2	9.1	9.4	8.4	8.9	8.6	5.9	9.3	6.5	14.1	9.5	13.7	5.8	9.8	9.7
BC005624	21	25.9	14.2	19.5	30.2	30.8	31.3	32.5	28.1	20.9	26.2	22.4	21.9	44.9	25.5	17.1	33.4	22.5	17.6	21.3	27.4	26.2	17.6	22.8	16.3	28	37.8	40.9	32.4	40.1	38.5	48.2	33.7	34.8	30.7	22.6	20.2	23.4	21.7	19.3	27.6	25.5	40.1	35.6	42.3	34.4	36.7	26.7	37.7
BC017158	14	11.9	22.1	18.1	7	13.6	13.3	9.6	16.7	14.9	13.6	12.3	19	8.6	20.4	11.4	1.5	4.7	6.8	15.8	13.2	16	10.4	13.3	12.8	8.3	15.3	27.8	29	12.5	5.9	9.9	3.6	15.1	13.5	13.6	24.2	15.5	11.9	18.8	11.2	17.7	37.5	24.9	19	39.8	54.1	43.5	11.6
BC021767	1.2	0	1.6	1.4	1	0.9	1.2	1.8	0	1.5	2.7	1.1	1.5	2.1	2.6	1.4	0	0	1.4	5.6	2.2	3.4	0	1.3	4.7	2.1	3.1	3.3	5.1	0	2.6	0	1.2	0	1.5	0	0	1.7	0	4.1	5.9	2.3	0	0	0	5.4	19.3	4.9	0
BC024978	7.4	6.5	17.4	16.7	10.1	6.3	14.5	8.4	9.7	14.9	8.1	7.9	10.2	5.4	10.2	11.4	10.6	7.1	2.7	5.6	6.6	5.1	4	4.4	7	5.2	4.1	4.9	15.4	15	8.5	1.2	13.2	15.1	6	9.1	12.1	8.4	4	7.1	9.2	8.5	12.9	5	6.3	5.8	7.7	6.3	14.5
BC029722	18.3	22.7	15.8	26.5	39.3	42.6	34.9	35.5	33.3	31.3	30.7	33.7	30.7	27.8	29.4	27	28.9	23.6	43.4	33.4	48.3	80.2	45.6	54.5	47.8	52.8	58.3	86.7	83.7	72.7	31.3	32.2	19.3	27.3	26.2	13.6	44.4	39.7	49.4	57.4	61.9	57.9	100.8	89.5	117.3	69.6	59.9	48.4	11.6
BC031181	121.6	115.7	131	138.1	132.9	155.8	147	140.3	144.8	117.9	121.1	115.6	109.5	78.1	81.7	120.8	112.5	156	108.5	116	77.9	93.7	107.3	131.1	144.5	139.8	140.1	129.3	133.2	152.8	92.1	98.9	90.3	98.4	74.9	94	115.8	123.7	102.8	112.7	151.3	125	230	223.7	198.7	151.7	135.4	137.5	105.4
BC034090	8.2	6.5	6.3	15.3	15.1	12.7	21.7	12.6	25.4	19.4	11.7	30.3	19	9.6	14	22.7	18.2	13	24.4	27.8	25.2	54.9	54.4	50	33.8	29	15.3	32.7	30.7	32.6	2	1.2	6	3	6	5.7	68.7	43.9	55.3	63	50.7	57.9	41.3	48.1	49.7	9.5	7.7	7	2.9
BC037704	1.9	0	0	0	4	0	1.2	0.6	2.6	0	4.5	2.2	1.5	3.2	0	1.4	1.5	2.4	0	1.9	0	5.9	0.8	1.9	0	0	0	0	1.7	0	0.7	0	1.2	3	1.5	2.3	2.7	2.1	0	0.5	0	0	0	0	0	1.7	3.9	0	0
BC048403	11.3	10.8	23.7	25.1	29.2	13.6	27.7	22.3	21.9	19.4	14.5	19.1	13.1	27.8	20.4	24.2	21.3	26	23.1	20.4	27.4	24.5	13.6	17.1	16.3	18.6	21.5	14.7	22.2	37.6	18.9	16.1	13.2	19.7	12.7	18.1	32.3	16.7	20.8	12.2	13.8	16.2	9	14.9	11.6	17.4	7.7	13.3	19.8
BC048679	0.4	2.2	0	1.4	1	0	0	0	0	0	0	1.1	2.9	0	0	0	0	0	0	0	0	0	0	0	0	0	0	0	0	0	0	0	0	1.5	0.7	1.1	0	0	0	0	0	0.8	0	0	0	0	0	0	0
BC049762	0	0	0	0	0	0	0	0.6	0	0	0.9	0	0	0	1.3	0	0	0	0	0.9	0	0	0.8	0	0	0	0	0	1.7	0	0	0	1.2	0	0	1.1	0	1.7	0	0.5	0	0	0	0	0	0	0	0	3.4
BC051226	3.9	13	7.9	8.4	8.1	2.7	6	5.4	8.8	13.4	3.6	7.9	10.2	5.4	12.8	8.5	7.6	11.8	8.1	6.5	15.4	10.1	1.6	5.7	4.7	3.1	7.2	4.9	0	0	7.8	13.6	8.4	13.6	7.5	7.9	10.8	5.4	8.9	6.6	4.6	8.5	1.3	3.3	1.1	2.9	7.7	1.4	5.3
BC052040	49.3	44.3	30	20.9	23.2	38.9	20.5	29.5	21.9	32.8	33.4	40.4	39.4	46	30.6	38.4	30.4	39	36.6	43.6	43.9	30.4	35.2	37.4	24.5	25.9	22.5	34.4	22.2	17.5	48.3	42.1	48.2	31.8	39.7	44.2	18.9	26.3	26.7	33	32.9	26.2	10.3	5	5.3	14.9	13.5	15.4	42.5
BC053393	0	0	0	0	0	0	0	0.6	0	0	0	0	0	1.1	0	0	0	1.2	1.4	1.9	4.4	2.5	0	1.9	1.2	0	0	0	0	2.5	0.7	0	0	0	0	0	0	0	0	0	0	0	0	0	0	0	0	0	3.9
BC055324	45.5	57.3	48.9	47.4	38.3	67	45.8	72.3	35.1	35.8	37.9	57.2	26.3	48.2	40.8	41.2	33.4	27.2	19	19.5	27.4	20.3	23.2	27.9	28	28	18.4	16.4	6.8	17.5	61.4	79.2	78.3	63.6	57.7	44.2	14.8	25.5	30.6	20.3	14.5	19.3	5.2	3.3	0	18.7	27.1	21.7	52.2
BC065397	7.4	7.6	1.6	2.8	4	0.9	6	2.4	2.6	13.4	0.9	3.4	2.9	3.2	2.6	4.3	3	5.9	0	1.9	3.3	0.8	0	0.6	0	1	1	1.6	1.7	2.5	3.3	1.2	6	1.5	3	0	2.7	2.9	2	0.5	2	2.3	0	0	0	0.4	1.9	0	5.8
Babam1	77.3	101.6	83.6	101.8	99.7	105.9	110.9	103	81.6	100	87.6	87.5	148.9	104.9	123.8	65.4	89.7	76.8	109.9	83.5	94.4	93.7	72	95.6	100.2	117	109.4	157.1	150.2	115.2	123.4	159.5	120.4	134.8	101.9	116.6	142.8	117	135.4	105.6	117.8	117.3	149.9	140	127.9	121.9	121.8	133.3	129.1
Babam2	84.3	98.4	89.9	97.7	49.3	58	71.1	60.2	65.8	74.6	70.5	61.7	100.7	64.2	54.9	85.3	77.5	81.6	66.5	64	65.8	54.9	64	56.4	39.6	61.1	58.3	58.9	54.6	45.1	75.1	79.2	63.8	74.2	83.9	77	40.4	46.8	35.6	42.1	52.6	47.1	51.7	42.3	71.9	56.4	65.7	49.8	72
Bace1	12.8	7.6	4.7	15.3	15.1	16.3	4.8	16.3	9.7	13.4	13.6	6.7	13.1	13.9	7.7	9.9	10.6	13	38	42.7	40.6	54	56	67.1	30.3	28	19.4	65.5	59.8	52.6	10.4	6.2	13.2	12.1	3	15.9	32.3	38.9	40.5	71.6	46.1	67.9	63.3	89.5	76.1	42.3	32.9	42.8	8.7
Bach1	3.1	2.2	4.7	0	1	0.9	1.2	2.4	1.8	6	1.8	2.2	0	3.2	3.8	0	1.5	1.2	2.7	2.8	2.2	1.7	4	5.7	3.5	1	1	3.3	5.1	5	2	2.5	1.2	9.1	4.5	2.3	1.3	1.7	2	2.5	1.3	0.8	3.9	1.7	3.2	2.5	3.9	3.5	1.9
Bach2	1.6	2.2	3.2	0	0	0.9	2.4	1.8	3.5	0	1.8	1.1	2.9	7.5	2.6	0	1.5	4.7	0	1.9	0	0.8	0.8	1.9	1.2	1	1	0	0	0	6.5	3.7	2.4	7.6	3	1.1	1.3	1.7	1	1	0.7	0	2.6	1.7	3.2	2.1	1.9	6.3	3.4
Bad	26.4	33.5	22.1	71.1	46.3	44.4	47	42.8	52.7	29.8	24.4	38.1	17.5	27.8	17.9	42.6	57.8	40.2	48.8	43.6	75.7	63.3	54.4	50	51.3	52.8	34.8	57.3	87.1	75.2	24.2	32.2	33.7	18.2	30.7	27.2	57.9	43	49.4	71.1	79	65.6	125.3	125.9	107.8	82.9	85.1	99.6	68.6
Bag1	177.2	188.1	179.9	210.7	200.4	181.1	180.8	188.5	194.8	191	197.9	176.1	198.6	150.9	187.6	234.5	218.9	183.2	200.7	193	211.8	243.1	244.2	186.8	209.7	203	208.6	255.3	252.7	215.4	216.8	233.8	203.5	180.2	160.3	166.5	249.2	214.8	233.2	248.3	272.4	240	282.9	340.5	314.9	194.4	249.4	202	232
Bag2	14.4	15.1	14.2	18.1	20.1	27.2	26.5	26.5	17.6	20.9	31.6	33.7	24.8	20.3	31.9	37	25.8	16.6	65.1	36.2	40.6	46.4	38.4	39.3	53.6	50.8	49.1	60.6	46.1	57.6	15	11.1	12	6.1	15.7	11.3	43.1	39.3	52.4	60.4	63.8	42.4	124	120.1	109.9	129.3	145	127	5.3
Bag3	33.4	37.8	39.4	76.7	64.5	79.7	56.6	52.4	59.7	59.7	53.3	47.1	51.1	41.7	37	46.9	62.3	50.8	84.1	65.9	65.8	90.3	84.1	84.9	74.6	87	75.7	119.5	114.4	77.7	33.3	27.2	33.7	40.9	33	36.2	113.1	83.2	100.8	114.2	107.3	109.6	179.6	168.2	152.2	104.1	52.2	77.2	44.5
Bag4	4.7	9.7	11	9.8	6	4.5	7.2	10.8	9.7	9	8.1	14.6	10.2	15	7.7	0	1.5	1.2	1.4	3.7	5.5	3.4	5.6	5.7	3.5	2.1	3.1	4.9	3.4	0	9.8	13.6	8.4	6.1	6.7	6.8	2.7	5	5.9	4.6	3.3	3.9	1.3	2.5	1.1	8.7	0	4.9	6.3
Bag5	40.8	30.3	28.4	40.5	33.2	30.8	30.1	38.6	29	26.9	61.4	26.9	35	42.8	43.4	38.4	59.3	31.9	78.7	62.2	71.3	51.5	60	54.5	48.9	47.6	55.2	50.7	39.3	70.1	26.8	26	16.9	30.3	28.5	26	39.1	38	54.3	56.4	48	47.1	65.9	54.7	43.3	48.5	56.1	61	26.6
Bag6	335.3	354.6	317.2	491.1	387.7	368.6	572.4	376.5	501.1	426.8	371.4	387.1	350.4	294.3	409.7	437.8	424	346.4	417.7	390.6	453.3	372.2	376.2	345.8	318.1	342.8	364.1	587.5	476.3	453.4	342.2	330.2	317.9	417.9	352.9	313.7	350.2	288.8	312.2	366.6	394.8	380.4	292	300.8	271.6	386.4	346.1	363.3	501.8
Bahcc1	15.5	16.2	14.2	14	19.1	14.5	18.1	11.4	7.9	16.4	17.2	11.2	35	51.4	34.5	5.7	7.6	17.7	4.1	2.8	3.3	5.1	7.2	4.4	8.2	8.3	10.2	3.3	3.4	0	58.8	33.4	38.5	25.7	15	23.8	1.3	0.8	2	4.6	1.3	2.3	31	19.9	20.1	5.4	3.9	2.1	17.9
Bahd1	26.8	33.5	37.9	15.3	33.2	28.1	37.4	35.5	36	35.8	24.4	38.1	36.5	36.4	35.7	51.2	56.2	30.7	73.2	66.8	75.7	63.3	62.4	78.5	36.1	42.5	49.1	62.2	63.2	52.6	21.6	32.2	15.7	25.7	24.7	26	35	43	28.7	72.1	70.4	74.9	77.5	71.3	70.8	52.6	46.4	80.7	37.2
Baiap2	18.6	28.1	22.1	26.5	30.2	41.7	22.9	22.3	25.4	14.9	24.4	31.4	23.4	20.3	20.4	34.1	21.3	23.6	42	39.9	42.8	57.4	54.4	48.8	41.9	45.6	48.1	40.9	22.2	37.6	21.6	13.6	16.9	13.6	12.7	12.5	94.3	72.3	72.1	66	72.4	57.9	72.4	59.7	39.1	18.7	15.5	18.9	12.1
Baiap2l1	12.4	21.6	11	7	12.1	15.4	14.5	14.5	13.2	17.9	24.4	14.6	16.1	15	11.5	15.6	19.8	20.1	25.8	26	28.5	18.6	29.6	24.1	23.3	14.5	19.4	26.2	20.5	12.5	9.8	4.9	8.4	12.1	4.5	14.7	43.1	24.7	25.7	27.9	36.2	31.6	3.9	9.1	4.2	43.5	69.6	54	1
Baiap2l2	2.7	4.3	0	7	1	0.9	1.2	0.6	3.5	3	1.8	6.7	10.2	4.3	7.7	1.4	0	1.2	4.1	0.9	2.2	4.2	0.8	1.3	0	0	0	1.6	5.1	2.5	2.6	2.5	1.2	3	2.2	17	6.7	1.3	1	2	1.3	0	3.9	0.8	2.1	2.1	1.9	0	7.7
Baiap3	1.6	2.2	0	0	1	0.9	1.2	0	0.9	1.5	1.8	3.4	0	2.1	0	2.8	4.6	4.7	2.7	13	6.6	0.8	0	0.6	0	2.1	1	0	0	2.5	0.7	0	0	0	6	0	2.7	0.4	0	2	3.3	0	0	0	0	0.4	0	0	0
Bak1	42	41.1	47.3	150.7	85.6	84.2	132.6	69.3	112.3	79.1	73.2	96.5	80.3	74.9	85.5	98.1	91.2	80.4	73.2	73.3	70.2	97.9	84.1	86.8	90.9	81.8	74.7	121.1	129.8	135.3	90.1	74.2	56.6	110.5	86.2	87.2	55.2	65.6	64.2	92.4	102	84.9	127.9	145.8	105.7	114.4	77.3	111.5	138.7
Banf1	608.4	681.1	632.8	647.3	477.3	443.7	680.9	525.9	740.6	653.7	603.6	578.9	553.4	567.2	714.7	767.5	677.9	591.1	622.5	547.3	682.6	418.6	470.7	408.5	485.8	462	540	469.7	467.8	438.4	495	617.2	575.7	808.6	704.3	728.1	405.4	368.6	358.7	386.4	404.7	385.8	220.9	187.2	195.5	514	572.3	559	664.7
Banp	6.2	3.2	0	5.6	4	3.6	8.4	7.2	5.3	1.5	0.9	3.4	8.8	6.4	6.4	2.8	6.1	2.4	0	2.8	1.1	1.7	0.8	1.9	1.2	6.2	3.1	4.9	0	7.5	7.2	4.9	6	12.1	8.2	10.2	0	0	0	0.5	0.7	0	5.2	4.1	4.2	2.5	0	0.7	3.9
Bap1	97.9	99.5	108.9	99.1	85.6	91.5	124.1	94	116.7	152.2	113.8	114.4	86.1	110.2	120	100.9	117	126.5	104.4	124.3	144.9	102.1	100.1	99.4	113	113.9	100.2	99.8	97.3	105.2	97.3	129.9	114.4	99.9	94.4	99.7	113.1	104.1	114.6	103.1	119.1	114.2	55.6	60.5	63.4	122.3	112.1	124.2	91.4
Bard1	21.4	18.4	18.9	23.7	25.2	26.3	37.4	20.5	30.7	32.8	24.4	21.3	13.1	22.5	34.5	21.3	22.8	20.1	14.9	19.5	9.9	16.9	14.4	15.2	15.1	25.9	20.5	16.4	8.5	5	46.4	35.9	43.4	39.4	45	27.2	8.1	14.6	5.9	10.2	5.9	8.5	3.9	1.7	1.1	12.4	15.5	10.5	45
Barx1	0.8	1.1	1.6	8.4	10.1	11.8	21.7	28.3	32.5	34.3	29.8	19.1	10.2	16.1	11.5	32.7	30.4	21.3	21.7	17.6	20.9	26.2	17.6	31	22.1	31.1	27.6	18	25.6	20	3.3	2.5	1.2	3	1.5	1.1	71.4	58.1	71.1	41.6	46.7	57.9	3.9	2.5	4.2	5.8	11.6	2.8	3.9
Basp1	236.2	217.3	284	559.4	505.5	475.4	439.8	356	400.1	307.4	286.4	310.8	457	486.9	477.3	162	123.1	165.5	429.9	460.1	435.7	731.7	826.9	768.9	638.5	698.1	640.2	967.2	1036.3	1072.2	321.3	419.3	358.9	237.7	222.5	220.8	715.2	793.7	664	886.4	856.8	851.9	797.1	918	838	330.4	195.3	330.4	68.2
Batf3	1.9	1.1	7.9	4.2	5	5.4	6	6	10.5	0	4.5	3.4	5.8	4.3	8.9	0	1.5	1.2	51.5	39	57.1	36.3	26.4	25.3	9.3	8.3	11.3	29.5	27.3	30.1	0	1.2	2.4	4.5	2.2	3.4	9.4	9.6	12.8	44.7	57.9	55.6	2.6	0	2.1	0	0	0	0
Bax	288.3	340.6	334.5	612.4	499.5	441.9	461.5	440.9	415.9	298.5	412	375.8	403	240.8	292.2	469	454.4	365.3	406.9	317.3	327	359.5	387.5	406.6	433.4	506.5	493	463.1	445.6	398.3	472.8	512	397.4	411.9	473.6	351	427	386.6	378.4	455.9	416.5	422.9	465.1	603.2	448.1	421.6	438.9	486.8	467.9
Baz1a	2.7	3.2	3.2	14	17.1	19	14.5	20.5	15.8	20.9	27.1	29.2	13.1	7.5	15.3	19.9	24.3	33.1	10.9	23.2	15.4	21.1	22.4	25.3	50.1	32.1	37.8	22.9	15.4	32.6	11.8	11.1	10.8	9.1	3	0	12.1	17.6	15.8	16.8	14.5	20.1	12.9	18.2	12.7	12	3.9	14.7	8.7
Baz1b	139.9	126.5	126.2	149.3	177.2	145.8	144.6	145.2	126.4	116.4	100.3	127.9	146	120.9	150.6	132.2	180.9	127.7	124.8	141	140.5	114.8	101.7	106.4	102.5	141.9	116.6	121.1	119.5	112.7	134.5	136	145.7	113.6	110.9	124.6	106.4	114.5	118.6	114.7	109.2	109.6	98.2	96.1	118.4	138.9	150.8	157.1	164.8
Baz2a	92.5	77.8	82.1	75.3	89.6	102.3	120.5	94.6	131.6	122.4	136.4	135.7	90.5	111.3	105.9	119.4	135.3	122.9	111.2	146.6	108.7	104.7	130.5	111.5	90.9	86	90	57.3	46.1	72.7	145	110.1	112	110.5	107.9	96.3	115.8	94.5	83	118.3	88.2	104.2	33.6	16.6	28.5	71.3	85.1	85.6	151.8
Baz2b	12.8	8.6	9.5	5.6	2	6.3	10.8	5.4	3.5	6	6.3	13.5	10.2	6.4	10.2	2.8	1.5	15.4	5.4	4.6	6.6	5.1	8.8	4.4	5.8	4.1	7.2	9.8	10.2	2.5	13.1	7.4	12	10.6	7.5	7.9	0	0.4	4	6.1	1.3	8.5	11.6	16.6	8.5	8.7	11.6	7.7	31.4
Bbc3	38.1	32.4	39.4	41.9	27.2	23.5	36.2	31.3	36	52.2	52.4	53.9	99.3	73.8	103.4	42.6	36.5	41.4	40.7	45.5	64.8	62.5	48.8	57.6	58.3	47.6	49.1	37.6	25.6	40.1	45.1	44.5	51.8	33.3	35.2	43	72.7	84.8	62.3	63.5	60.5	68.7	50.4	38.1	50.7	51.4	63.8	55.4	42.5
Bbs1	2.3	0	1.6	1.4	2	4.5	1.2	1.2	1.8	1.5	0.9	2.2	0	3.2	1.3	1.4	6.1	1.2	0	0.9	2.2	1.7	0.8	1.9	1.2	1	2	0	0	0	1.3	1.2	2.4	0	2.2	2.3	1.3	0.4	2	1.5	0.7	1.5	2.6	1.7	1.1	6.2	1.9	2.8	3.9
Bbs10	2.3	5.4	1.6	4.2	2	3.6	4.8	3.6	3.5	4.5	3.6	2.2	0	6.4	0	4.3	3	2.4	4.1	4.6	1.1	1.7	3.2	0	0	1	2	0	0	0	2	1.2	1.2	6.1	6	1.1	0	5	3	2.5	1.3	2.3	3.9	3.3	2.1	3.3	5.8	2.8	3.9
Bbs12	1.9	1.1	0	4.2	3	5.4	2.4	2.4	5.3	4.5	0.9	1.1	7.3	3.2	2.6	0	1.5	1.2	2.7	1.9	1.1	0.8	1.6	0.6	2.3	3.1	2	0	3.4	0	3.3	2.5	6	1.5	4.5	0	0	1.7	1	0.5	0	1.5	2.6	3.3	1.1	1.2	0	0.7	1.5
Bbs2	21	16.2	25.2	16.7	15.1	10.9	16.9	13.3	18.4	7.5	9	7.9	13.1	12.8	14	4.3	7.6	13	5.4	6.5	11	7.6	9.6	11.4	3.5	7.3	5.1	8.2	1.7	20	24.2	23.5	27.7	21.2	21	22.6	0	14.6	11.9	5.6	12.5	6.2	10.3	7.5	13.7	4.6	5.8	7	10.2
Bbs4	20.6	20.5	14.2	9.8	14.1	13.6	9.6	11.4	14.9	14.9	7.2	11.2	19	9.6	8.9	14.2	6.1	13	9.5	7.4	12.1	5.9	8	8.2	7	7.3	8.2	8.2	6.8	5	17.6	28.4	27.7	22.7	21	17	6.7	11.7	8.9	13.2	10.5	10	7.8	5	2.1	9.5	3.9	8.4	13.5
Bbs5	10.9	2.2	12.6	8.4	7	5.4	7.2	8.4	3.5	9	6.3	7.9	5.8	6.4	11.5	7.1	4.6	7.1	9.5	7.4	2.2	5.9	12.8	5.1	5.8	5.2	5.1	1.6	5.1	5	9.8	14.8	19.3	6.1	9.7	6.8	10.8	7.5	4.9	9.6	6.6	4.6	7.8	11.6	5.3	7.9	5.8	9.8	5.3
Bbs7	3.9	4.3	3.2	1.4	5	1.8	1.2	4.8	0	3	1.8	1.1	5.8	6.4	7.7	1.4	3	5.9	6.8	4.6	5.5	7.6	7.2	10.1	5.8	5.2	5.1	0	0	0	2.6	7.4	7.2	9.1	5.2	6.8	8.1	6.3	4	7.1	5.3	5.4	11.6	9.9	8.5	1.2	0	2.1	1.9
Bbs9	14	14.1	9.5	9.8	9.1	9.1	13.3	7.8	14.9	7.5	11.7	13.5	16.1	18.2	6.4	14.2	15.2	13	8.1	19.5	17.6	9.3	11.2	12.7	14	0	4.1	14.7	13.7	7.5	13.1	19.8	18.1	16.7	18.7	21.5	14.8	7.9	9.9	8.1	4.6	3.9	7.8	3.3	4.2	7	19.3	6.3	20.8
Bbx	12	8.6	17.4	18.1	23.2	19	32.5	37.9	19.3	26.9	14.5	28	13.1	19.3	19.1	18.5	13.7	21.3	27.1	34.3	29.6	33.8	38.4	43.1	30.3	22.8	22.5	14.7	12	25.1	10.4	9.9	8.4	12.1	9	7.9	29.6	48.5	31.6	40.1	27	40.1	11.6	19.1	29.6	28.6	38.7	33	10.6
Bcam	119.7	148.1	164.1	297.2	122.9	120.4	221.7	107.2	228.2	186.5	132.8	126.8	184	147.7	208	126.5	89.7	88.7	146.5	141.9	164.6	113.1	112.1	93.1	99	99.4	97.2	106.4	78.5	70.1	235.8	214	219.2	151.4	150.6	140.4	95.6	80.7	87.9	128.4	128.3	133.5	15.5	5.8	5.3	59.7	65.7	77.2	189.5
Bcan	0.4	0	4.7	0	0	0.9	1.2	1.2	2.6	1.5	1.8	1.1	5.8	3.2	2.6	0	0	0	0	0	0	0	0	0	0	1	0	0	0	0	2	1.2	1.2	0	3.7	3.4	0	0	0	0	0.7	0	2.6	0	3.2	0.4	0	0	2.9
Bcap29	4.7	2.2	4.7	2.8	7	3.6	0	4.8	4.4	3	4.5	5.6	1.5	4.3	1.3	2.8	3	5.9	5.4	2.8	4.4	4.2	7.2	3.2	7	2.1	4.1	4.9	3.4	5	3.9	1.2	4.8	0	3	7.9	5.4	5.9	4	1.5	2.6	3.1	9	8.3	5.3	8.7	1.9	10.5	5.8
Bcap31	114.6	142.7	142	120	128.9	137.6	97.6	131.3	127.2	129.8	74.1	92	93.4	117.7	104.6	196.1	144.4	186.8	192.6	133.6	147.1	180.6	213.7	207.1	167.8	146	144.2	199.7	169	172.9	109.7	106.4	104.8	81.8	114.6	113.2	227.6	266.6	201.6	270.1	238.9	211.4	158.9	186.4	212.4	226.8	158.6	229.4	147.9
Bcar1	96.7	104.9	97.8	146.5	142	134.9	150.6	123.5	154.4	134.3	129.2	96.5	294.9	260	274.4	79.6	82.1	61.5	122.1	123.4	127.3	167.1	149.7	140.6	194.6	183.3	198.4	234	257.8	285.6	88.2	108.8	132.5	84.8	62.9	70.2	245.1	229.4	243.1	231	211.2	231.5	157.6	192.2	215.6	213.5	222.4	202.7	39.6
Bcar3	69.2	70.3	66.3	29.3	52.4	60.7	38.6	62	29	70.1	57.8	78.5	78.8	99.5	72.7	24.2	42.6	43.7	25.8	38	28.5	37.1	54.4	32.9	54.8	66.3	62.4	9.8	18.8	30.1	63.3	73	81.9	83.3	53.2	82.7	41.8	59.8	53.4	43.2	39.5	43.2	23.3	19.9	24.3	8.7	25.1	16.1	28
Bcas1	2.3	1.1	1.6	1.4	1	0.9	3.6	6	1.8	0	0.9	1.1	8.8	7.5	2.6	1.4	1.5	2.4	0	0	0	0	0	0	2.3	0	1	1.6	0	0	3.9	4.9	13.2	7.6	8.2	6.8	1.3	0	2	0	0.7	0	0	0	0	0	0	0	8.7
Bcas2	378	354.6	364.5	209.3	212.5	227.3	206.1	231.3	229.9	234.3	243	255.8	207.3	277.2	237.4	302.7	361.7	354.6	199.4	167	230.5	151.9	159.3	153.9	151.5	208.2	178	134.2	146.8	137.8	301.1	335.2	337.2	361.9	393.4	365.8	169.7	183.9	192.7	196.5	177	173.6	117.6	87	116.2	153	185.6	161.3	288.1
Bcas3	39.6	36.8	26.8	39.1	31.2	19	30.1	18.1	36.9	37.3	13.6	26.9	45.3	32.1	26.8	32.7	25.8	27.2	33.9	27.8	29.6	22.8	22.4	26.6	16.3	29	30.7	18	20.5	35.1	26.8	26	39.7	45.4	42	40.8	39.1	37.6	33.6	33.5	30.3	30.1	50.4	48.9	38	48.9	48.3	54	68.2
Bcat1	7.4	3.2	4.7	11.2	3	10	13.3	4.8	9.7	3	3.6	4.5	4.4	2.1	3.8	14.2	3	9.5	6.8	0.9	0	2.5	6.4	3.2	5.8	4.1	1	8.2	8.5	2.5	12.4	8.7	14.5	13.6	6	2.3	0	2.1	2	0.5	2	1.5	5.2	0.8	2.1	1.2	0	1.4	30
Bcat2	135.6	140.6	131	115.8	87.6	92.4	115.7	101.2	143	110.4	145.5	71.8	127	96.3	151.9	82.4	71.4	75.7	81.4	67.7	99.9	35.4	55.2	39.9	46.6	51.8	55.2	37.6	56.3	40.1	151.5	153.4	113.2	118.1	137.1	71.3	60.6	49.3	40.5	32.5	34.9	33.2	41.3	38.9	30.6	37.7	36.7	30.2	87
Bccip	172.9	180.6	143.6	43.2	156.1	175.7	68.7	160.8	80.7	111.9	119.3	130.1	141.6	168	122.5	99.5	135.3	157.2	120.7	93.7	64.8	69.2	80.9	77.3	125.8	112.9	104.3	45.8	52.9	37.6	188.1	226.3	228.8	134.8	140.9	211.8	55.2	71.5	70.2	70.1	66.5	71.8	64.6	71.3	82.4	29	54.1	41.4	125.2
Bcdin3d	21.4	30.3	31.6	16.7	14.1	24.4	20.5	20.5	17.6	26.9	33.4	30.3	26.3	31	20.4	32.7	21.3	26	31.2	28.8	25.2	17.7	15.2	15.8	22.1	21.8	11.3	13.1	18.8	10	22.2	22.3	21.7	21.2	29.2	30.6	16.2	27.6	18.8	17.3	24.3	16.2	5.2	9.1	6.3	15.8	30.9	18.9	10.6
Bckdha	92.5	73.5	88.4	76.7	63.4	60.7	78.3	53	67.6	70.1	78.6	80.8	70.1	68.5	89.3	71.1	74.5	55.6	80	68.6	80.1	49.8	60	51.9	53.6	60.1	49.1	80.2	78.5	67.6	105.1	105.1	102.4	87.8	85.4	90.6	94.3	49.7	57.3	64	64.5	77.9	63.3	42.3	46.5	49.3	94.7	59.6	98.6
Bckdhb	82.8	67	93.1	30.7	31.2	35.3	34.9	44	39.5	34.3	37.9	42.6	43.8	46	34.5	37	31.9	50.8	36.6	30.6	26.3	23.6	30.4	30.4	26.8	22.8	23.5	24.5	20.5	27.6	83.6	66.8	53	57.5	53.2	69.1	25.6	23	28.7	21.3	16.5	16.2	34.9	29	32.8	21.1	15.5	20.3	77.8
Bckdk	1.9	2.2	0	2.8	2	3.6	3.6	1.2	4.4	3	0.9	2.2	8.8	2.1	3.8	2.8	3	4.7	2.7	3.7	2.2	2.5	3.2	2.5	4.7	0	0	4.9	1.7	0	3.3	0	0	6.1	3	1.1	2.7	5.9	2	5.1	4.6	1.5	6.5	5	2.1	5	1.9	5.6	1.5
Bcl10	51.3	68.1	66.3	46	59.4	62.5	45.8	60.8	22.8	52.2	67.8	70.7	96.4	80.3	68.9	61.1	50.2	67.4	65.1	62.2	49.4	68.4	68	70.9	101.4	84.9	82.8	65.5	63.2	62.6	72.5	66.8	40.9	50	46.5	63.4	82.2	96.5	90.9	88.8	86.9	84.1	99.5	115.2	117.3	50.6	46.4	57.5	46.9
Bcl11a	0.4	0	0	7	2	3.6	3.6	4.8	1.8	7.5	6.3	2.2	11.7	11.8	10.2	0	0	0	0	0	0	0	0	0.6	0	3.1	2	3.3	1.7	0	0.7	7.4	4.8	0	1.5	1.1	0	0.4	0	0.5	0	0	1.3	2.5	3.2	0	3.9	0	0.5
Bcl2	2.3	2.2	0	2.8	1	1.8	2.4	2.4	1.8	4.5	0	1.1	1.5	7.5	3.8	2.8	0	0	0	0	2.2	2.5	1.6	0.6	3.5	3.1	1	0	1.7	2.5	0.7	0	2.4	1.5	0.7	1.1	0	0.8	0	0.5	1.3	0	12.9	7.5	4.2	3.7	7.7	6.3	0
Bcl2l1	108.8	116.8	104.1	154.9	115.8	120.4	153	108.4	157.1	135.8	134.6	139.1	92	94.2	140.4	211.8	197.6	166.7	244.1	192	175.6	237.2	257	212.2	175.9	193.7	181	286.4	259.5	263	65.3	70.5	96.3	78.7	59.9	53.2	304.4	227.4	239.1	284.8	267.2	267.8	124	134.2	133.2	224.7	361.6	255.3	86
Bcl2l11	22.9	33.5	37.9	23.7	26.2	33.5	28.9	27.1	29.8	23.9	16.3	25.8	16.1	28.9	25.5	22.7	24.3	11.8	12.2	14.8	21.9	16.9	14.4	15.8	29.1	21.8	21.5	24.5	15.4	17.5	7.2	12.4	13.2	10.6	18	20.4	48.5	49.3	45.5	21.3	23	17	32.3	29	16.9	9.9	5.8	9.1	4.8
Bcl2l12	20.6	22.7	23.7	18.1	14.1	15.4	7.2	15.1	14.9	16.4	18.1	23.6	17.5	28.9	23	18.5	15.2	17.7	19	17.6	23	13.5	10.4	14.6	9.3	15.5	5.1	8.2	6.8	10	20.2	17.3	15.7	24.2	24.7	20.4	16.2	9.6	10.9	10.2	19.7	16.2	28.4	14.9	14.8	9.5	9.7	11.2	30
Bcl2l13	26	21.6	20.5	11.2	16.1	20.8	20.5	21.1	29.8	23.9	19	30.3	21.9	36.4	25.5	31.3	21.3	28.4	19	38	17.6	20.3	25.6	19	10.5	10.4	21.5	26.2	23.9	15	19.6	18.6	16.9	25.7	22.5	15.9	17.5	15	17.8	23.4	12.5	8.5	7.8	4.1	9.5	43.5	65.7	53.3	12.6
Bcl2l14	8.9	9.7	9.5	4.2	6	2.7	4.8	4.2	4.4	4.5	2.7	2.2	2.9	4.3	5.1	2.8	4.6	5.9	12.2	6.5	11	0.8	4.8	5.7	3.5	1	4.1	0	0	0	4.6	3.7	7.2	4.5	6	9.1	0	0.4	0	1.5	0.7	2.3	0	0.8	0	0	0	1.4	24.2
Bcl2l2	15.9	16.2	18.9	19.5	26.2	29	25.3	20.5	27.2	23.9	26.2	29.2	27.7	10.7	10.2	28.4	16.7	26	38	29.7	40.6	45.6	49.6	36.1	35	34.2	36.8	31.1	27.3	20	17	21	14.5	24.2	18.7	35.1	32.3	30.5	33.6	32	26.3	37	65.9	74.6	75	20.7	29	21.7	12.6
Bcl3	23.7	25.9	23.7	41.9	25.2	39.8	43.4	42.2	46.5	58.2	40.7	41.5	61.3	27.8	43.4	54	57.8	36.6	44.8	70.5	62.6	61.6	71.2	78.5	62.9	46.6	60.3	37.6	66.6	45.1	55.5	54.4	55.4	46.9	31.5	34	35	57.3	59.3	82.2	68.4	60.2	50.4	62.1	53.9	8.7	11.6	9.1	198.7
Bcl6	7	8.6	14.2	20.9	20.1	6.3	16.9	6	14.9	4.5	9	3.4	5.8	1.1	2.6	14.2	4.6	10.6	6.8	3.7	5.5	11	6.4	7.6	10.5	6.2	4.1	8.2	3.4	5	3.9	3.7	3.6	10.6	3.7	5.7	5.4	7.9	4.9	6.1	11.8	5.4	15.5	19.9	16.9	9.9	1.9	3.5	4.4
Bcl6b	0	3.2	3.2	9.8	3	5.4	6	1.8	2.6	4.5	3.6	1.1	16.1	6.4	11.5	0	0	0	0	0	0	0	1.6	1.3	3.5	1	1	4.9	8.5	2.5	2	7.4	1.2	7.6	0.7	3.4	0	1.7	2	0.5	0.7	1.5	0	0	0	0	0	0	0
Bcl7a	22.9	9.7	15.8	9.8	11.1	10	13.3	12	9.7	13.4	16.3	24.7	16.1	25.7	25.5	15.6	13.7	14.2	10.9	19.5	16.5	20.3	12	12.7	9.3	5.2	12.3	8.2	13.7	17.5	18.3	17.3	19.3	22.7	19.5	9.1	12.1	5	7.9	8.6	7.2	8.5	10.3	12.4	8.5	7.9	13.5	6.3	18.9
Bcl7b	47	41.1	41	27.9	32.2	37.1	24.1	38.6	33.3	26.9	26.2	37	30.7	30	28.1	38.4	24.3	28.4	23.1	28.8	30.7	32.9	33.6	38.6	35	33.1	36.8	26.2	27.3	25.1	34.6	35.9	27.7	46.9	45.7	35.1	39.1	32.6	24.7	26.9	40.8	28.6	49.1	45.6	52.8	34.4	36.7	35.8	26.1
Bcl7c	17.1	10.8	4.7	5.6	6	11.8	28.9	13.3	11.4	4.5	28.9	21.3	24.8	30	20.4	18.5	9.1	11.8	32.6	21.3	14.3	13.5	4	8.2	25.6	11.4	14.3	3.3	12	7.5	25.5	24.7	8.4	18.2	12	14.7	20.2	13.4	7.9	3.6	3.9	6.2	20.7	3.3	21.1	2.5	9.7	1.4	10.2
Bcl9	16.3	11.9	18.9	27.9	23.2	18.1	45.8	24.7	32.5	29.8	11.7	22.4	26.3	18.2	26.8	15.6	10.6	11.8	16.3	20.4	24.1	21.9	29.6	23.4	18.6	29	27.6	24.5	29	27.6	17.6	18.6	16.9	27.3	29.2	21.5	12.1	17.6	16.8	28.4	24.3	22.4	38.8	38.1	20.1	18.7	25.1	16.8	16.9
Bcl9l	8.5	8.6	14.2	15.3	22.2	20.8	19.3	15.1	14.9	26.9	16.3	14.6	8.8	12.8	20.4	18.5	22.8	24.8	47.5	49.2	64.8	69.2	47.2	54.5	26.8	45.6	31.7	62.2	70	70.1	9.1	4.9	3.6	7.6	10.5	5.7	55.2	48.5	53.4	78.7	71.7	75.6	142.1	134.2	131	61.4	50.3	51.2	7.3
Bclaf1	11.3	10.8	15.8	23.7	13.1	14.5	10.8	13.3	11.4	3	12.6	16.8	2.9	2.1	11.5	1.4	0	8.3	1.4	3.7	5.5	5.1	6.4	2.5	5.8	5.2	7.2	0	10.2	5	13.1	8.7	26.5	6.1	5.2	3.4	2.7	7.5	7.9	6.6	3.9	3.9	12.9	13.3	8.5	18.2	0	12.6	6.8
Bclaf3	16.7	11.9	22.1	8.4	16.1	13.6	12.1	10.8	11.4	7.5	21.7	14.6	4.4	7.5	3.8	7.1	0	22.5	4.1	18.6	13.2	19.4	23.2	15.2	9.3	1	7.2	3.3	5.1	0	7.8	6.2	12	3	5.2	11.3	10.8	15.9	10.9	5.6	11.2	2.3	1.3	5	3.2	2.5	0	1.4	9.2
Bcor	26.8	32.4	36.3	5.6	31.2	28.1	20.5	32.5	28.1	34.3	32.5	44.9	55.5	36.4	37	37	45.6	44.9	149.2	142.9	107.6	164.6	150.5	146.3	103.7	116	77.7	150.6	109.3	92.7	24.8	34.6	40.9	21.2	21.7	20.4	158.9	146.3	151.2	243.2	253.3	266.2	27.1	32.3	32.8	23.2	19.3	30.9	30.5
Bcorl1	5.1	1.1	4.7	23.7	15.1	17.2	27.7	21.1	27.2	17.9	11.7	11.2	7.3	3.2	2.6	31.3	16.7	18.9	10.9	10.2	4.4	11	4.8	5.7	12.8	16.6	8.2	1.6	6.8	5	3.3	0	1.2	12.1	9	7.9	17.5	6.3	8.9	11.7	3.3	7.7	3.9	10.8	13.7	7	5.8	7.7	9.2
Bcr	8.9	21.6	11	37.7	17.1	19	25.3	10.8	14.9	17.9	15.4	10.1	17.5	26.8	44.7	27	21.3	17.7	25.8	32.5	32.9	48.1	27.2	31	25.6	37.3	43	67.1	56.3	55.1	14.4	14.8	7.2	18.2	18	7.9	45.8	40.5	49.4	36	31.6	34	36.2	28.2	29.6	63.8	65.7	60.3	15.5
Bcs1l	29.1	25.9	15.8	26.5	20.1	26.3	37.4	33.1	34.2	29.8	39.8	31.4	30.7	27.8	25.5	27	33.4	21.3	44.8	45.5	65.8	37.1	31.2	32.3	26.8	34.2	22.5	32.7	23.9	47.6	35.9	27.2	36.1	36.3	30	28.3	28.3	34.7	33.6	38.6	32.9	33.2	22	16.6	22.2	27.4	27.1	24.5	22.2
Bdh1	4.3	2.2	1.6	4.2	3	1.8	6	3.6	9.7	11.9	9	11.2	4.4	5.4	2.6	8.5	1.5	3.5	5.4	11.1	3.3	11	9.6	6.3	7	12.4	7.2	4.9	5.1	5	16.3	14.8	14.5	4.5	6.7	9.1	0	1.7	0	4.6	5.9	4.6	2.6	3.3	2.1	0.8	1.9	1.4	17.4
Bdh2	8.9	2.2	15.8	1.4	1	3.6	4.8	7.8	4.4	4.5	0.9	1.1	1.5	10.7	6.4	1.4	4.6	0	0	0	0	2.5	0.8	1.9	1.2	0	0	0	0	2.5	17.6	16.1	15.7	6.1	7.5	9.1	1.3	0.4	0	1	0.7	0.8	1.3	7.5	5.3	2.5	1.9	3.5	1.5
Bdnf	0	1.1	0	2.8	5	6.3	1.2	4.8	1.8	1.5	1.8	1.1	4.4	3.2	6.4	2.8	0	0	2.7	1.9	2.2	5.9	1.6	2.5	3.5	1	1	3.3	3.4	5	2	1.2	1.2	0	0	0	5.4	3.3	0	4.1	8.6	3.1	7.8	9.9	14.8	3.7	1.9	4.9	0
Bdp1	2.3	4.3	9.5	2.8	6	8.1	13.3	7.8	3.5	4.5	8.1	13.5	7.3	7.5	6.4	2.8	0	4.7	1.4	3.7	11	11.8	7.2	10.8	10.5	3.1	8.2	0	8.5	7.5	13.1	3.7	8.4	3	7.5	3.4	2.7	8.8	6.9	7.6	1.3	2.3	3.9	4.1	0	9.1	9.7	4.2	6.3
Bean1	0.4	0	1.6	1.4	6	1.8	1.2	0.6	3.5	0	0	1.1	4.4	1.1	2.6	1.4	0	0	1.4	0.9	0	0.8	3.2	0.6	1.2	1	2	6.5	6.8	5	0	1.2	1.2	1.5	0	0	1.3	2.5	2	3	5.9	3.1	9	8.3	5.3	3.3	0	0.7	0.5
Becn1	63.7	57.3	72.6	43.2	63.4	51.6	44.6	63.2	42.1	58.2	62.3	50.5	52.6	72.8	44.7	61.1	51.7	39	48.8	41.7	30.7	56.5	46.4	64.6	50.1	47.6	30.7	72	59.8	47.6	54.9	44.5	60.2	71.2	70.4	60	35	49.7	56.3	47.7	49.4	57.1	135.7	119.3	115.2	68	63.8	86.3	71.5
Begain	1.9	2.2	1.6	1.4	1	2.7	4.8	1.2	1.8	1.5	4.5	0	4.4	1.1	2.6	0	0	3.5	1.4	0.9	0	0	0.8	0.6	0	2.1	1	4.9	1.7	2.5	2	3.7	1.2	7.6	4.5	5.7	0	0.4	0	1.5	0	0	2.6	5.8	0	3.7	0	4.9	9.7
Bend3	39.6	48.7	45.8	54.4	63.4	61.6	54.2	61.4	61.4	59.7	49.7	50.5	132.9	126.3	112.3	55.4	57.8	43.7	39.3	55.7	38.4	23.6	32.8	27.9	53.6	46.6	70.6	27.8	25.6	42.6	52.9	106.4	96.3	25.7	30.7	45.3	13.5	33.9	28.7	32.5	37.5	46.3	16.8	10.8	12.7	21.6	23.2	21	26.6
Bend4	49	48.7	39.4	27.9	43.3	49.8	54.2	72.3	43.9	65.7	94.9	86.4	84.7	91	70.2	79.6	100.3	86.3	161.4	171.6	126.2	202.6	192.1	151.4	96.7	138.8	111.5	45.8	68.3	67.6	62	65.5	54.2	45.4	37.5	61.1	198	198.1	194.7	170.6	151.3	153.6	5.2	4.1	12.7	51	92.8	65.9	45.9
Bend5	5.8	8.6	4.7	1.4	5	2.7	1.2	7.2	5.3	0	0.9	9	16.1	17.1	8.9	2.8	1.5	2.4	1.4	0.9	1.1	5.1	2.4	2.5	1.2	2.1	2	0	0	2.5	4.6	6.2	4.8	1.5	3	6.8	2.7	1.7	4	4.1	4.6	2.3	0	0.8	1.1	63	166.3	74.4	0.5
Bend6	1.9	5.4	4.7	1.4	2	0	3.6	1.2	0.9	4.5	1.8	1.1	1.5	7.5	1.3	2.8	4.6	4.7	5.4	3.7	1.1	3.4	4.8	2.5	2.3	0	0	1.6	3.4	5	1.3	1.2	0	1.5	4.5	1.1	5.4	3.8	0	2	0.7	1.5	5.2	1.7	4.2	0.8	0	2.1	0
Bend7	2.3	2.2	1.6	2.8	1	0.9	0	0.6	0	0	0	0	2.9	1.1	3.8	2.8	0	0	0	0.9	1.1	1.7	0.8	0.6	0	0	0	0	0	0	0	2.5	0	4.5	0.7	1.1	0	0.4	0	1.5	0.7	0	1.3	0	0	0	0	0	1
Bet1	22.1	22.7	25.2	4.2	26.2	12.7	10.8	19.3	15.8	16.4	19.9	10.1	26.3	13.9	14	12.8	21.3	13	23.1	22.3	9.9	12.7	14.4	18.4	25.6	19.7	21.5	18	18.8	2.5	21.6	22.3	19.3	15.1	19.5	20.4	18.9	22.2	12.8	11.7	21.7	20.8	38.8	37.3	43.3	40.2	52.2	51.2	11.1
Bet1l	28	16.2	18.9	27.9	31.2	38.9	25.3	20.5	21.9	16.4	28.9	19.1	24.8	30	12.8	18.5	47.1	29.6	31.2	29.7	32.9	34.6	45.6	32.3	35	43.5	40.9	29.5	61.5	40.1	31.3	22.3	28.9	34.8	26.2	22.6	47.1	40.1	46.4	49.8	51.3	45.5	98.2	96.9	84.5	69.6	88.9	58.2	47.4
Bex1	688.4	856.3	874.2	1132.8	1001	963.5	1223.1	1186.6	1379.4	1622.2	1737.5	1735.6	1070.2	768.4	763.2	1512.3	1437.8	1286.2	2267.7	2243.2	2451.8	1704	1774.8	1524.6	1779.1	1722.5	1983.1	1502.4	1120	1047.2	572.8	521.9	513.1	510.3	657.9	570.7	1606.8	1422.2	1496	1462.2	1635.9	1352	45.2	11.6	29.6	512.8	448.6	474.9	552.5
Bex2	61.4	76.8	80.5	68.4	68.5	74.3	49.4	47.6	39.5	56.7	71.4	60.6	118.3	95.2	65.1	29.8	33.4	14.2	19	14.8	14.3	15.2	8	10.1	31.5	28	30.7	14.7	27.3	12.5	65.3	76.7	68.6	77.2	110.1	108.7	9.4	4.2	4	3	8.6	5.4	0	0	0	41.5	29	47	80.7
Bex3	824.8	974.1	1000.4	957	1006	895.6	1201.4	1328.2	1573.4	1710.3	1843.2	1738.9	725.6	768.4	875.5	2086.5	1874	1764.9	2267.7	1986.2	2332.1	1700.6	1874	1887.5	2019.1	2213.4	2239.8	1921.3	1695.3	1813.7	498.3	560.3	446.8	723.8	769.5	634.1	2563.1	2196.2	2260.8	1795.7	1941.2	1825	399.2	418.4	423.8	1650.7	1751.8	1602	428.8
Bex4	267.3	281.1	332.9	124.2	237.7	235.4	166.3	261.4	177.3	182.1	294.6	262.5	305.1	367.1	217	210.4	285.7	234.1	229.2	215.2	136.1	146.9	136.9	129.2	192.2	223.7	226	49.1	61.5	50.1	279.5	289.4	245.7	251.4	248	320.5	32.3	19.2	19.8	18.8	20.4	21.6	2.6	0	1.1	276.1	537.5	329.7	138.2
Bfar	37.3	32.4	39.4	36.3	40.3	42.6	22.9	30.7	24.6	29.8	37	22.4	33.6	50.3	29.4	38.4	39.5	33.1	40.7	46.4	27.4	40.5	50.4	45	51.3	35.2	28.6	26.2	46.1	30.1	35.9	40.8	31.3	30.3	34.5	39.6	59.3	51	51.4	35	31.6	41.7	82.7	73.7	88.8	60.5	67.7	42.8	23.2
Bglap3	0	1.1	0	0	2	0.9	2.4	1.8	1.8	3	1.8	1.1	0	1.1	0	4.3	1.5	3.5	2.7	8.3	5.5	6.8	9.6	8.2	1.2	3.1	4.1	0	0	2.5	2	2.5	1.2	0	1.5	0	4	2.1	5.9	11.7	7.2	8.5	0	0	1.1	0	0	0.7	31.4
Bgn	78.9	60.5	56.8	860.8	851.9	755.2	526.6	401.2	628.3	292.5	191.5	241.2	354.8	205.5	292.2	363.9	314.6	299.1	345.8	255.1	311.7	867.6	815.7	791.1	678.1	542.7	617.7	1618.6	1971.9	1645.9	139.1	191.7	137.3	149.9	101.2	114.4	299	415.8	372.5	706.2	830.4	726.1	5691.2	5627.3	5469.8	2046.2	912.7	1823	20.8
Bhlha15	2.7	1.1	1.6	0	4	3.6	1.2	1.8	1.8	0	1.8	2.2	4.4	7.5	2.6	1.4	10.6	2.4	5.4	1.9	7.7	3.4	3.2	1.9	2.3	1	5.1	1.6	3.4	2.5	0.7	4.9	3.6	7.6	5.2	4.5	4	3.3	5.9	12.7	5.9	6.9	0	0	0	0	1.9	0	0.5
Bhlhb9	10.1	5.4	9.5	15.3	22.2	17.2	12.1	12.6	20.2	13.4	11.7	19.1	10.2	11.8	15.3	8.5	6.1	11.8	6.8	7.4	7.7	16	9.6	8.2	14	12.4	9.2	13.1	3.4	10	19.6	14.8	25.3	13.6	18.7	10.2	13.5	11.7	9.9	6.6	4.6	10	9	7.5	16.9	29	5.8	26.7	11.6
Bhlhe40	62.9	59.5	78.9	27.9	40.3	29.9	18.1	28.9	18.4	37.3	32.5	33.7	71.5	105.9	79.1	29.8	39.5	46.1	31.2	46.4	34	61.6	66.4	60.2	54.8	59	58.3	39.3	70	30.1	37.2	23.5	21.7	72.7	53.2	60	80.8	102	121.5	71.1	78.3	83.3	46.5	57.2	60.2	87.9	106.3	97.5	11.6
Bhmt	3.1	2.2	1.6	0	0	2.7	0	0.6	0	0	0	0	0	2.1	0	0	0	1.2	1.4	0	0	0	0	0	0	0	0	0	0	0	0	0	0	0	0	0	0	0	0	0	0	0	0	0	0	0	0	0	3.4
Bhmt2	1.9	0	1.6	0	0	0	2.4	0.6	0.9	0	0	1.1	0	0	1.3	1.4	1.5	1.2	0	0.9	1.1	2.5	0	1.3	1.2	1	2	0	1.7	0	1.3	0	1.2	0	0.7	0	1.3	5	9.9	0	0	0	0	0	0	0	0	0	3.4
Bicc1	0	1.1	0	0	1	2.7	2.4	3.6	0.9	0	0	0	0	1.1	1.3	0	1.5	1.2	0	0	0	0	0.8	1.9	1.2	0	0	0	0	0	0.7	1.2	0	1.5	0	0	0	0.8	0	2	0	0.8	5.2	8.3	15.9	5	3.9	9.1	2.4
Bicd2	16.3	18.4	3.2	39.1	34.2	34.4	25.3	29.5	23.7	20.9	17.2	21.3	26.3	16.1	6.4	24.2	21.3	18.9	27.1	35.3	23	50.6	44	43.7	46.6	42.5	44	37.6	44.4	40.1	15	19.8	18.1	13.6	13.5	19.3	40.4	41.4	30.6	53.3	62.5	44	115	121	116.2	47.7	27.1	43.5	16
Bicdl1	37.7	28.1	36.3	27.9	23.2	29	34.9	19.9	27.2	28.4	32.5	31.4	65.7	64.2	48.5	21.3	10.6	15.4	29.8	20.4	16.5	28.7	31.2	20.9	12.8	19.7	38.9	29.5	23.9	25.1	36.6	40.8	34.9	28.8	43.5	44.2	13.5	16.3	19.8	27.9	25	34	25.8	9.1	33.8	21.1	30.9	15.4	10.6
Bicdl2	3.5	4.3	4.7	5.6	1	5.4	4.8	6.6	0	10.4	19	3.4	19	13.9	15.3	5.7	9.1	4.7	5.4	8.3	5.5	7.6	6.4	5.1	3.5	3.1	5.1	3.3	1.7	0	3.3	3.7	6	4.5	10.5	7.9	0	0	2	1.5	3.3	3.1	0	0	0	0	0	0	1
Bicral	64.9	44.3	42.6	22.3	39.3	30.8	34.9	36.1	26.3	16.4	27.1	13.5	38	36.4	34.5	22.7	22.8	42.6	21.7	27.8	13.2	21.9	16	16.5	22.1	21.8	16.4	9.8	8.5	17.5	66	81.6	75.9	39.4	42	48.7	32.3	25.5	17.8	18.3	13.2	19.3	19.4	10.8	8.5	11.6	11.6	7.7	61.4
Bid	56.3	70.3	48.9	53	43.3	41.7	31.3	46.4	44.8	53.7	52.4	46	49.6	47.1	49.8	28.4	31.9	36.6	17.6	13	20.9	27.9	24	13.3	24.5	44.5	28.6	26.2	44.4	10	84.9	58.1	84.3	65.1	76.4	69.1	44.4	28.4	18.8	23.9	29	23.2	85.3	67.1	57.1	41.9	42.5	48.4	87
Bik	2.3	3.2	7.9	7	3	1.8	2.4	2.4	2.6	3	11.7	5.6	8.8	8.6	19.1	4.3	0	2.4	12.2	3.7	4.4	6.8	3.2	4.4	2.3	7.3	7.2	6.5	8.5	2.5	2	6.2	1.2	10.6	7.5	7.9	2.7	2.9	2	4.1	2.6	1.5	1.3	0	0	0	0	0	0
Bin1	20.2	11.9	12.6	104.6	80.6	69.7	57.8	53.6	65.8	41.8	46.1	34.8	55.5	38.5	38.3	39.8	19.8	27.2	43.4	49.2	59.3	91.1	110.5	107.7	129.3	149.2	153.4	135.8	158.8	162.8	26.8	17.3	24.1	24.2	35.2	31.7	110.4	114.5	125.5	140.6	116.5	105.7	193.8	203.8	182.8	55.5	52.2	72.9	14.5
Bin2	33.4	28.1	22.1	37.7	21.1	26.3	39.8	25.3	31.6	28.4	27.1	29.2	21.9	30	14	42.6	50.2	43.7	43.4	48.2	42.8	25.3	30.4	33.6	7	9.3	16.4	27.8	23.9	27.6	30.7	32.2	36.1	63.6	53.9	53.2	13.5	8.4	5.9	10.7	12.5	7.7	5.2	5.8	8.5	0.4	0	0	24.7
Bin3	14.4	16.2	14.2	12.6	13.1	22.6	13.3	10.8	15.8	10.4	21.7	15.7	16.1	17.1	15.3	8.5	9.1	13	24.4	25	29.6	19.4	20.8	18.4	30.3	16.6	38.9	21.3	15.4	25.1	9.1	14.8	13.2	6.1	10.5	3.4	32.3	29.3	29.6	25.4	29	35.5	33.6	24.9	27.5	17.4	23.2	16.8	13.5
Birc2	36.5	31.4	44.2	23.7	18.1	21.7	18.1	21.1	16.7	13.4	19	25.8	19	35.3	20.4	12.8	10.6	18.9	20.3	12.1	13.2	18.6	15.2	19.6	14	5.2	6.1	3.3	8.5	10	30	32.2	31.3	27.3	42	31.7	18.9	15.5	16.8	12.7	10.5	11.6	18.1	10.8	13.7	7.9	7.7	13.3	22.2
Birc3	5.4	3.2	6.3	2.8	5	3.6	1.2	4.2	0.9	3	0.9	3.4	5.8	3.2	1.3	2.8	3	2.4	0	1.9	3.3	3.4	7.2	12	4.7	3.1	7.2	4.9	3.4	5	2	3.7	3.6	3	3.7	4.5	14.8	9.6	7.9	8.6	10.5	5.4	15.5	9.9	15.9	1.2	0	0	2.4
Birc5	204.7	162.2	173.6	174.4	163.1	181.1	149.4	176.5	176.4	243.3	152.7	184	121.2	162.7	146.8	210.4	155	186.8	176.3	141	199.7	153.6	123.3	135.5	157.3	218.5	233.2	148.9	138.3	185.4	154.1	192.9	171	221.1	197.1	220.8	140.1	121.6	123.5	137.6	133.6	137.4	11.6	4.1	9.5	199.8	241.7	214.6	289.5
Birc6	5.1	15.1	4.7	12.6	22.2	15.4	13.3	19.9	12.3	13.4	11.7	12.3	13.1	8.6	11.5	11.4	19.8	14.2	8.1	13.9	9.9	20.3	11.2	8.2	16.3	18.6	21.5	21.3	18.8	10	15	22.3	20.5	9.1	7.5	14.7	12.1	14.2	7.9	20.3	9.2	14.7	10.3	19.1	11.6	13.7	17.4	9.8	16.9
Birc7	0.4	0	0	0	0	0	0	0.6	0	0	0	0	0	0	0	1.4	0	2.4	0	1.9	0	1.7	3.2	4.4	2.3	1	1	3.3	0	5	0	1.2	0	0	0	0	1.3	2.5	1	2	2.6	5.4	0	0.8	0	15.3	3.9	16.8	1.5
Bivm	2.7	4.3	4.7	2.8	4	10.9	2.4	4.8	6.1	3	5.4	10.1	10.2	8.6	7.7	2.8	1.5	11.8	2.7	3.7	9.9	5.1	12	13.3	8.2	6.2	7.2	4.9	5.1	5	6.5	11.1	7.2	0	6.7	11.3	5.4	5.9	4.9	7.1	4.6	3.9	10.3	10.8	6.3	7	7.7	7	3.9
Blcap	36.9	34.6	36.3	50.2	52.4	58.9	45.8	37.3	35.1	34.3	41.6	38.1	49.6	39.6	54.9	58.3	60.8	46.1	61	32.5	45	71.7	52.8	76.6	55.9	51.8	62.4	88.4	70	60.1	31.3	32.2	39.7	30.3	35.2	26	48.5	49.3	54.3	67.5	73.7	72.5	136.9	151.6	121.5	33.6	44.5	44.9	41.6
Blm	86.2	95.1	83.6	46	65.5	51.6	67.5	75.3	68.4	77.6	57.8	71.8	75.9	61	67.6	69.6	50.2	66.2	66.5	51	47.2	44.7	32	38	41.9	59	52.2	26.2	42.7	35.1	82.9	75.4	98.8	68.1	70.4	97.4	43.1	46.4	57.3	31.5	27.6	33.2	2.6	4.1	1.1	34.8	59.9	33.7	81.2
Blmh	160.8	214.1	159.4	260.9	178.2	160.3	262.7	213.8	265	194	210.5	219.9	221.9	193.7	261.6	179.1	136.8	149	145.1	147.5	172.3	136.7	108.9	129.8	172.4	175	183.1	173.5	155.4	172.9	208.3	218.9	233.6	292.2	243.5	233.3	132	116.6	113.6	106.1	121.7	114.2	74.9	66.3	66.6	204.8	235.9	216	208.8
Blnk	18.3	10.8	15.8	23.7	31.2	32.6	38.6	32.5	36	35.8	40.7	48.2	0	2.1	1.3	51.2	50.2	57.9	16.3	19.5	7.7	20.3	15.2	18.4	23.3	30	38.9	31.1	20.5	27.6	2	2.5	4.8	48.5	38.2	55.5	0	0.8	0	4.6	0.7	3.1	3.9	6.6	8.5	2.1	1.9	0	1.5
Bloc1s1	74.6	77.8	82.1	82.3	102.7	101.4	69.9	78.3	59.7	64.2	62.3	53.9	51.1	58.9	58.7	95.2	83.6	102.8	101.7	59.4	74.6	63.3	72	91.2	123.5	101.5	94.1	109.7	100.7	102.7	76.4	74.2	78.3	63.6	72.7	82.7	171.1	107	111.7	118.3	135.6	110.3	171.8	169	184.9	115.2	143.1	149.4	83.1
Bloc1s2	24.1	23.8	39.4	26.5	39.3	50.7	22.9	47.6	27.2	20.9	33.4	33.7	27.7	22.5	17.9	38.4	41	48.5	55.6	40.8	42.8	44.7	50.4	40.5	57.1	48.7	39.9	47.5	32.4	30.1	28.1	23.5	26.5	21.2	29.2	20.4	62	53.5	49.4	43.2	46.7	41.7	28.4	31.5	39.1	55.1	32.9	40.7	54.1
Bloc1s3	12.4	22.7	23.7	15.3	12.1	17.2	8.4	11.4	15.8	13.4	12.6	18	8.8	18.2	15.3	18.5	18.2	9.5	16.3	17.6	18.7	16.9	12.8	19.6	15.1	12.4	28.6	24.5	17.1	22.5	11.8	14.8	19.3	22.7	13.5	13.6	9.4	10.4	13.8	19.8	15.8	17.7	33.6	19.9	33.8	22.4	13.5	13.3	13.1
Bloc1s4	37.3	41.1	48.9	23.7	43.3	52.5	30.1	36.1	34.2	46.3	54.2	49.4	26.3	32.1	42.1	48.3	39.5	57.9	61	62.2	41.7	61.6	56.8	59.5	57.1	57	66.5	60.6	52.9	57.6	52.9	43.3	55.4	31.8	33.7	26	59.3	76.1	60.3	75.1	88.2	69.5	37.5	49.7	45.4	41	50.3	52.6	30.5
Bloc1s5	9.7	17.3	18.9	12.6	10.1	7.2	8.4	10.8	4.4	20.9	15.4	15.7	7.3	16.1	7.7	14.2	13.7	8.3	13.6	12.1	24.1	16.9	22.4	11.4	8.2	12.4	6.1	14.7	1.7	12.5	15.7	13.6	16.9	9.1	18.7	12.5	16.2	17.1	13.8	15.7	14.5	17	22	15.7	14.8	11.6	15.5	16.8	12.1
Bloc1s6	3.1	2.2	1.6	1.4	2	0.9	0	2.4	5.3	0	2.7	4.5	1.5	1.1	0	2.8	0	0	0	2.8	6.6	5.9	1.6	3.2	1.2	4.1	4.1	3.3	1.7	2.5	0.7	3.7	4.8	0	0.7	0	4	7.5	5.9	0.5	2	1.5	1.3	4.1	7.4	5	1.9	5.6	1
Blvra	23.3	21.6	33.1	19.5	16.1	26.3	20.5	33.7	18.4	20.9	34.3	20.2	11.7	18.2	19.1	34.1	24.3	36.6	71.9	54.7	58.2	36.3	49.6	50.7	36.1	45.6	49.1	44.2	39.3	45.1	17	23.5	16.9	13.6	18.7	30.6	53.9	57.3	67.2	38.1	55.9	47.8	41.3	44.7	42.3	25.7	50.3	30.2	24.2
Blvrb	106.5	108.1	94.7	83.7	77.5	58.9	72.3	60.2	81.6	70.1	63.2	67.3	106.6	93.1	76.6	129.3	121.6	87.5	123.4	84.4	128.4	65	86.5	77.9	55.9	51.8	40.9	70.4	70	82.7	70.5	77.9	79.5	131.7	129.6	140.4	80.8	48.9	60.3	88.8	70.4	83.3	69.8	76.2	80.3	71.7	121.8	86.3	190.9
Bmerb1	4.3	4.3	11	25.1	25.2	10.9	12.1	9	21.1	9	13.6	9	19	18.2	14	2.8	1.5	0	0	0	0	0	0.8	0	5.8	12.4	10.2	6.5	0	0	20.2	24.7	24.1	4.5	3	3.4	0	0	0	0	0	0	1.3	0.8	0	0	0	0	40.1
Bmf	11.3	23.8	15.8	4.2	5	4.5	6	7.8	9.7	4.5	14.5	10.1	17.5	19.3	12.8	7.1	18.2	16.6	14.9	19.5	12.1	13.5	12	13.3	7	5.2	3.1	1.6	1.7	7.5	41.8	24.7	28.9	27.3	19.5	28.3	14.8	13.8	13.8	46.7	42.8	34.7	5.2	5	7.4	3.7	15.5	2.8	5.3
Bmi1	8.2	4.3	9.5	15.3	11.1	12.7	8.4	8.4	12.3	6	1.8	10.1	4.4	2.1	2.6	8.5	4.6	8.3	6.8	4.6	5.5	4.2	10.4	9.5	5.8	5.2	7.2	13.1	5.1	0	3.9	1.2	2.4	1.5	6	6.8	2.7	12.5	8.9	10.2	8.6	3.1	15.5	24	18	30.3	15.5	27.4	9.2
Bmp1	3.1	6.5	3.2	87.9	75.5	90.6	57.8	51.2	64.9	49.2	48.8	62.8	46.7	49.2	40.8	41.2	36.5	37.8	113.9	69.6	119.6	224.5	208.9	218.5	171.3	202	195.3	347	283.4	345.7	21.6	16.1	12	3	7.5	10.2	393.3	353.6	403.2	225.4	212.5	198.3	395.3	427.5	463.9	149.2	65.7	137.5	5.8
Bmp2	0	1.1	0	1.4	4	3.6	1.2	1.2	3.5	0	0	0	0	0	1.3	1.4	0	0	1.4	0	2.2	2.5	0	3.2	3.5	2.1	4.1	4.9	3.4	5	0	0	0	0	1.5	1.1	2.7	3.3	5.9	2.5	3.9	3.9	1.3	0	2.1	45.6	38.7	56.8	0.5
Bmp4	65.7	42.2	61.5	65.6	65.5	56.1	96.4	85.5	85.1	61.2	93.1	108.8	78.8	50.3	56.2	64	69.9	65	59.7	39	28.5	66.7	65.6	48.1	75.7	66.3	88	73.6	49.5	67.6	64.7	48.2	71.1	33.3	26.2	20.4	144.1	103.6	123.5	66.5	73.7	83.3	96.9	111.9	113.1	56	23.2	45.6	1.5
Bmp6	2.3	0	0	4.2	3	5.4	3.6	2.4	3.5	4.5	0	1.1	5.8	4.3	5.1	2.8	0	2.4	0	0	2.2	1.7	1.6	0.6	2.3	1	1	1.6	0	2.5	2.6	0	3.6	4.5	4.5	0	0	0.4	1	0.5	2.6	1.5	1.3	0	3.2	57.2	71.5	41.4	1.5
Bmp7	5.4	7.6	6.3	9.8	6	4.5	15.7	9.6	5.3	10.4	14.5	10.1	8.8	6.4	2.6	2.8	3	4.7	10.9	8.3	13.2	11	7.2	8.9	14	8.3	17.4	4.9	10.2	2.5	5.9	3.7	4.8	13.6	7.5	11.3	6.7	5.4	2	7.1	5.9	5.4	2.6	0	0	0	0	0	11.1
Bmp8a	3.5	5.4	4.7	4.2	12.1	10	4.8	9.6	14	16.4	15.4	16.8	8.8	3.2	1.3	11.4	6.1	16.6	12.2	9.3	7.7	15.2	19.2	29.8	16.3	17.6	6.1	19.6	6.8	7.5	2.6	3.7	3.6	1.5	3.7	1.1	41.8	39.7	53.4	24.4	23	29.3	3.9	0	1.1	2.1	15.5	2.8	1.5
Bmp8b	2.7	4.3	9.5	27.9	36.3	35.3	54.2	59.6	74.6	106	97.6	122.3	19	24.6	44.7	58.3	50.2	44.9	124.8	111.3	115.2	176.4	196.1	176.7	175.9	232	210.7	144	204.9	195.4	3.3	2.5	6	1.5	3	1.1	110.4	128.7	125.5	91.4	91.5	114.2	5.2	2.5	1.1	0.4	1.9	3.5	1
Bmper	0.8	0	0	2.8	4	4.5	4.8	1.2	4.4	0	0.9	2.2	4.4	0	0	1.4	1.5	2.4	0	0	1.1	2.5	0.8	3.8	1.2	2.1	2	3.3	6.8	2.5	1.3	2.5	0	0	0	1.1	1.3	0.8	1	5.1	4.6	5.4	11.6	18.2	11.6	49.3	7.7	46.3	0.5
Bmpr1a	17.9	29.2	25.2	12.6	14.1	19.9	26.5	32.5	17.6	16.4	19.9	22.4	13.1	23.5	24.2	35.5	10.6	28.4	16.3	20.4	25.2	22.8	34.4	35.5	28	18.6	25.6	27.8	20.5	22.5	25.5	17.3	22.9	30.3	23.2	13.6	22.9	42.2	34.6	29.4	24.3	20.8	32.3	37.3	48.6	36.9	25.1	31.6	31.9
Bmpr2	0.4	0	0	1.4	0	0.9	1.2	0	0	1.5	0.9	0	0	2.1	0	0	0	0	0	0.9	0	0	0.8	0	1.2	0	0	0	1.7	2.5	0	1.2	2.4	0	0.7	0	0	0.4	0	1	0	0.8	1.3	0	9.5	7.5	0	2.1	0.5
Bms1	79.6	67	66.3	80.9	129.9	131.3	110.9	119.3	122.9	129.8	116.6	134.6	118.3	107	125.1	118	106.4	99.3	108.5	97.4	94.4	102.1	121.7	105.1	120	154.3	119.7	80.2	81.9	85.2	140.4	137.3	137.3	103	99.7	91.7	103.7	86.9	78.1	85.3	107.9	101.1	50.4	50.5	49.7	125.2	206.9	127	82.2
Bmt2	16.7	13	17.4	11.2	6	9.1	13.3	12	15.8	6	9.9	10.1	14.6	21.4	10.2	22.7	18.2	13	10.9	11.1	16.5	10.1	6.4	14.6	11.7	6.2	13.3	4.9	12	10	9.8	9.9	7.2	7.6	12	5.7	4	13.8	11.9	10.7	9.2	8.5	22	14.1	25.4	13.7	17.4	16.1	8.2
Bmyc	60.2	57.3	75.7	60	72.5	59.8	96.4	55.4	76.3	95.5	84	78.5	90.5	65.3	98.3	109.4	60.8	48.5	115.3	108.5	132.8	65.8	97.7	78.5	58.3	74.6	71.6	150.6	102.4	67.6	52.9	49.5	63.8	122.7	92.9	89.5	53.9	51.4	63.2	69	67.8	65.6	68.5	67.1	74	47.3	38.7	46.3	127.6
Bnc2	0.8	1.1	0	0	1	3.6	1.2	2.4	2.6	0	0.9	0	0	1.1	0	0	0	0	0	0	0	2.5	0.8	3.2	0	1	1	0	1.7	2.5	2.6	1.2	2.4	1.5	2.2	2.3	0	0.4	0	0.5	2.6	0.8	11.6	9.9	6.3	0.8	0	0.7	0
Bnip1	41.6	50.8	44.2	39.1	34.2	32.6	51.8	33.1	33.3	28.4	30.7	42.6	45.3	49.2	47.2	56.9	45.6	46.1	51.5	36.2	54.9	24.5	42.4	34.8	28	45.6	30.7	32.7	25.6	42.6	42.5	35.9	22.9	50	56.2	43	28.3	32.6	31.6	31	40.8	17	23.3	27.3	28.5	27.4	48.3	46.3	21.3
Bnip2	1.6	1.1	1.6	4.2	3	2.7	2.4	3.6	7.9	10.4	4.5	5.6	1.5	7.5	2.6	2.8	9.1	7.1	4.1	1.9	1.1	2.5	4.8	4.4	3.5	3.1	4.1	1.6	1.7	0	4.6	6.2	1.2	1.5	7.5	3.4	8.1	7.5	4	6.6	1.3	4.6	6.5	9.1	6.3	6.6	3.9	7	2.9
Bnip3	247.9	261.6	370.8	44.6	45.3	58	44.6	53.6	41.2	91	63.2	86.4	140.2	173.4	118.7	51.2	51.7	50.8	97.7	104.8	110.8	88.6	98.5	98.8	80.4	76.6	100.2	104.7	97.3	90.2	79.7	106.4	127.7	124.2	175.3	169.9	145.5	140.4	144.3	93.4	120.4	95.7	156.3	132.6	118.4	109	108.3	68	8.7
Bnip3l	11.7	15.1	18.9	12.6	11.1	15.4	18.1	12	7.9	7.5	11.7	20.2	10.2	10.7	11.5	5.7	1.5	7.1	13.6	8.3	11	7.6	12.8	9.5	14	8.3	19.4	9.8	6.8	17.5	13.1	8.7	9.6	4.5	10.5	15.9	9.4	12.1	5.9	12.7	15.1	5.4	15.5	11.6	16.9	15.3	0	9.8	7.7
Bnip5	1.6	1.1	3.2	4.2	1	0.9	0	0	1.8	0	0	2.2	0	1.1	0	1.4	0	1.2	0	0	0	0	0	0	0	0	0	0	0	0	4.6	0	6	1.5	1.5	0	0	1.7	1	0	0	0	0	0	0	0	0	0	2.9
Bnipl	3.5	8.6	3.2	4.2	7	2.7	1.2	0.6	2.6	1.5	3.6	2.2	4.4	9.6	2.6	0	3	0	1.4	3.7	2.2	2.5	0	0.6	2.3	3.1	0	0	5.1	0	1.3	3.7	2.4	7.6	5.2	2.3	0	0	2	2.5	4.6	0	0	0	0	0	0	0	1.9
Boc	1.6	3.2	0	5.6	5	4.5	1.2	2.4	0.9	6	2.7	1.1	2.9	4.3	5.1	1.4	1.5	5.9	0	0.9	4.4	5.1	3.2	10.1	4.7	4.1	0	4.9	5.1	5	3.9	2.5	3.6	0	6.7	1.1	2.7	5.4	7.9	6.1	6.6	3.9	34.9	28.2	19	11.2	11.6	14	5.8
Bod1	84.3	85.4	69.4	53	72.5	84.2	60.3	81.3	57	73.1	94	89.8	90.5	93.1	57.4	86.7	68.4	80.4	76	82.6	81.2	68.4	63.2	73.5	75.7	68.4	73.6	58.9	61.5	72.7	85.6	84.1	84.3	54.5	83.2	79.3	80.8	63.9	79	81.7	80.3	76.4	81.4	76.2	76.1	57.6	85.1	52.6	82.2
Bod1l	12.8	8.6	11	20.9	31.2	19.9	19.3	24.1	14.9	10.4	24.4	25.8	7.3	17.1	11.5	9.9	22.8	16.6	12.2	18.6	17.6	21.1	15.2	20.3	32.6	20.7	16.4	21.3	13.7	15	20.2	29.7	25.3	13.6	12.7	6.8	5.4	11.7	16.8	20.8	12.5	13.1	12.9	25.7	22.2	23.2	5.8	17.5	13.1
Bok	10.5	9.7	6.3	18.1	33.2	40.7	18.1	40.4	24.6	28.4	30.7	47.1	46.7	49.2	37	17.1	16.7	14.2	16.3	23.2	19.8	81.9	76	84.9	69.9	89.1	74.7	75.3	88.8	120.2	37.9	28.4	24.1	7.6	22.5	23.8	168.4	119.5	149.2	69.6	96.7	90.3	87.9	58	82.4	5.4	1.9	11.9	15
Bola1	102.2	106	99.4	85.1	119.8	110.5	91.6	81.9	73.7	108.9	75.9	72.9	132.9	79.2	99.5	73.9	79	76.8	67.8	75.1	75.7	50.6	52.8	57	80.4	100.5	70.6	50.7	63.2	52.6	111	122.4	98.8	75.7	74.2	83.8	51.2	58.1	42.5	45.2	46.7	54.8	54.3	53	46.5	42.7	75.4	47	65.7
Bola2	367.5	410.8	347.1	556.6	384.7	388.5	477.2	329.5	408.9	322.4	266.5	300.7	322.7	277.2	366.3	358.2	250.8	270.7	287.5	212.4	342.4	208.5	196.1	210.9	308.8	298.3	356.9	347	367.1	385.8	281.5	366.1	268.6	392.2	387.4	404.3	216.9	211.9	193.7	228	274.4	231.5	286.8	271.8	268.4	274	340.3	301.6	406
Bola3	0.8	2.2	3.2	1.4	2	3.6	0	2.4	1.8	0	0.9	0	2.9	1.1	2.6	1.4	1.5	1.2	2.7	0	2.2	0.8	4	1.3	0	1	3.1	3.3	8.5	2.5	1.3	2.5	0	1.5	0.7	1.1	5.4	1.7	3	3	3.3	0	2.6	8.3	6.3	7	9.7	6.3	2.9
Bop1	116.2	116.8	113.6	302.7	192.3	190.2	197.6	171.7	208.8	162.7	173.5	184	172.3	128.4	144.2	112.3	107.9	69.7	124.8	92.8	131.7	110.6	83.3	87.4	165.4	192.7	193.3	191.5	169	155.3	203.1	210.3	191.5	128.7	144.6	104.2	92.9	78.2	76.1	102	108.6	104.2	102.1	84.5	69.7	93.7	61.9	90.5	175.5
Bora	56.3	72.4	50.5	46	29.2	32.6	33.7	41	29	56.7	56.9	42.6	43.8	44.9	25.5	37	41	63.8	36.6	67.7	36.2	35.4	32.8	34.2	25.6	33.1	28.6	37.6	13.7	30.1	63.3	40.8	66.2	42.4	45.7	46.4	33.7	36.8	39.5	27.9	25	29.3	10.3	0.8	5.3	14.9	15.5	14	85.6
Borcs5	11.7	16.2	4.7	27.9	8.1	7.2	6	7.8	11.4	9	14.5	11.2	19	12.8	20.4	22.7	18.2	16.6	8.1	21.3	16.5	11.8	14.4	14.6	9.3	12.4	9.2	19.6	12	17.5	9.8	8.7	21.7	6.1	15.7	13.6	6.7	7.1	9.9	9.1	9.2	13.9	22	13.3	14.8	21.6	17.4	21.7	15.5
Borcs6	8.2	9.7	17.4	16.7	8.1	10	14.5	15.1	18.4	25.4	18.1	12.3	19	6.4	11.5	22.7	25.8	17.7	36.6	28.8	21.9	11	15.2	29.1	19.8	23.8	18.4	19.6	15.4	32.6	15.7	23.5	8.4	10.6	10.5	5.7	18.9	20.5	15.8	23.9	23.7	14.7	36.2	53	43.3	27.4	27.1	41.4	14.5
Borcs7	1.9	1.1	1.6	4.2	0	4.5	6	3	2.6	3	1.8	0	2.9	2.1	0	0	0	2.4	2.7	1.9	1.1	2.5	2.4	0	3.5	1	5.1	6.5	3.4	2.5	1.3	2.5	0	0	1.5	2.3	1.3	0.8	0	0.5	1.3	4.6	9	9.9	16.9	4.6	0	2.1	0.5
Borcs8	22.1	21.6	15.8	32.1	31.2	25.4	13.3	22.3	24.6	14.9	32.5	23.6	14.6	21.4	12.8	15.6	15.2	14.2	21.7	17.6	14.3	26.2	36	23.4	38.4	36.3	27.6	37.6	52.9	75.2	20.9	29.7	16.9	24.2	17.2	21.5	21.6	20.5	27.7	25.9	40.8	32.4	58.1	58	40.2	31.5	34.8	24.5	33.8
Bpgm	22.9	18.4	23.7	40.5	39.3	31.7	22.9	36.7	28.1	46.3	41.6	40.4	39.4	35.3	30.6	41.2	19.8	22.5	39.3	20.4	35.1	44.7	43.2	38	39.6	38.3	46	16.4	54.6	42.6	41.1	37.1	33.7	24.2	27	26	24.2	34.3	31.6	39.6	39.5	50.2	69.8	75.4	69.7	56.8	54.1	65.9	30.9
Bphl	21.4	21.6	34.7	5.6	19.1	23.5	8.4	10.2	14	10.4	12.6	7.9	26.3	33.2	29.4	8.5	7.6	20.1	17.6	22.3	19.8	21.1	20.8	19.6	10.5	17.6	14.3	4.9	13.7	20	25.5	32.2	16.9	46.9	39	39.6	35	25.9	13.8	15.2	9.9	23.9	41.3	38.9	60.2	21.1	21.3	17.5	17.9
Bpifb5	0	2.2	6.3	0	0	0	0	0	0	0	0	1.1	0	1.1	0	2.8	3	0	0	0	0	0	0	0	0	0	0	0	0	0	0	0	0	0	0.7	0	0	0.4	0	0.5	0	0	0	0	0	0.4	0	0	2.4
Bpnt1	51.7	45.4	45.8	27.9	59.4	55.2	22.9	57.2	30.7	49.2	49.7	65.1	62.8	56.7	20.4	31.3	35	48.5	70.5	54.7	23	59.9	52	46.2	67.6	52.8	54.2	13.1	17.1	22.5	64.7	58.1	75.9	42.4	27	37.4	53.9	53.9	64.2	52.8	60.5	49.4	40.1	46.4	47.6	25.3	56.1	40	45.9
Bptf	7.4	5.4	3.2	8.4	7	3.6	10.8	3	3.5	9	2.7	4.5	10.2	5.4	3.8	2.8	4.6	2.4	6.8	1.9	2.2	5.1	0.8	8.2	7	9.3	5.1	1.6	12	0	6.5	3.7	6	4.5	2.2	3.4	2.7	1.7	1	3.6	1.3	0.8	2.6	3.3	3.2	2.9	1.9	2.8	11.1
Braf	18.3	9.7	18.9	15.3	8.1	10	9.6	15.1	13.2	14.9	13.6	16.8	13.1	13.9	10.2	9.9	10.6	18.9	8.1	8.3	17.6	20.3	14.4	8.9	2.3	11.4	9.2	6.5	3.4	5	5.9	8.7	10.8	10.6	20.2	20.4	5.4	10	4.9	10.2	4.6	7.7	12.9	10.8	18	51.8	30.9	34.4	7.3
Brap	28	25.9	26.8	34.9	18.1	21.7	25.3	25.3	29.8	23.9	24.4	21.3	38	34.2	30.6	29.8	41	39	40.7	35.3	53.8	36.3	44	39.9	35	41.4	32.7	45.8	37.6	45.1	22.9	11.1	27.7	28.8	18	36.2	32.3	40.5	33.6	52.8	61.9	47.8	45.2	68.8	61.3	49.7	81.2	35.8	18.9
Brat1	12.8	10.8	14.2	18.1	8.1	11.8	9.6	11.4	8.8	22.4	9	16.8	8.8	16.1	29.4	14.2	12.2	15.4	16.3	10.2	13.2	15.2	10.4	14.6	14	6.2	7.2	11.5	13.7	10	17.6	14.8	8.4	13.6	9.7	10.2	17.5	12.5	19.8	14.7	15.8	10	20.7	19.9	13.7	14.1	30.9	16.8	15.5
Brca1	54.4	41.1	34.7	34.9	50.4	44.4	36.2	35.5	50	34.3	37	40.4	24.8	31	47.2	32.7	24.3	47.3	23.1	22.3	19.8	19.4	28.8	20.3	15.1	36.3	29.7	13.1	18.8	27.6	64	54.4	66.2	50	43.5	51	22.9	18	25.7	16.2	27.6	26.2	1.3	1.7	0	31.9	13.5	30.9	67.2
Brca2	31.9	30.3	26.8	50.2	30.2	19.9	30.1	31.3	32.5	40.3	31.6	29.2	30.7	31	56.2	39.8	51.7	31.9	20.3	29.7	32.9	20.3	18.4	22.2	18.6	30	10.2	14.7	23.9	40.1	74.5	47	44.6	59.1	36	48.7	18.9	18	17.8	18.8	15.8	15.4	1.3	0.8	3.2	10.8	13.5	12.6	84.6
Brcc3	9.7	7.6	11	9.8	11.1	4.5	9.6	6	4.4	14.9	6.3	5.6	4.4	15	11.5	8.5	6.1	4.7	6.8	2.8	4.4	5.1	9.6	8.2	7	9.3	7.2	3.3	3.4	7.5	7.2	13.6	9.6	10.6	14.2	10.2	4	9.6	5.9	5.6	4.6	6.9	5.2	2.5	6.3	0.8	1.9	2.1	5.3
Brd1	113.8	98.4	116.8	34.9	74.5	62.5	63.9	82.5	60.5	88.1	111.1	112.2	105.1	72.8	74	156.3	182.4	162	119.4	126.2	124	87.8	93.7	76.6	71.1	84.9	68.5	83.5	54.6	40.1	73.8	66.8	72.3	37.9	59.9	70.2	105.1	76.5	90.9	88.3	90.8	91.1	46.5	41.4	55	41.5	38.7	60.3	87.5
Brd2	213.7	197.9	162.5	327.8	256.8	224.6	266.3	205.4	277.3	198.5	176.2	177.3	216.1	165.9	218.2	241.6	177.8	163.1	164.1	163.3	206.3	203.4	148.9	140	191.1	204	179	252	278.3	255.5	182.2	214	179.4	183.2	179.8	140.4	203.4	203.1	202.6	191.4	238.9	223	160.2	176.5	158.5	332.9	313.2	305.8	259.6
Brd3	66	68.1	72.6	62.8	82.6	67	65.1	103	93.9	56.7	72.3	99.8	87.6	70.6	61.3	59.7	51.7	75.7	66.5	59.4	56	65	57.6	50	57.1	68.4	73.6	75.3	52.9	30.1	88.8	59.4	60.2	43.9	54.7	48.7	80.8	93.6	91.9	65.5	63.2	61.7	47.8	55.5	46.5	26.9	46.4	37.9	103.9
Brd3os	3.9	5.4	4.7	1.4	4	1.8	1.2	2.4	3.5	4.5	4.5	3.4	1.5	5.4	3.8	2.8	3	3.5	4.1	1.9	5.5	3.4	5.6	3.2	5.8	3.1	7.2	0	8.5	5	2.6	1.2	0	6.1	3	2.3	8.1	4.6	3	9.1	2	5.4	12.9	8.3	9.5	3.3	1.9	3.5	4.8
Brd4	211.3	162.2	151.5	216.2	199.4	180.2	272.3	239.1	285.2	208.9	174.4	185.1	191.3	255.8	238.6	297.1	276.6	256.5	183.1	215.2	245.8	241.4	197.7	201.4	213.2	253.8	228.1	258.6	281.7	240.5	267.8	217.7	272.2	199.9	230.8	174.4	203.4	204.4	221.3	251.3	208.6	215.3	112.4	183.9	154.3	177.4	317.1	248.3	295.3
Brd7	71.9	70.3	80.5	57.2	77.5	67	67.5	76.5	86	92.5	91.3	94.2	99.3	86.7	66.4	79.6	109.4	98.1	128.8	120.6	86.7	119.8	122.5	106.4	88.5	78.7	78.8	117.8	122.9	120.2	80.3	77.9	97.6	83.3	80.9	71.3	86.2	80.2	102.8	84.3	89.5	100.3	45.2	60.5	59.2	70.5	79.3	72.9	83.6
Brd8	6.6	9.7	3.2	2.8	5	9.1	12.1	12	5.3	4.5	0.9	5.6	2.9	7.5	11.5	4.3	6.1	9.5	6.8	8.3	4.4	7.6	5.6	5.7	3.5	7.3	2	0	3.4	10	6.5	3.7	7.2	6.1	6.7	11.3	5.4	8.8	10.9	6.1	3.3	2.3	1.3	4.1	10.6	9.5	11.6	7	12.6
Brd9	43.5	46.5	26.8	32.1	34.2	37.1	22.9	27.7	28.1	26.9	25.3	25.8	30.7	41.7	30.6	29.8	31.9	43.7	38	26	35.1	33.8	29.6	29.8	25.6	35.2	38.9	34.4	10.2	22.5	31.3	23.5	27.7	36.3	36	29.4	35	32.6	30.6	36.6	25.7	39.4	45.2	39.8	30.6	35.7	23.2	31.6	28
Brdt	1.6	0	7.9	1.4	5	2.7	0	1.2	0.9	0	2.7	2.2	0	0	3.8	0	1.5	1.2	1.4	0	1.1	2.5	0.8	1.9	1.2	0	2	0	0	2.5	1.3	1.2	1.2	0	1.5	0	0	1.3	2	0.5	0	1.5	5.2	4.1	1.1	2.9	3.9	4.2	6.3
Brf1	19.8	20.5	25.2	15.3	21.1	15.4	9.6	19.3	20.2	29.8	24.4	19.1	30.7	12.8	20.4	18.5	22.8	17.7	12.2	21.3	23	21.1	16	18.4	12.8	15.5	20.5	29.5	17.1	15	23.5	27.2	24.1	16.7	21	12.5	16.2	23.8	19.8	27.9	19.1	18.5	29.7	29	23.2	24.5	40.6	38.6	16.9
Brf2	19	22.7	25.2	44.6	26.2	30.8	43.4	17.5	36	25.4	23.5	18	24.8	36.4	40.8	34.1	16.7	17.7	24.4	21.3	41.7	21.1	20.8	20.3	24.5	20.7	23.5	42.6	61.5	45.1	25.5	34.6	25.3	34.8	33	19.3	39.1	33.4	24.7	17.3	15.8	14.7	18.1	13.3	15.9	21.1	15.5	29.5	40.6
Bri3	117.7	137.3	115.2	43.2	63.4	54.3	56.6	71.1	79	88.1	91.3	95.4	62.8	92	63.8	105.2	109.4	104	78.7	99.3	91.1	71.7	80.9	76	71.1	68.4	76.7	50.7	39.3	52.6	60.1	59.4	50.6	115.1	96.7	107.6	87.5	86.1	73.1	56.4	77.6	54	102.1	71.3	97.2	49.7	73.5	70.1	66.2
Bri3bp	16.7	20.5	17.4	14	23.2	20.8	37.4	34.9	33.3	46.3	28	37	21.9	15	16.6	24.2	12.2	26	16.3	26	47.2	21.1	15.2	16.5	21	20.7	25.6	21.3	12	15	16.3	17.3	16.9	12.1	15.7	15.9	13.5	8.4	5.9	3.6	7.2	7.7	20.7	12.4	20.1	15.8	15.5	18.2	19.8
Brinp1	0.4	0	0	7	4	1.8	2.4	3	2.6	0	0	1.1	0	4.3	6.4	1.4	0	1.2	0	1.9	0	0.8	1.6	1.9	3.5	1	2	3.3	3.4	0	1.3	2.5	0	0	0.7	1.1	1.3	0	0	0	0.7	1.5	11.6	6.6	6.3	2.5	0	2.1	0.5
Brix1	22.9	15.1	18.9	22.3	21.1	19	15.7	19.9	18.4	9	16.3	9	11.7	10.7	16.6	8.5	6.1	1.2	10.9	4.6	3.3	10.1	9.6	6.3	10.5	10.4	14.3	9.8	5.1	7.5	19.6	13.6	18.1	12.1	15	17	8.1	6.3	3	5.6	3.9	5.4	18.1	15.7	10.6	9.1	7.7	7	17.9
Brk1	165.1	165.4	172	145.1	151.1	141.3	132.6	168.7	148.3	173.1	144.6	147	99.3	137	135.3	211.8	226.5	217.5	189.9	177.2	182.2	184	185.7	159	200.4	146	248.5	188.2	145.1	187.9	118.2	120	137.3	184.7	180.6	177.8	177.8	173.9	183.8	179.2	207.9	186.7	237.7	273.4	295.9	303.4	437	360.5	176.4
Brms1	34.6	31.4	26.8	44.6	40.3	29	33.7	33.7	42.1	10.4	32.5	32.5	27.7	30	42.1	31.3	15.2	24.8	27.1	24.1	31.8	33.8	22.4	24.1	31.5	41.4	43	68.7	44.4	47.6	31.3	18.6	28.9	18.2	23.2	15.9	35	35.9	47.4	45.2	41.5	48.6	29.7	19.1	28.5	53.9	44.5	69.4	56.1
Brms1l	36.1	28.1	26.8	15.3	31.2	15.4	19.3	25.9	29.8	25.4	26.2	14.6	16.1	11.8	20.4	15.6	13.7	27.2	36.6	32.5	35.1	32.1	31.2	24.7	31.5	26.9	27.6	29.5	29	15	22.9	17.3	26.5	25.7	29.2	23.8	21.6	26.3	29.6	36	13.8	35.5	38.8	41.4	39.1	22.4	38.7	17.5	30.5
Brox	18.3	20.5	17.4	25.1	18.1	15.4	26.5	15.1	9.7	14.9	15.4	18	7.3	12.8	11.5	14.2	22.8	18.9	8.1	18.6	18.7	23.6	24	25.3	28	14.5	22.5	14.7	27.3	15	11.1	9.9	10.8	10.6	12	17	24.2	25.5	24.7	17.3	21.1	28.6	38.8	38.9	38	18.7	25.1	16.1	15
Brpf1	68.8	74.6	45.8	73.9	68.5	58.9	57.8	57.8	66.7	80.6	60.5	71.8	70.1	63.1	52.3	83.9	85.1	69.7	65.1	66.8	85.6	58.2	73.6	73.5	48.9	74.6	64.4	50.7	76.8	57.6	81	76.7	71.1	53	68.2	54.4	92.9	72.3	76.1	86.3	79.6	72.5	55.6	49.7	44.4	140.9	189.5	153.6	69.1
Brpf3	62.5	54.1	55.2	51.6	30.2	31.7	43.4	24.1	47.4	41.8	38.9	29.2	16.1	20.3	26.8	56.9	60.8	59.1	47.5	35.3	64.8	40.5	29.6	31	30.3	20.7	36.8	44.2	47.8	32.6	39.8	32.2	31.3	59.1	58.4	58.9	24.2	20.1	19.8	34.5	33.6	35.5	34.9	28.2	30.6	34	32.9	31.6	76.4
Brsk1	14	16.2	23.7	57.2	21.1	18.1	36.2	19.3	23.7	16.4	9.9	16.8	21.9	13.9	16.6	11.4	4.6	8.3	9.5	6.5	8.8	9.3	11.2	10.8	25.6	15.5	15.3	44.2	13.7	15	23.5	18.6	19.3	22.7	24	12.5	20.2	14.6	21.7	15.2	13.8	16.2	22	34	26.4	16.6	19.3	11.9	14.5
Brsk2	0	0	0	1.4	1	1.8	0	0.6	0.9	1.5	0	0	4.4	3.2	6.4	4.3	0	5.9	0	0	1.1	0	0	0	1.2	1	0	0	1.7	0	0.7	1.2	1.2	0	0	2.3	1.3	0	0	0	0	0.8	0	0	0	0	0	0	3.4
Brwd1	55.9	60.5	48.9	19.5	29.2	27.2	43.4	36.1	35.1	46.3	28.9	55	26.3	28.9	38.3	54	56.2	63.8	32.6	42.7	39.5	41.4	42.4	43.1	25.6	38.3	23.5	22.9	27.3	35.1	49	40.8	54.2	40.9	48	44.2	37.7	33.9	46.4	40.1	30.3	22.4	16.8	15.7	24.3	32.7	27.1	35.8	78.8
Bscl2	35.4	36.8	39.4	92.1	73.5	72.4	63.9	48.8	65.8	64.2	66	66.2	86.1	70.6	70.2	48.3	77.5	37.8	67.8	45.5	91.1	89.5	65.6	64	60.6	75.6	68.5	112.9	124.6	102.7	29.4	29.7	39.7	54.5	42	54.4	43.1	39.3	40.5	57.9	68.4	60.2	120.2	121.8	137.4	38.1	27.1	46.3	70.1
Bsdc1	45.1	43.2	33.1	30.7	43.3	44.4	30.1	24.7	24.6	49.2	42.5	48.2	49.6	40.7	30.6	38.4	28.9	36.6	52.9	48.2	59.3	59.1	68.8	61.4	31.5	55.9	40.9	54	41	55.1	34.6	27.2	37.3	33.3	40.5	37.4	74.1	72.3	64.2	75.6	64.5	76.4	67.2	62.1	68.7	41.5	56.1	58.9	30
Bsg	1493.8	1473.6	1429.6	1212.3	1131.9	928.2	1023.1	962	1216.2	931.3	907.1	822.3	953.4	978.1	1043.9	1117.2	1048.7	1001.3	1422.7	1174.5	1431.1	1405.2	1373.7	1396	1143	1226.4	1219.1	1823.1	1582.6	1658.4	820.9	843.5	825	1218.9	1150.2	1062.2	1478.9	1328.6	1388.3	2044	1813.5	2026.4	2051.7	1847.6	1785.9	2212	5435.3	2468.3	919.9
Bspry	23.3	40	47.3	43.2	53.4	30.8	44.6	44	44.8	50.7	64.2	61.7	74.5	63.1	75.3	31.3	16.7	23.6	58.3	57.5	73.5	66.7	60	57.6	71.1	71.5	64.4	68.7	63.2	65.1	22.9	30.9	22.9	57.5	58.4	52.1	9.4	2.9	9.9	60.9	52	53.2	0	1.7	1.1	0	1.9	1.4	4.8
Bst2	304.6	434.6	386.6	149.3	167.2	174.8	196.4	227.7	203.6	186.5	326.2	271.5	709.6	627.1	649.6	407.9	376.9	332.2	497.7	491.7	436.8	376.4	489.9	461.1	201.6	183.3	226	243.8	216.8	207.9	198.5	295.6	218	368	301.2	248	2099.8	1876.1	1754.9	1809.9	1702.3	1713.1	214.5	314.8	305.4	22.4	59.9	26.7	161.5
Btaf1	4.7	5.4	15.8	11.2	13.1	13.6	16.9	12.6	14	11.9	7.2	16.8	7.3	6.4	17.9	14.2	6.1	9.5	2.7	11.1	9.9	11	7.2	4.4	12.8	11.4	3.1	8.2	8.5	12.5	15.7	13.6	12	6.1	13.5	10.2	8.1	7.9	8.9	9.6	5.9	7.7	6.5	10.8	15.9	11.2	0	13.3	9.7
Btbd1	28	27	33.1	16.7	28.2	21.7	22.9	17.5	20.2	20.9	29.8	32.5	19	26.8	26.8	22.7	31.9	24.8	31.2	26	23	25.3	34.4	25.3	30.3	21.8	26.6	13.1	23.9	10	17.6	26	24.1	28.8	18	31.7	18.9	20.5	31.6	18.8	19.1	17	19.4	23.2	27.5	14.1	17.4	9.1	22.2
Btbd10	27.6	35.7	37.9	36.3	32.2	31.7	12.1	19.3	21.9	16.4	18.1	19.1	14.6	21.4	10.2	22.7	21.3	33.1	16.3	11.1	7.7	11.8	12	16.5	23.3	15.5	10.2	19.6	30.7	15	31.3	33.4	21.7	22.7	23.2	19.3	12.1	16.7	8.9	10.7	12.5	11.6	34.9	34.8	27.5	12.9	7.7	13.3	30.9
Btbd11	12.8	10.8	6.3	16.7	12.1	8.1	12.1	7.8	7.9	6	1.8	1.1	0	1.1	5.1	2.8	3	2.4	4.1	3.7	2.2	1.7	9.6	5.7	3.5	2.1	5.1	4.9	1.7	2.5	8.5	11.1	14.5	1.5	7.5	4.5	10.8	35.9	36.6	9.1	9.9	10.8	3.9	0.8	7.4	0.8	0	0.7	33.8
Btbd17	0	0	1.6	5.6	0	2.7	2.4	1.8	0	0	0	2.2	4.4	8.6	3.8	0	0	0	0	0	0	0.8	0	0.6	2.3	0	3.1	0	1.7	0	2	1.2	1.2	0	0.7	1.1	2.7	2.1	3	1	0.7	1.5	0	0	1.1	0	0	0.7	0
Btbd18	2.3	0	3.2	1.4	1	1.8	1.2	0	0	1.5	1.8	0	0	2.1	0	1.4	1.5	3.5	1.4	0.9	0	0	0	0	0	0	1	0	0	0	2.6	0	0	1.5	0.7	0	0	0.4	0	0	0	0	0	0	0	0	0	0	1.5
Btbd19	7.4	16.2	14.2	30.7	21.1	15.4	18.1	11.4	14.9	9	9.9	6.7	8.8	10.7	15.3	17.1	19.8	17.7	16.3	13	8.8	19.4	15.2	21.5	12.8	12.4	22.5	27.8	17.1	17.5	15	8.7	13.2	9.1	15.7	6.8	22.9	18	18.8	15.7	15.8	15.4	28.4	24.9	12.7	21.1	7.7	13.3	26.1
Btbd2	90.1	85.4	80.5	73.9	77.5	82.4	92.8	83.1	100.9	68.7	73.2	75.2	86.1	107	117.4	127.9	162.6	112.3	69.2	64.9	59.3	37.1	30.4	43.1	36.1	40.4	36.8	14.7	29	20	122.8	139.8	142.1	116.6	89.2	80.4	62	54.3	57.3	49.8	38.2	53.2	56.8	58	41.2	31.9	29	42.1	103.9
Btbd3	7.4	6.5	4.7	7	4	5.4	2.4	3	3.5	6	5.4	10.1	5.8	5.4	11.5	2.8	0	4.7	2.7	5.6	2.2	2.5	6.4	6.3	4.7	5.2	11.3	4.9	3.4	7.5	3.9	9.9	13.2	6.1	7.5	6.8	0	2.9	3	1.5	5.3	2.3	11.6	8.3	6.3	7.5	11.6	7.7	3.4
Btbd6	22.9	25.9	31.6	18.1	11.1	9.1	25.3	15.7	33.3	20.9	31.6	18	36.5	33.2	29.4	25.6	22.8	27.2	20.3	17.6	27.4	11.8	16	12.7	24.5	13.5	22.5	19.6	17.1	12.5	15	16.1	18.1	33.3	31.5	21.5	21.6	17.6	14.8	21.8	23.7	13.1	25.8	13.3	19	21.6	15.5	19.6	22.2
Btbd7	5.1	3.2	1.6	5.6	4	3.6	1.2	4.2	1.8	4.5	1.8	3.4	4.4	2.1	0	2.8	1.5	0	2.7	2.8	3.3	7.6	8	3.8	3.5	8.3	2	3.3	8.5	7.5	3.9	1.2	4.8	1.5	1.5	5.7	2.7	7.1	2	7.1	7.9	10	5.2	12.4	12.7	5.4	15.5	7	4.8
Btbd9	4.3	5.4	7.9	2.8	2	5.4	1.2	4.2	3.5	6	7.2	1.1	5.8	2.1	2.6	9.9	7.6	1.2	4.1	7.4	6.6	1.7	4	3.8	3.5	1	2	1.6	3.4	2.5	4.6	1.2	1.2	3	3	3.4	2.7	2.5	6.9	3	7.2	3.1	2.6	4.1	2.1	2.5	3.9	2.1	1
Btd	9.7	6.5	12.6	11.2	8.1	5.4	9.6	3	11.4	4.5	8.1	4.5	2.9	5.4	11.5	5.7	9.1	9.5	20.3	12.1	14.3	16	13.6	13.3	17.5	10.4	12.3	18	15.4	15	4.6	3.7	6	9.1	8.2	6.8	18.9	13.4	15.8	23.4	20.4	24.7	31	28.2	19	27.4	32.9	38.6	16
Btf3	67.2	83.2	80.5	25.1	51.4	67.9	42.2	62	29.8	68.7	70.5	59.5	39.4	69.6	43.4	72.5	94.2	79.2	33.9	76.1	48.3	43	62.4	71.6	78.1	60.1	71.6	24.5	32.4	25.1	82.9	66.8	66.2	48.5	66.7	80.4	63.3	61	43.5	51.8	45.4	40.9	25.8	42.3	44.4	17.4	27.1	16.8	53.2
Btf3l4	10.1	5.4	6.3	1.4	4	5.4	4.8	7.8	2.6	13.4	6.3	10.1	2.9	9.6	3.8	4.3	1.5	4.7	1.4	4.6	2.2	10.1	3.2	8.9	4.7	3.1	2	1.6	3.4	0	9.1	2.5	7.2	0	4.5	5.7	0	4.2	4	2	2.6	0.8	6.5	9.9	7.4	3.7	3.9	11.2	8.2
Btg2	17.9	13	26.8	37.7	55.4	43.5	20.5	36.7	33.3	17.9	43.4	38.1	35	39.6	33.2	37	44.1	43.7	63.7	77	62.6	186.5	184.1	182.4	95.5	108.8	92	135.8	122.9	130.3	24.2	14.8	12	19.7	12	10.2	142.8	163.8	132.4	188.9	117.1	175.2	158.9	146.6	119.4	194.8	137.3	178.2	30.5
Btg3	3.1	5.4	4.7	2.8	6	2.7	3.6	7.8	2.6	1.5	2.7	9	2.9	6.4	3.8	1.4	0	5.9	8.1	3.7	4.4	4.2	3.2	1.9	7	9.3	4.1	3.3	6.8	0	4.6	2.5	2.4	0	6	6.8	5.4	6.3	3	3	3.9	5.4	2.6	2.5	2.1	6.2	5.8	4.9	4.4
Btk	0	0	0	0	0	0	0	0	0	0	0	0	0	0	0	0	0	0	0	0	0	0	0	0	0	0	0	0	0	0	0	0	0	0	0	0	0	0	0	0	0	0	0	0	0	0	0	0	1
Btn1a1	0	0	0	0	0	1.8	0	0	1.8	0	0	0	0	0	0	0	1.5	0	0	0	0	0	0.8	0.6	0	0	0	0	0	2.5	0	0	0	0	0	0	0	0	0	0	0	0.8	0	0	0	7.9	1.9	6.3	0
Btrc	1.6	4.3	7.9	1.4	2	0.9	0	1.8	0	1.5	0	3.4	0	1.1	0	1.4	1.5	2.4	1.4	1.9	0	0	0	0.6	2.3	1	0	0	1.7	0	2	1.2	0	0	0.7	0	0	1.3	3	1.5	0	3.1	0	1.7	3.2	0	0	3.5	1.5
Bub1	40	44.3	53.6	22.3	16.1	29.9	26.5	33.7	27.2	9	28	23.6	27.7	43.9	28.1	11.4	6.1	31.9	13.6	22.3	14.3	17.7	31.2	28.5	17.5	10.4	12.3	4.9	12	2.5	29.4	24.7	39.7	12.1	19.5	36.2	9.4	14.2	8.9	9.1	6.6	9.3	0	0	0	20.7	3.9	8.4	25.1
Bub1b	125.9	130.8	132.5	206.5	131.9	108.7	209.7	154.8	198.3	173.1	149.1	152.6	166.4	168	247.6	170.6	162.6	147.8	139.7	151.2	215.1	138.4	109.7	93.7	123.5	119.1	116.6	111.3	111	137.8	203.8	183	195.1	218	200.1	156.3	106.4	104.9	108.7	92.4	84.2	96.5	7.8	5.8	3.2	89.1	106.3	89.8	216.1
Bub3	209.4	213	230.4	161.8	214.5	189.3	169.9	213.8	224.6	244.8	206.9	200.8	217.5	238.6	260.3	160.6	148.9	228.2	191.2	190.2	225	165.4	169.7	188.7	230.7	212.3	223	135.8	158.8	130.3	229.2	258.5	237.3	275.6	290.7	260.4	208.8	197.7	201.6	170.1	159.2	181.3	134.4	115.2	105.7	114.8	148.9	135.4	211.2
Bud13	29.1	24.9	28.4	37.7	38.3	30.8	33.7	34.3	28.1	26.9	28	33.7	43.8	26.8	40.8	18.5	38	31.9	35.3	27.8	28.5	27	27.2	23.4	30.3	34.2	25.6	34.4	23.9	15	27.4	49.5	31.3	27.3	33.7	27.2	35	24.7	28.7	26.4	21.1	20.1	23.3	15.7	18	17.8	15.5	16.1	27.6
Bud23	154.2	140.6	134.1	132.5	187.3	179.3	192.8	200.6	172	203	193.4	198.6	151.8	162.7	159.5	174.8	144.4	146.6	158.7	167	155.8	162	147.3	179.9	164.3	167.8	220.9	147.3	146.8	112.7	202.5	257.3	230	202.9	158.1	166.5	140.1	123.3	148.2	119.3	164.5	121.2	104.7	115.2	89.8	93.7	131.5	115.7	149.8
Bud31	104.5	91.9	94.7	85.1	114.8	105	96.4	121.1	72	83.6	75.9	93.1	86.1	82.4	62.5	78.2	82.1	80.4	78.7	100.2	75.7	58.2	84.9	89.3	109.5	148.1	122.7	62.2	93.9	95.2	91.4	139.8	112	78.7	89.9	101.9	76.8	97.8	102.8	90.9	119.1	89.5	100.8	93.6	104.6	65.9	106.3	85.6	89.4
Bvht	8.5	9.7	9.5	9.8	0	8.1	7.2	6.6	7	10.4	4.5	3.4	10.2	5.4	8.9	9.9	7.6	10.6	4.1	4.6	4.4	3.4	5.6	2.5	7	4.1	4.1	1.6	8.5	0	22.9	12.4	19.3	9.1	12	17	6.7	10.4	4.9	9.6	7.2	8.5	1.3	3.3	5.3	0	0	0	20.3
Bysl	2.3	1.1	4.7	11.2	10.1	7.2	6	7.8	7.9	3	9.9	13.5	13.1	4.3	5.1	7.1	7.6	4.7	12.2	3.7	7.7	5.9	5.6	7	11.7	6.2	4.1	6.5	5.1	7.5	6.5	9.9	13.2	6.1	3.7	6.8	5.4	3.8	6.9	7.6	5.9	4.6	3.9	5.8	4.2	8.3	3.9	16.1	8.2
Bzw1	63.3	51.9	86.8	136.7	100.7	117.7	122.9	110.8	95.6	86.6	105.7	94.2	38	79.2	62.5	28.4	47.1	85.1	32.6	37.1	43.9	78.5	57.6	69.7	73.4	39.4	49.1	72	87.1	95.2	86.9	49.5	80.7	60.6	74.9	66.8	35	56.8	47.4	33	46.7	42.4	76.2	67.1	77.1	89.1	29	40	79.8
Bzw2	208.2	177.3	239.8	224.6	212.5	199.2	274.8	257.2	276.4	265.6	188.8	241.2	258.4	326.4	388	250.2	221.9	195.1	175	155.9	169	108	101.7	109.6	185.3	194.7	153.4	114.6	124.6	110.2	364.4	430.4	368.5	363.4	306.5	263.8	105.1	103.6	107.7	68	75.7	84.9	120.2	112.7	117.3	145.5	191.4	162	223.8
C030006K11Rik	6.2	8.6	7.9	20.9	13.1	15.4	26.5	14.5	7	17.9	9.9	4.5	24.8	15	29.4	9.9	4.6	9.5	5.4	7.4	11	11	8	8.2	12.8	16.6	9.2	16.4	6.8	30.1	17.6	7.4	22.9	16.7	8.2	10.2	14.8	8.4	7.9	13.2	10.5	7.7	12.9	24	26.4	18.7	25.1	16.8	8.7
C030037D09Rik	1.2	2.2	1.6	5.6	1	0	0	1.2	0.9	3	1.8	1.1	1.5	2.1	5.1	4.3	1.5	1.2	1.4	0.9	0	0	0	0	0	1	0	1.6	1.7	2.5	0	0	0	1.5	0	0	1.3	2.9	2	2.5	1.3	0.8	3.9	2.5	8.5	0.4	0	0.7	0.5
C130046K22Rik	1.2	0	0	2.8	1	3.6	0	0.6	1.8	0	0	0	1.5	1.1	2.6	0	1.5	0	0	1.9	0	0	0.8	0	2.3	1	4.1	0	0	0	0	0	0	1.5	2.2	0	2.7	0.8	3	0.5	2.6	3.1	0	0	1.1	2.5	0	2.8	2.4
C130073F10Rik	0	0	0	0	0	0	0	0.6	0	0	0	0	0	0	0	0	0	0	0	0.9	0	0	0	1.3	1.2	0	0	0	0	0	0	0	0	0	3	0	0	0	0	0	1.3	0	0	0	0	0	0	0	4.4
C130074G19Rik	0.8	3.2	0	0	0	0	0	1.2	0	4.5	1.8	2.2	2.9	1.1	1.3	4.3	1.5	1.2	0	0.9	2.2	2.5	0.8	1.9	2.3	2.1	0	0	6.8	0	1.3	3.7	0	0	3	2.3	1.3	0	3	2	0	0.8	2.6	1.7	1.1	5.8	5.8	1.4	56.1
C1d	0.8	1.1	0	1.4	1	1.8	0	3	4.4	1.5	0.9	1.1	1.5	0	2.6	2.8	1.5	1.2	0	0.9	0	0.8	0	0.6	0	0	0	0	1.7	0	2	3.7	1.2	4.5	3	0	1.3	2.5	0	1.5	2	0.8	2.6	0.8	4.2	4.1	1.9	2.1	3.4
C1galt1	2.7	5.4	7.9	4.2	5	1.8	2.4	3	6.1	4.5	6.3	15.7	2.9	8.6	2.6	0	1.5	4.7	5.4	5.6	5.5	9.3	9.6	10.8	7	6.2	12.3	8.2	12	5	5.9	0	0	0	0.7	2.3	6.7	6.3	4.9	4.1	9.2	7.7	9	5.8	8.5	14.5	9.7	12.6	1.5
C1galt1c1	7	10.8	11	7	6	18.1	12.1	11.4	6.1	4.5	7.2	12.3	4.4	5.4	1.3	7.1	1.5	15.4	14.9	10.2	7.7	2.5	12	8.9	7	5.2	11.3	13.1	8.5	7.5	5.2	4.9	3.6	4.5	6	7.9	1.3	8.8	10.9	4.6	5.3	7.7	11.6	19.9	10.6	16.2	5.8	15.4	2.4
C1qa	0.4	0	0	2.8	1	0.9	0	3	0	0	0	1.1	0	2.1	0	0	3	0	0	0.9	1.1	1.7	9.6	5.7	0	0	0	1.6	1.7	2.5	0.7	0	1.2	0	0	0	1.3	0.8	3	1.5	3.9	3.1	196.4	209.6	196.6	31.5	13.5	27.4	0
C1qb	0	0	0	0	0	0	1.2	0	0	0	0	0	1.5	0	0	0	0	0	0	0	1.1	1.7	10.4	2.5	0	0	0	0	0	5	0	1.2	0	0	0.7	0	1.3	1.7	4	1.5	2	0.8	122.7	129.2	158.5	26.5	9.7	24.5	0
C1qbp	789.8	793.6	919.9	579	710	756.1	573.6	815.6	538.8	825.3	806.9	801	852.7	888.2	833.4	605.5	607.9	647.8	722.9	692.1	651.9	517.4	590.8	555.5	669.9	593.5	650.5	304.4	420	418.4	877.1	893	910.5	790.4	803.2	934.2	523.9	485.6	475.3	386.4	423.8	428.3	266.1	207.1	260	228.4	369.3	307.2	859.5
C1qc	0	0	0	0	1	0.9	1.2	0	0.9	0	0	0	0	1.1	0	0	0	0	0	0	1.1	0	14.4	5.7	1.2	0	0	0	3.4	0	0	1.2	1.2	0	0	0	0	0.4	1	4.1	3.9	1.5	157.6	200.5	144.8	27.4	17.4	21.7	0
C1ql1	6.6	8.6	12.6	36.3	10.1	8.1	25.3	15.7	14	13.4	8.1	15.7	14.6	18.2	19.1	4.3	9.1	7.1	6.8	5.6	5.5	5.9	7.2	4.4	8.2	6.2	6.1	3.3	10.2	7.5	16.3	13.6	15.7	9.1	17.2	10.2	5.4	1.3	2	1.5	3.3	0	1.3	1.7	4.2	0	0	1.4	10.6
C1ql2	0	0	0	0	0	0	0	0	0	0	0	0	1.5	0	2.6	0	0	2.4	1.4	0.9	3.3	1.7	3.2	2.5	0	2.1	4.1	1.6	0	2.5	0	0	0	0	0	0	2.7	1.7	2	5.6	9.2	6.9	0	0	0	0	0	0	0
C1qtnf1	1.2	1.1	1.6	8.4	7	8.1	3.6	4.2	3.5	4.5	0.9	0	2.9	2.1	3.8	2.8	1.5	1.2	0	0.9	0	11.8	4	11.4	5.8	3.1	12.3	3.3	5.1	15	4.6	2.5	1.2	1.5	2.2	1.1	2.7	4.6	5.9	14.2	4.6	7.7	64.6	58.8	50.7	18.2	19.3	21	1.5
C1qtnf12	12.8	8.6	22.1	9.8	15.1	17.2	24.1	10.8	11.4	31.3	15.4	26.9	33.6	19.3	28.1	37	30.4	29.6	51.5	42.7	43.9	42.2	32	38.6	15.1	11.4	13.3	37.6	10.2	17.5	21.6	16.1	15.7	37.9	17.2	15.9	72.7	58.5	61.3	55.8	38.2	46.3	40.1	33.1	26.4	7	15.5	11.2	3.9
C1qtnf2	0	0	3.2	1.4	2	0	0	0.6	0	0	0	0	0	0	0	0	0	0	1.4	0	0	0	1.6	0	0	0	0	0	0	0	0	0	0	0	0	0	0	0.8	0	0.5	1.3	0	6.5	13.3	7.4	1.7	0	2.8	0
C1qtnf3	0	0	0	2.8	1	0.9	1.2	0	0.9	0	0.9	0	0	0	0	1.4	0	1.2	0	0.9	0	0	0	1.9	0	0	1	0	1.7	0	1.3	1.2	0	0	0.7	0	0	0.4	0	0.5	0.7	0	36.2	34.8	27.5	21.6	11.6	14	0.5
C1qtnf4	11.7	13	17.4	7	5	5.4	4.8	4.8	10.5	13.4	7.2	10.1	5.8	4.3	10.2	35.5	30.4	37.8	9.5	7.4	15.4	2.5	10.4	11.4	3.5	3.1	2	6.5	5.1	5	10.4	9.9	6	9.1	16.5	15.9	12.1	6.3	15.8	14.7	3.9	13.1	1.3	1.7	2.1	1.7	3.9	2.1	2.4
C1qtnf6	1.6	0	0	4.2	14.1	6.3	8.4	3	3.5	3	2.7	2.2	5.8	8.6	10.2	1.4	1.5	0	47.5	20.4	48.3	32.9	40.8	34.8	10.5	7.3	4.1	54	39.3	40.1	1.3	4.9	2.4	0	5.2	2.3	32.3	31.8	38.5	67	66.5	88.7	115	148.3	105.7	37.3	30.9	33	13.1
C1ra	0.4	0	0	0	0	0.9	0	0.6	0	0	0.9	0	0	2.1	0	1.4	0	2.4	1.4	0	0	6.8	0.8	1.3	1.2	1	0	3.3	0	0	0	1.2	0	0	0	1.1	5.4	4.2	4.9	1.5	0	4.6	22	29	39.1	1.7	3.9	4.9	1
C1rl	1.2	1.1	1.6	0	0	2.7	2.4	3	0	0	0	0	0	2.1	1.3	4.3	1.5	1.2	1.4	4.6	3.3	1.7	1.6	1.9	0	1	0	3.3	0	2.5	0.7	2.5	0	0	0	1.1	4	1.7	1	1.5	2	2.3	3.9	6.6	1.1	0.8	0	0	1
C1s1	2.3	2.2	0	0	1	3.6	2.4	2.4	2.6	0	0	1.1	4.4	2.1	1.3	5.7	1.5	1.2	0	1.9	3.3	7.6	4	2.5	0	2.1	2	3.3	1.7	2.5	1.3	2.5	4.8	1.5	2.2	2.3	4	2.5	3	3	2.6	0.8	33.6	19.9	18	4.6	5.8	8.4	7.7
C2	5.1	8.6	4.7	4.2	2	0.9	0	0	0.9	1.5	0.9	3.4	1.5	6.4	2.6	7.1	6.1	11.8	0	0.9	4.4	3.4	6.4	1.9	0	2.1	3.1	3.3	0	5	1.3	3.7	3.6	13.6	9.7	3.4	0	2.9	2	2.5	2.6	3.9	6.5	1.7	8.5	9.1	3.9	8.4	3.9
C2cd2	1.6	0	0	0	3	2.7	1.2	2.4	0	0	0.9	0	1.5	0	1.3	0	0	1.2	1.4	0.9	1.1	2.5	4.8	1.3	1.2	2.1	1	0	0	2.5	2.6	0	2.4	6.1	2.2	0	0	2.1	3	4.6	3.9	6.2	1.3	3.3	3.2	3.3	11.6	5.6	1.9
C2cd2l	4.3	1.1	4.7	1.4	9.1	14.5	1.2	4.8	1.8	0	7.2	4.5	8.8	6.4	1.3	5.7	10.6	7.1	5.4	5.6	3.3	15.2	8.8	7	8.2	11.4	4.1	3.3	1.7	5	6.5	6.2	1.2	0	3.7	0	8.1	10.4	9.9	12.2	13.2	13.1	20.7	18.2	25.4	8.7	7.7	6.3	4.8
C2cd3	13.6	9.7	14.2	15.3	25.2	26.3	13.3	16.9	15.8	23.9	13.6	26.9	36.5	17.1	30.6	11.4	13.7	17.7	16.3	23.2	18.7	21.1	22.4	23.4	25.6	21.8	19.4	18	13.7	12.5	18.9	26	28.9	24.2	14.2	20.4	24.2	15.5	18.8	22.3	17.1	13.1	9	9.9	8.5	14.9	15.5	11.9	20.3
C2cd4a	0.4	0	0	0	0	2.7	0	0	1.8	1.5	0	0	1.5	1.1	1.3	2.8	0	1.2	0	0	2.2	6.8	1.6	1.9	0	0	1	3.3	0	5	0	1.2	0	0	0	0	0	1.7	1	4.1	2.6	3.1	2.6	0.8	1.1	4.1	13.5	4.9	0.5
C2cd4b	10.9	10.8	3.2	18.1	31.2	21.7	16.9	19.3	15.8	11.9	11.7	9	2.9	2.1	3.8	41.2	28.9	20.1	2.7	4.6	3.3	4.2	1.6	5.1	7	5.2	3.1	1.6	12	0	2.6	1.2	1.2	7.6	14.2	7.9	0	3.3	1	1.5	3.3	2.3	0	0	2.1	5	13.5	3.5	22.2
C2cd5	81.6	57.3	72.6	32.1	28.2	36.2	32.5	30.1	25.4	34.3	28	46	35	31	28.1	24.2	50.2	48.5	31.2	23.2	24.1	17.7	13.6	17.1	14	19.7	16.4	18	5.1	20	35.3	28.4	47	77.2	86.2	109.8	9.4	6.3	8.9	14.7	13.2	10	5.2	4.1	3.2	14.5	21.3	15.4	21.8
C3	0.4	0	1.6	0	0	0	0	0	0	0	0.9	0	0	0	0	0	0	0	0	0	0	0	0	0	0	0	0	0	1.7	0	0	0	1.2	1.5	0.7	0	0	0.8	0	1	0.7	0	6.5	8.3	7.4	0.8	1.9	0.7	1
C330004P14Rik	9.3	8.6	7.9	2.8	2	3.6	1.2	2.4	4.4	0	0.9	1.1	0	2.1	1.3	0	0	0	0	0	0	0	0	0	0	2.1	0	0	0	0	2.6	12.4	1.2	7.6	8.2	9.1	0	0	0	0	0	0	0	0	0	0	0	0	7.3
C330007P06Rik	2.3	3.2	4.7	1.4	9.1	10.9	2.4	6	0.9	1.5	3.6	2.2	8.8	7.5	5.1	1.4	1.5	4.7	5.4	4.6	5.5	5.1	4.8	8.9	9.3	3.1	5.1	8.2	1.7	5	3.3	3.7	3.6	4.5	1.5	4.5	5.4	3.8	3	5.1	5.3	10	16.8	19.9	11.6	4.1	1.9	8.4	3.4
C330013E15Rik	1.2	6.5	1.6	0	0	0.9	1.2	1.8	0.9	1.5	0	0	2.9	0	5.1	0	0	1.2	0	1.9	1.1	2.5	2.4	0	0	1	1	1.6	1.7	0	0	0	0	0	1.5	1.1	5.4	0.8	2	0	0.7	1.5	3.9	0.8	0	2.5	3.9	1.4	1
C330018A13Rik	1.2	0	4.7	0	0	0.9	0	0	0	0	0	0	0	1.1	0	1.4	0	0	1.4	0	1.1	0	0	0.6	0	0	0	0	0	0	1.3	1.2	1.2	4.5	6	1.1	0	0	1	0	0	0	0	0	0	0	0	0	7.3
C330018D20Rik	3.5	2.2	7.9	1.4	0	0.9	8.4	2.4	1.8	6	4.5	4.5	0	1.1	0	5.7	0	1.2	4.1	4.6	1.1	3.4	1.6	3.8	5.8	0	8.2	0	0	0	2	3.7	2.4	1.5	0.7	2.3	2.7	2.5	2	2.5	4.6	4.6	11.6	5.8	8.5	5.4	1.9	4.2	1
C330024D21Rik	0	0	0	0	1	0	0	1.8	3.5	1.5	1.8	0	2.9	1.1	1.3	0	0	1.2	0	3.7	1.1	0.8	0.8	0.6	0	0	0	1.6	0	0	2.6	2.5	0	0	2.2	2.3	1.3	4.6	5.9	1	0.7	0	0	0	0	2.1	5.8	0	1.9
C430002N11Rik	0.4	1.1	1.6	2.8	2	2.7	2.4	1.8	0.9	0	0	1.1	0	0	0	1.4	0	0	0	0	1.1	4.2	2.4	2.5	4.7	0	1	4.9	1.7	12.5	0	1.2	0	0	0	0	5.4	4.6	2	4.1	3.9	7.7	20.7	20.7	25.4	6.2	1.9	5.6	0
C430049B03Rik	1.2	1.1	0	0	1	0	0	0.6	0	0	0	0	0	1.1	0	1.4	3	3.5	4.1	14.8	7.7	9.3	4	7.6	0	2.1	3.1	14.7	25.6	12.5	0	0	0	0	0	0	5.4	5.9	3	11.7	9.2	14.7	1.3	0.8	1.1	1.7	0	1.4	0
C4a	0.8	0	1.6	0	2	0	0	1.2	1.8	0	0	2.2	0	0	0	1.4	3	0	1.4	1.9	0	0.8	0	0.6	1.2	1	1	0	1.7	0	0	1.2	2.4	1.5	0	1.1	2.7	0	0	0.5	1.3	0	0	0	4.2	2.9	0	2.8	1
C530008M17Rik	0.8	0	0	0	4	1.8	0	0	0	0	0	1.1	1.5	2.1	3.8	0	1.5	0	0	0	0	0	0	1.9	0	1	0	0	0	0	0	0	0	4.5	3	3.4	2.7	1.7	2	0.5	0	0.8	2.6	7.5	7.4	1.2	0	0.7	0.5
C5ar1	0	0	0	0	0	0	0	0	0	0	0	0	0	0	0	0	0	0	0	0	0	0	1.6	0.6	0	0	0	0	0	0	0	0	0	0	0	0	0	0.4	0	0	0.7	0	20.7	16.6	18	1.2	1.9	3.5	0
C5ar2	0	0	0	0	0	0.9	0	0	0	0	0	0	0	0	0	0	0	0	0	0	0	0	0	0	0	0	0	0	0	0	0	0	0	0	0	0	2.7	0.8	0	0	0	0	0	0	0	4.6	3.9	2.1	0
C77080	57.5	71.4	58.4	104.6	92.6	97.8	84.4	95.2	72	71.6	92.2	98.7	65.7	76	57.4	130.8	141.3	121.8	180.4	176.3	173.4	203.4	233	208.4	120	155.4	135	152.2	146.8	170.4	96	92.8	86.7	54.5	47.2	52.1	239.7	244.5	235.2	263	226.4	263.9	37.5	36.5	46.5	77.9	71.5	70.8	148.4
C87436	8.9	10.8	14.2	4.2	4	6.3	6	8.4	4.4	7.5	5.4	4.5	8.8	1.1	5.1	4.3	1.5	1.2	12.2	4.6	2.2	4.2	4.8	7	4.7	5.2	4.1	3.3	10.2	2.5	10.4	2.5	7.2	1.5	5.2	5.7	10.8	3.8	4	5.6	5.9	5.4	11.6	5	10.6	6.6	5.8	4.2	4.4
C8g	8.5	3.2	7.9	1.4	0	2.7	0	2.4	1.8	0	1.8	1.1	7.3	6.4	7.7	1.4	1.5	2.4	4.1	5.6	1.1	0.8	0.8	0	0	0	1	0	0	0	8.5	3.7	1.2	10.6	7.5	7.9	2.7	0	1	1.5	2	0.8	1.3	0.8	1.1	1.2	1.9	0.7	5.3
C9	0	0	0	0	0	0	0	0	0	0	0	0	0	0	0	0	0	0	0	0	0	0	0	0	0	0	0	0	0	0	0	0	0	0	0	0	0	0.4	0	0	0	0	0	0	0	3.3	0	4.9	0
C920006O11Rik	5.4	8.6	0	2.8	3	1.8	4.8	0.6	1.8	4.5	2.7	6.7	1.5	3.2	5.1	2.8	4.6	2.4	0	1.9	8.8	1.7	0	3.2	1.2	4.1	4.1	0	0	0	2.6	6.2	1.2	1.5	4.5	5.7	1.3	0.4	1	0.5	0	0	1.3	1.7	2.1	0.4	0	2.1	2.9
C9orf72	7	3.2	4.7	4.2	0	4.5	3.6	4.8	1.8	7.5	2.7	6.7	1.5	0	2.6	2.8	4.6	3.5	1.4	3.7	2.2	2.5	6.4	5.7	4.7	2.1	0	3.3	3.4	10	2	0	2.4	0	3.7	2.3	1.3	4.6	3	2	0	4.6	1.3	8.3	2.1	2.9	0	1.4	1
Caap1	18.6	30.3	17.4	14	21.1	26.3	24.1	24.1	19.3	14.9	19	23.6	8.8	21.4	15.3	8.5	25.8	34.3	19	13	14.3	23.6	18.4	19.6	22.1	12.4	13.3	9.8	12	25.1	21.6	24.7	26.5	13.6	21	23.8	24.2	19.6	16.8	16.8	16.5	10	15.5	14.9	10.6	18.7	11.6	11.9	20.8
Cab39	32.6	35.7	30	33.5	25.2	32.6	30.1	38.6	31.6	29.8	28.9	44.9	33.6	39.6	47.2	22.7	39.5	31.9	27.1	26.9	28.5	55.7	49.6	49.4	38.4	33.1	22.5	13.1	20.5	27.6	33.3	33.4	39.7	28.8	26.2	36.2	22.9	40.1	46.4	38.6	24.3	29.3	36.2	53.9	51.8	36.9	34.8	23.8	42.1
Cab39l	8.9	11.9	12.6	12.6	15.1	10.9	8.4	13.3	11.4	4.5	14.5	13.5	10.2	6.4	6.4	8.5	4.6	20.1	12.2	11.1	3.3	5.9	8	15.2	10.5	12.4	8.2	18	6.8	10	9.8	12.4	13.2	15.1	13.5	17	6.7	5.4	6.9	5.6	5.3	4.6	11.6	16.6	14.8	10.4	11.6	9.8	11.1
Cabin1	28.7	33.5	26.8	80.9	36.3	37.1	50.6	36.1	54.4	49.2	43.4	37	36.5	30	45.9	39.8	45.6	49.7	17.6	39	43.9	24.5	31.2	32.9	26.8	30	30.7	49.1	27.3	55.1	43.8	39.6	40.9	22.7	28.5	35.1	16.2	26.7	24.7	33.5	34.9	27	37.5	43.1	62.3	39	30.9	34.4	60.4
Cables1	19.8	16.2	12.6	2.8	2	3.6	4.8	4.2	8.8	13.4	14.5	10.1	23.4	25.7	17.9	19.9	15.2	15.4	12.2	13.9	12.1	5.9	6.4	10.8	4.7	7.3	2	0	3.4	2.5	9.8	9.9	7.2	16.7	12	17	6.7	6.3	15.8	14.7	12.5	12.3	3.9	0.8	0	0.8	0	2.1	10.6
Cables2	17.9	13	26.8	9.8	24.2	24.4	21.7	27.1	28.1	28.4	17.2	31.4	10.2	23.5	29.4	29.8	22.8	21.3	21.7	26	31.8	21.1	32.8	24.1	18.6	15.5	20.5	18	25.6	30.1	13.1	11.1	9.6	10.6	21.7	18.1	29.6	29.7	36.6	34.5	32.9	37.8	18.1	14.9	22.2	33.2	27.1	28.8	18.4
Cabp1	8.9	5.4	3.2	15.3	8.1	12.7	13.3	7.8	14	9	7.2	18	16.1	19.3	21.7	11.4	4.6	4.7	9.5	3.7	8.8	2.5	1.6	4.4	10.5	2.1	2	3.3	1.7	5	32	32.2	24.1	30.3	28.5	27.2	9.4	1.7	1	1.5	0	0.8	5.2	4.1	2.1	0.4	0	0.7	32.4
Cabp4	0.4	1.1	0	0	0	0	0	0	0.9	0	0.9	1.1	0	0	0	1.4	0	0	0	1.9	0	0	0	0	0	0	0	0	0	0	3.9	2.5	1.2	0	0	0	1.3	0.4	0	0	0	0	0	0	0	0	0	0	1
Cabp7	94.4	118.9	118.3	20.9	18.1	14.5	26.5	37.3	36	17.9	16.3	31.4	1.5	8.6	5.1	32.7	51.7	59.1	5.4	10.2	2.2	1.7	0.8	3.8	4.7	7.3	5.1	1.6	0	0	3.9	7.4	2.4	63.6	69.7	87.2	2.7	0	0	2.5	0.7	0	1.3	1.7	0	0.4	0	0	7.7
Cacfd1	20.2	29.2	26.8	34.9	28.2	30.8	25.3	13.9	24.6	28.4	28.9	19.1	35	26.8	21.7	32.7	24.3	20.1	17.6	39.9	31.8	40.5	30.4	32.3	30.3	30	38.9	47.5	27.3	32.6	17.6	17.3	21.7	13.6	15	15.9	43.1	47.2	40.5	35.5	46.1	53.2	68.5	88.7	56	56	69.6	56.1	22.2
Cachd1	7.4	3.2	6.3	5.6	5	5.4	10.8	6.6	2.6	1.5	9.9	4.5	8.8	15	12.8	4.3	1.5	1.2	1.4	0	0	1.7	6.4	0.6	3.5	2.1	4.1	8.2	5.1	2.5	11.8	13.6	7.2	7.6	3	2.3	0	2.5	4	2.5	3.9	3.9	5.2	8.3	7.4	14.1	5.8	12.6	7.7
Cacna1a	35	37.8	31.6	47.4	57.4	29.9	44.6	39.2	57.9	34.3	27.1	19.1	38	31	37	29.8	51.7	24.8	16.3	17.6	15.4	20.3	16	19	22.1	33.1	25.6	50.7	39.3	35.1	58.1	49.5	74.7	46.9	51	40.8	13.5	15	13.8	19.8	23.7	18.5	32.3	27.3	34.9	18.7	9.7	22.4	56.6
Cacna1c	0.4	0	0	2.8	1	0.9	1.2	0.6	0.9	3	0	0	0	0	0	1.4	0	0	0	0.9	1.1	2.5	1.6	1.3	1.2	2.1	3.1	1.6	0	0	0	1.2	0	0	0	0	4	2.1	0	2.5	2	3.1	6.5	8.3	8.5	4.6	7.7	3.5	0
Cacna1g	1.2	1.1	0	1.4	2	1.8	2.4	3.6	1.8	1.5	2.7	2.2	14.6	9.6	8.9	0	3	2.4	0	1.9	3.3	7.6	6.4	10.1	4.7	4.1	3.1	6.5	1.7	2.5	0.7	2.5	2.4	0	1.5	1.1	0	4.2	2	7.1	2.6	5.4	22	22.4	25.4	21.1	9.7	7	0
Cacna1h	0	1.1	1.6	2.8	2	4.5	1.2	0	2.6	0	3.6	5.6	2.9	5.4	10.2	0	1.5	1.2	2.7	2.8	3.3	1.7	3.2	3.2	1.2	3.1	2	1.6	6.8	2.5	2	4.9	4.8	3	1.5	5.7	6.7	5	5.9	5.6	5.9	5.4	6.5	17.4	11.6	7	5.8	2.8	0.5
Cacna2d1	0	1.1	0	2.8	2	0.9	2.4	0	0	0	0	0	0	0	1.3	0	1.5	2.4	0	0	0	3.4	1.6	0.6	1.2	0	1	0	1.7	0	0.7	0	0	0	0	1.1	0	0	0	1	0	1.5	0	5	4.2	3.3	0	0.7	0
Cacna2d2	37.7	37.8	36.3	8.4	14.1	10.9	37.4	21.7	34.2	34.3	16.3	21.3	7.3	7.5	8.9	68.2	57.8	47.3	8.1	4.6	5.5	2.5	0.8	5.1	5.8	5.2	1	6.5	3.4	2.5	5.9	4.9	6	42.4	42.7	28.3	5.4	4.6	2	1	0.7	0.8	0	0	1.1	0	0	0	4.4
Cacnb1	3.1	7.6	6.3	15.3	7	5.4	13.3	6.6	7.9	16.4	10.8	5.6	8.8	5.4	15.3	0	3	3.5	6.8	3.7	6.6	7.6	6.4	8.9	4.7	7.3	4.1	16.4	10.2	2.5	7.2	23.5	15.7	9.1	6.7	12.5	0	5	1	8.6	4.6	7.7	24.5	11.6	13.7	11.2	5.8	9.8	20.8
Cacnb2	0	0	0	1.4	1	0.9	1.2	1.2	0	0	3.6	0	1.5	7.5	2.6	0	0	0	1.4	0	0	0.8	0	0	4.7	1	1	0	0	2.5	0	0	0	1.5	0	1.1	0	0	0	1	3.9	3.1	0	0	1.1	0.4	0	0.7	1
Cacnb3	54	50.8	33.1	94.9	60.4	71.5	109.7	75.3	109.7	88.1	68.7	86.4	74.5	63.1	75.3	85.3	79	52	112.6	90.9	128.4	59.1	74.4	85.5	100.2	62.1	74.7	86.7	81.9	75.2	45.1	71.7	74.7	40.9	48	54.4	74.1	79	71.1	91.9	73	81.8	148.6	159.9	125.8	117.3	98.6	122.7	27.1
Cacng4	0.8	1.1	1.6	0	0	1.8	3.6	2.4	5.3	0	0	2.2	1.5	0	2.6	0	0	1.2	0	1.9	4.4	1.7	0.8	1.9	1.2	0	1	0	1.7	5	2	1.2	0	0	1.5	5.7	1.3	0.8	0	4.6	3.3	0.8	0	0	0	0.4	0	0	1.9
Cacng5	1.9	0	3.2	2.8	0	1.8	0	0	0	1.5	0	1.1	0	0	0	1.4	0	0	0	0	0	0	0	0	0	0	0	0	0	0	0	0	0	3	1.5	1.1	0	0.8	2	0.5	0	0	0	0	0	0	0	0	4.8
Cacng6	4.3	4.3	7.9	7	12.1	11.8	12.1	7.2	5.3	6	9	6.7	21.9	15	15.3	4.3	9.1	5.9	5.4	3.7	5.5	1.7	2.4	1.3	3.5	5.2	1	0	0	0	15	23.5	8.4	13.6	10.5	3.4	1.3	0.4	2	0.5	0.7	0.8	0	0	0	0	0	0	6.8
Cacng7	42.7	67	44.2	80.9	48.3	26.3	45.8	43.4	37.7	59.7	53.3	39.3	52.6	36.4	26.8	39.8	33.4	59.1	17.6	13.9	25.2	10.1	6.4	10.1	23.3	9.3	21.5	8.2	10.2	15	16.3	22.3	20.5	30.3	23.2	43	18.9	27.2	24.7	16.2	17.8	12.3	15.5	31.5	32.8	15.3	13.5	15.4	2.9
Cacng8	3.1	4.3	9.5	4.2	3	5.4	6	2.4	6.1	7.5	2.7	5.6	14.6	4.3	7.7	1.4	3	0	5.4	2.8	3.3	1.7	4	1.9	2.3	2.1	4.1	3.3	3.4	0	11.1	3.7	2.4	1.5	4.5	4.5	0	3.8	3	3.6	3.9	3.1	0	0.8	2.1	0	0	0	1.5
Cactin	54	54.1	33.1	76.7	72.5	90.6	65.1	50	85.1	58.2	75.9	62.8	75.9	52.4	75.3	52.6	62.3	49.7	63.7	56.6	75.7	59.9	60.8	63.3	61.8	79.8	79.8	96.6	83.7	57.6	80.3	87.8	53	42.4	56.9	54.4	66	60.6	60.3	71.1	69.8	67.9	46.5	53	58.1	49.3	87	42.1	78.8
Cacul1	7	7.6	1.6	14	7	9.1	16.9	13.3	9.7	9	10.8	10.1	7.3	9.6	10.2	4.3	7.6	5.9	2.7	7.4	1.1	4.2	6.4	7.6	12.8	4.1	6.1	4.9	5.1	10	9.1	12.4	14.5	4.5	3.7	6.8	8.1	6.7	7.9	5.6	2	3.9	9	6.6	11.6	22.8	3.9	11.9	12.1
Cacybp	285.2	259.5	342.4	279	344.4	345	330.2	351.8	251.8	291	293.6	309.6	318.3	312.5	330.5	136.4	124.6	237.6	193.9	174.4	166.8	162.9	190.5	226.8	270.3	235.1	248.5	109.7	153.7	127.8	453.2	508.3	431.2	243.8	194.1	265	153.5	153.8	150.2	157.4	189.5	194.5	109.8	93.6	106.7	179.1	119.9	150.1	289.1
Cad	336.8	321.1	296.7	500.8	390.7	386.7	619.4	422.3	518.6	423.8	363.2	412.9	375.2	352.1	493.9	557.2	468.1	392.5	287.5	279.2	315	173	176.9	193.2	329.7	357.3	298.6	252	208.3	280.6	411.4	379.7	399.8	434.6	385.1	349.9	208.8	172.6	185.8	168	159.2	164.4	111.1	100.3	78.2	291	251.4	286.2	540.9
Cadm1	12.8	15.1	14.2	11.2	10.1	17.2	27.7	15.1	24.6	20.9	22.6	21.3	19	37.5	24.2	5.7	0	8.3	17.6	18.6	12.1	18.6	25.6	20.9	30.3	12.4	14.3	9.8	17.1	15	14.4	12.4	14.5	10.6	14.2	18.1	16.2	31.8	28.7	6.6	8.6	7.7	3.9	5	5.3	53.5	23.2	35.1	16.9
Cadm4	10.9	6.5	7.9	16.7	13.1	19	4.8	8.4	6.1	11.9	10.8	11.2	10.2	11.8	10.2	5.7	9.1	10.6	32.6	27.8	12.1	26.2	36	35.5	18.6	9.3	21.5	22.9	15.4	12.5	25.5	18.6	12	4.5	6.7	7.9	12.1	20.1	17.8	39.1	27	26.2	31	21.5	32.8	18.7	23.2	21	41.1
Cadps	0	0	0	0	0	0	0	0	0	0	0	0	0	0	0	0	0	0	0	0	0	8.4	0	3.2	0	0	0	0	0	0	0	0	0	0	0	0	0	2.1	2	1	2	2.3	0	0	0	0.4	0	0.7	0
Calb2	2.3	0	3.2	1.4	1	0	0	0	0.9	0	0	0	0	1.1	0	0	0	0	0	0	0	0	0	0	0	0	1	0	0	0	1.3	1.2	3.6	1.5	2.2	2.3	1.3	0	0	0	0	0	0	0.8	0	0	0	3.5	5.8
Calca	15.5	9.7	15.8	9.8	19.1	24.4	20.5	19.9	14.9	13.4	17.2	22.4	46.7	42.8	48.5	7.1	9.1	4.7	1.4	3.7	2.2	4.2	0.8	1.9	8.2	7.3	12.3	9.8	3.4	0	63.3	94	98.8	66.6	75.7	66.8	13.5	15	14.8	6.1	4.6	6.9	0	0.8	0	0	0	0	1.5
Calcoco1	43.9	37.8	26.8	39.1	36.3	29	43.4	21.7	48.3	44.8	17.2	18	30.7	40.7	45.9	32.7	30.4	42.6	42	25	62.6	43	44	35.5	29.1	23.8	30.7	44.2	35.9	50.1	40.5	43.3	38.5	40.9	36	38.5	47.1	37.2	38.5	59.4	46.7	70.2	60.7	69.6	70.8	55.1	52.2	40	31.4
Calcoco2	18.6	24.9	33.1	41.9	38.3	40.7	16.9	19.3	15.8	7.5	15.4	6.7	17.5	11.8	11.5	31.3	33.4	43.7	12.2	9.3	13.2	8.4	4.8	12	4.7	3.1	4.1	1.6	1.7	2.5	40.5	38.3	50.6	13.6	15	18.1	1.3	0	0	0.5	0	0.8	0	1.7	0	0.4	0	0	423.4
Calcrl	0.4	0	0	5.6	3	2.7	0	0	0	0	0	1.1	0	1.1	0	0	0	0	0	0.9	0	0.8	0	0	3.5	0	0	1.6	0	0	0.7	0	1.2	0	0	0	0	0.8	0	0.5	0.7	0.8	0	5	2.1	2.9	1.9	0.7	0
Cald1	39.2	40	78.9	175.8	210.5	181.1	113.3	142.2	125.5	98.5	114.7	108.8	56.9	66.3	37	46.9	31.9	65	54.3	54.7	52.7	162	146.5	202.7	216.7	124.3	163.6	171.8	295.4	258	36.6	27.2	37.3	24.2	27.7	46.4	109.1	155.9	159.1	141.6	148.7	125.8	686	748.2	798.9	429.5	123.7	328.3	20.8
Calhm2	1.9	3.2	1.6	5.6	8.1	3.6	3.6	6	1.8	1.5	0	2.2	4.4	1.1	5.1	1.4	3	1.2	2.7	0	2.2	4.2	4	2.5	2.3	3.1	2	9.8	3.4	7.5	2.6	2.5	3.6	0	6	2.3	5.4	1.7	6.9	3	0.7	6.2	19.4	22.4	29.6	5.8	0	2.8	14
Calhm5	0.4	3.2	1.6	0	3	4.5	0	0.6	0	1.5	0.9	1.1	1.5	0	0	1.4	0	1.2	0	0	0	0.8	0.8	1.3	2.3	2.1	0	0	3.4	0	1.3	0	3.6	0	2.2	2.3	0	2.1	0	0	0.7	1.5	5.2	7.5	10.6	1.2	5.8	2.8	6.3
Calm1	12.4	23.8	28.4	67	61.4	42.6	37.4	35.5	39.5	14.9	22.6	24.7	5.8	10.7	15.3	8.5	25.8	36.6	25.8	24.1	18.7	29.5	33.6	31.7	41.9	42.5	55.2	40.9	52.9	47.6	17.6	7.4	19.3	13.6	16.5	36.2	33.7	33.4	32.6	36.6	35.5	35.5	89.1	109.4	96.2	52.2	52.2	42.8	16.4
Calm2	602.6	576.3	725.8	475.7	557.9	536.1	360.3	545.7	305.4	373.1	482.5	483.5	427.8	598.2	353.5	361	553.2	705.7	429.9	467.6	338	394.1	448.3	499.1	515	489.9	507.3	294.6	380.7	415.9	497.7	461.3	517.9	457.3	578.5	722.5	744.8	841.3	717.4	598.6	650.8	573.4	540	541.9	655.2	267.4	168.2	238.5	361.6
Calm3	181	196.8	209.9	189.7	171.2	177.5	208.5	179.5	196.6	173.1	179.8	188.5	202.9	165.9	186.3	254.4	196.1	186.8	200.7	182.8	158	165.4	147.3	148.2	185.3	197.8	189.2	270	218.5	197.9	148.9	217.7	144.5	230.2	228.5	194.8	114.5	102.8	113.6	157.4	138.8	157.4	299.7	393.5	348.7	199.4	203	245.5	166.8
Calml4	0.8	2.2	1.6	8.4	3	4.5	2.4	0	5.3	0	2.7	0	0	0	0	2.8	0	4.7	1.4	1.9	4.4	0	0.8	1.9	1.2	0	4.1	1.6	0	0	3.3	4.9	10.8	6.1	1.5	4.5	1.3	0.8	0	0.5	3.3	0	0	2.5	2.1	0.8	0	0	2.9
Calr	974.4	1070.3	995.7	1335.1	1183.3	1115.6	1125.5	918	1141.6	865.6	677.6	755	1092.1	865.8	1102.6	825.8	617.1	737.7	760.9	628	772.6	919.9	814.1	878.5	1045.1	1077.2	1084.1	1710.2	2079.5	1876.4	961.4	1068.6	967.1	1025.1	923.1	941	847.2	895.2	914	1058	1207.5	1170.6	2294.6	1996.7	2194.9	2357.9	3091.8	2471.1	1741.6
Calr3	1.9	0	1.6	1.4	2	0.9	0	0.6	0	1.5	1.8	0	4.4	0	1.3	0	0	1.2	0	1.9	0	0.8	0	1.3	0	0	2	0	0	0	4.6	3.7	1.2	0	0.7	1.1	1.3	2.5	2	1	1.3	0.8	1.3	2.5	1.1	0	0	0.7	1
Calr4	0.8	1.1	0	0	0	0.9	1.2	1.2	0	0	1.8	0	2.9	1.1	0	1.4	0	1.2	0	0	0	0	0	0	0	0	0	1.6	0	0	1.3	1.2	1.2	1.5	2.2	1.1	0	0.4	1	0	2	0	0	0	0	0	0	0.7	5.8
Calu	87.8	58.4	56.8	65.6	79.6	87.8	116.9	124.7	67.6	47.8	66	93.1	23.4	80.3	63.8	143.6	176.3	120.6	73.2	66.8	58.2	130	143.3	127.3	144.5	103.6	80.8	73.6	95.6	75.2	76.4	79.2	67.4	60.6	71.2	69.1	109.1	126.2	123.5	94.9	61.9	67.9	282.9	304.1	345.6	187	330.6	325.5	74.4
Caly	1.9	2.2	0	1.4	0	0	0	0	0	0	0.9	0	1.5	0	0	0	0	1.2	1.4	0	0	0	0	0.6	0	0	0	0	0	0	1.3	0	0	4.5	2.2	0	0	0	1	0	0.7	0	0	0	0	0	0	0	0.5
Camk1	37.3	24.9	39.4	44.6	40.3	33.5	38.6	34.3	38.6	29.8	23.5	23.6	29.2	8.6	19.1	65.4	73	37.8	57	37.1	74.6	38	35.2	42.4	39.6	28	45	67.1	93.9	55.1	19.6	22.3	16.9	46.9	30	24.9	49.8	48.9	48.4	45.2	66.5	58.6	107.2	125.1	136.3	44.8	29	37.2	16.9
Camk1d	21.8	28.1	18.9	12.6	19.1	14.5	4.8	12.6	9.7	1.5	0.9	4.5	7.3	8.6	3.8	8.5	7.6	9.5	1.4	0.9	1.1	2.5	0	1.3	3.5	6.2	3.1	6.5	5.1	10	22.9	19.8	19.3	30.3	24	19.3	1.3	3.3	4	2	2.6	3.9	2.6	5	6.3	2.1	1.9	0.7	20.8
Camk2a	1.2	2.2	0	11.2	6	4.5	3.6	4.8	4.4	4.5	1.8	3.4	2.9	0	2.6	2.8	0	4.7	1.4	3.7	2.2	2.5	1.6	0.6	3.5	4.1	3.1	0	3.4	5	1.3	4.9	2.4	0	0	1.1	8.1	1.3	4	1	2.6	1.5	2.6	5.8	5.3	3.7	1.9	2.1	4.4
Camk2b	4.3	11.9	1.6	2.8	4	3.6	6	6.6	7	6	9.9	10.1	27.7	15	21.7	1.4	10.6	3.5	2.7	0.9	3.3	1.7	1.6	0.6	0	4.1	0	0	0	0	19.6	19.8	15.7	25.7	24.7	22.6	0	0.4	0	0	0	0.8	1.3	0	0	0.8	0	0.7	19.8
Camk2g	29.5	29.2	45.8	44.6	46.3	55.2	38.6	33.7	47.4	40.3	28	46	56.9	32.1	39.6	34.1	27.4	35.5	44.8	43.6	52.7	60.8	44	51.9	39.6	44.5	56.3	47.5	49.5	35.1	24.2	32.2	27.7	42.4	39	38.5	43.1	46.8	44.5	45.2	52.6	37	168	144.2	184.9	56	52.2	55.4	16
Camk2n1	5.4	2.2	1.6	0	0	0	0	1.2	0.9	0	0	0	0	0	2.6	0	0	3.5	0	0.9	0	0	0	0.6	0	0	0	0	0	0	0.7	2.5	1.2	1.5	1.5	0	0	0	0	0.5	0.7	0	2.6	0.8	1.1	2.5	0	2.1	0.5
Camk2n2	4.7	7.6	3.2	14	20.1	6.3	9.6	10.8	11.4	13.4	3.6	15.7	10.2	10.7	19.1	12.8	16.7	7.1	12.2	7.4	11	11.8	8	12.7	14	5.2	18.4	6.5	17.1	20	14.4	13.6	15.7	12.1	18.7	11.3	5.4	7.1	11.9	9.6	6.6	5.4	24.5	30.7	30.6	16.2	9.7	23.8	10.2
Camkk1	3.9	3.2	4.7	5.6	15.1	14.5	1.2	7.2	2.6	6	7.2	7.9	4.4	6.4	5.1	1.4	7.6	7.1	4.1	2.8	3.3	5.9	2.4	3.2	10.5	5.2	11.3	9.8	8.5	5	3.3	8.7	4.8	1.5	2.2	1.1	2.7	3.8	2	5.1	7.2	6.2	14.2	10.8	13.7	1.2	0	4.2	3.4
Camkk2	83.5	83.2	66.3	54.4	39.3	37.1	68.7	56	68.4	44.8	44.3	37	23.4	10.7	28.1	56.9	48.6	52	25.8	32.5	39.5	21.9	15.2	26.6	28	30	31.7	29.5	25.6	20	26.8	14.8	31.3	84.8	71.2	57.8	12.1	18.4	25.7	16.8	21.1	18.5	20.7	26.5	21.1	23.6	27.1	27.4	34.8
Camkmt	14.8	10.8	18.9	11.2	10.1	9.1	9.6	10.2	17.6	10.4	5.4	12.3	11.7	10.7	8.9	25.6	21.3	13	10.9	11.1	11	9.3	9.6	10.1	8.2	9.3	11.3	4.9	5.1	5	9.1	8.7	15.7	4.5	19.5	6.8	9.4	7.9	7.9	7.1	10.5	8.5	5.2	5.8	8.5	1.2	0	6.3	21.8
Camkv	5.8	10.8	0	14	9.1	8.1	8.4	15.1	16.7	6	13.6	16.8	11.7	13.9	3.8	9.9	13.7	4.7	2.7	1.9	2.2	1.7	0.8	0	8.2	4.1	4.1	3.3	0	0	8.5	4.9	7.2	19.7	18	22.6	1.3	3.8	4	0.5	0.7	0.8	0	0	0	0	0	0	4.8
Caml	36.5	22.7	25.2	33.5	43.3	38	18.1	28.3	23.7	35.8	31.6	19.1	32.1	21.4	23	25.6	33.4	31.9	46.1	31.5	24.1	44.7	41.6	40.5	36.1	26.9	36.8	50.7	42.7	32.6	31.3	40.8	21.7	13.6	20.2	27.2	44.4	50.6	56.3	50.8	58.6	62.5	81.4	67.9	79.3	31.9	32.9	21.7	24.7
Camsap1	4.3	6.5	7.9	8.4	6	6.3	4.8	6.6	7.9	3	5.4	10.1	4.4	3.2	7.7	15.6	21.3	8.3	9.5	9.3	14.3	10.1	8	10.8	7	13.5	1	8.2	12	7.5	3.9	4.9	6	4.5	9	2.3	6.7	8.4	8.9	7.6	4.6	6.9	3.9	10.8	12.7	7.9	5.8	6.3	4.8
Camsap2	4.7	4.3	12.6	12.6	8.1	5.4	3.6	7.2	7	4.5	4.5	6.7	5.8	6.4	5.1	4.3	3	3.5	1.4	3.7	2.2	5.9	6.4	8.9	7	9.3	8.2	3.3	1.7	12.5	9.1	1.2	3.6	3	2.2	1.1	2.7	3.8	5.9	5.6	3.3	1.5	5.2	9.9	16.9	14.5	0	7.7	3.4
Camsap3	86.6	124.3	101	142.3	68.5	79.7	102.4	67.5	106.2	62.7	81.3	70.7	81.8	81.3	122.5	102.3	109.4	91	123.4	92.8	138.3	85.2	76.9	62.7	47.8	71.5	51.1	72	104.1	75.2	71.2	74.2	59	68.1	88.4	63.4	43.1	66.5	76.1	107.1	99.4	88.7	0	1.7	4.2	27.4	13.5	29.5	112.6
Camta1	2.3	5.4	6.3	2.8	1	2.7	3.6	2.4	4.4	4.5	0.9	2.2	8.8	4.3	1.3	4.3	0	2.4	4.1	0.9	1.1	2.5	4	4.4	1.2	4.1	3.1	1.6	1.7	0	5.2	2.5	6	6.1	12	15.9	1.3	0	0	2.5	2	0.8	0	0	0	0	0	1.4	5.8
Camta2	6.2	7.6	9.5	14	16.1	24.4	14.5	13.3	17.6	17.9	13.6	18	13.1	8.6	6.4	14.2	18.2	14.2	17.6	16.7	19.8	16.9	13.6	21.5	11.7	21.8	13.3	19.6	17.1	30.1	11.1	4.9	12	9.1	7.5	3.4	17.5	10	14.8	20.3	22.4	19.3	47.8	55.5	41.2	41	27.1	53.3	17.4
Cand1	3.9	5.4	1.6	8.4	5	0.9	3.6	6	7	0	6.3	1.1	0	2.1	2.6	0	3	7.1	0	1.9	2.2	3.4	4.8	3.8	2.3	3.1	2	3.3	0	0	5.9	2.5	6	0	4.5	1.1	2.7	2.1	4.9	5.1	3.3	0	5.2	4.1	2.1	1.2	3.9	3.5	5.3
Cand2	10.9	18.4	4.7	19.5	13.1	19.9	24.1	17.5	15.8	29.8	21.7	22.4	21.9	24.6	21.7	21.3	16.7	13	24.4	17.6	23	21.1	20	12.7	23.3	17.6	18.4	14.7	18.8	15	17	11.1	15.7	10.6	20.2	18.1	28.3	23.4	27.7	31	21.1	19.3	19.4	14.9	21.1	58.5	27.1	42.1	17.4
Cant1	35.4	47.6	31.6	30.7	50.4	24.4	45.8	37.3	41.2	22.4	26.2	40.4	32.1	25.7	25.5	41.2	36.5	35.5	38	51	52.7	65	40.8	42.4	32.6	32.1	44	40.9	56.3	72.7	20.2	26	19.3	27.3	20.2	24.9	49.8	48.9	42.5	55.8	50.7	52.5	80.1	70.4	61.3	60.5	112.1	70.8	32.4
Canx	141.4	137.3	159.4	149.3	130.9	145.8	166.3	166.3	172.9	185.1	159.9	170.5	127	157.3	127.6	73.9	54.7	127.7	76	103.9	106.5	138.4	145.7	142.5	139.8	90.1	121.7	99.8	143.4	170.4	159.4	110.1	183.1	139.3	123.6	103	83.5	137.5	132.4	112.2	127.7	112.7	138.2	152.4	147.9	235.5	125.7	241.3	199.6
Cap1	95.2	93	99.4	177.2	217.5	210.1	131.4	156	147.4	113.4	166.2	166	73	137	107.2	172	217.3	192.7	143.8	150.3	137.2	151.1	160.9	152.6	209.7	175	213.8	232.4	225.4	235.5	92.7	101.4	92.7	107.5	95.9	87.2	265.3	245.7	286.6	183.3	186.2	190.6	149.9	142.5	157.5	139.7	121.8	134	88.5
Cap2	0.8	0	1.6	2.8	1	0	0	0	0.9	0	2.7	1.1	1.5	2.1	3.8	0	0	0	1.4	0	0	0.8	0.8	0	1.2	1	2	3.3	1.7	2.5	0	0	2.4	1.5	2.2	1.1	0	0.4	1	0	0	1.5	1.3	9.9	12.7	2.9	0	2.1	1
Capg	43.9	36.8	53.6	207.9	213.5	159.4	138.6	106.6	146.5	113.4	102.1	120	102.2	99.5	108.5	132.2	126.1	87.5	242.8	192	236	373	360.2	413.6	358.9	322.1	309.9	697.2	669.3	716.5	50.3	65.5	60.2	75.7	63.7	51	436.4	308	404.1	461.5	436.9	443.7	422.5	397.7	399.5	78.8	61.9	98.2	39.6
Capn1	40.8	68.1	55.2	113	115.8	80.6	138.6	99.4	131.6	83.6	59.6	72.9	56.9	37.5	47.2	122.2	98.8	63.8	131.6	91.8	118.5	126.6	136.1	91.2	71.1	80.8	81.8	171.8	158.8	105.2	35.9	45.8	37.3	103	78.7	71.3	66	92.8	88.9	151.3	161.9	152	96.9	118.5	109.9	95.3	119.9	87.7	132.9
Capn10	35	25.9	18.9	27.9	31.2	23.5	28.9	33.1	27.2	26.9	29.8	30.3	42.3	31	35.7	39.8	24.3	29.6	12.2	11.1	18.7	21.9	19.2	18.4	30.3	22.8	30.7	32.7	27.3	17.5	48.3	45.8	28.9	24.2	29.2	31.7	39.1	28	31.6	33	38.8	29.3	27.1	19.1	27.5	30.3	25.1	21.7	40.1
Capn11	0	1.1	0	0	0	0	0	0.6	1.8	0	0	1.1	1.5	0	1.3	1.4	0	1.2	0	0	0	1.7	0.8	0.6	1.2	1	0	1.6	1.7	0	0.7	0	1.2	0	2.2	0	5.4	7.9	5.9	3	2.6	6.2	1.3	3.3	2.1	1.2	0	2.8	0.5
Capn12	2.3	0	3.2	1.4	0	2.7	1.2	1.2	3.5	0	0.9	1.1	4.4	3.2	3.8	2.8	6.1	2.4	0	2.8	5.5	2.5	4.8	1.3	2.3	1	3.1	3.3	1.7	0	1.3	4.9	0	3	2.2	1.1	2.7	1.3	1	2	2	2.3	5.2	4.1	0	0	1.9	0.7	1
Capn15	32.2	24.9	18.9	40.5	42.3	36.2	49.4	37.3	62.3	59.7	51.5	60.6	49.6	36.4	35.7	44.1	48.6	28.4	55.6	55.7	53.8	53.2	52	55.7	55.9	55.9	65.5	72	75.1	97.7	20.9	16.1	27.7	28.8	28.5	26	32.3	47.6	33.6	50.3	54.6	46.3	20.7	40.6	28.5	69.2	50.3	69.4	43.5
Capn2	57.5	89.7	67.9	274.8	277.9	230.9	197.6	166.9	210.6	182.1	169.9	182.9	93.4	55.6	80.4	140.7	183.9	175	181.7	177.2	173.4	300.5	340.2	291.4	404.3	430.9	380.5	581	517.3	478.5	39.2	54.4	30.1	59.1	37.5	29.4	249.2	274.2	262.8	269.6	328.4	307.1	492.2	580.8	598.1	474.7	371.2	407.5	23.2
Capn3	7.8	4.3	6.3	8.4	6	10.9	2.4	2.4	3.5	0	0	0	0	0	2.6	0	1.5	2.4	0	0	0	0	0	0	0	0	0	0	0	0	0	4.9	2.4	4.5	9	3.4	0	0	0	0	0	0	0	0.8	0	0.4	0	0	1
Capn5	22.1	27	14.2	18.1	14.1	10	27.7	10.2	16.7	22.4	18.1	20.2	32.1	28.9	35.7	27	28.9	28.4	19	39.9	42.8	29.5	26.4	21.5	17.5	23.8	18.4	32.7	18.8	15	42.5	33.4	26.5	34.8	18.7	22.6	8.1	15	7.9	25.4	25.7	28.6	24.5	34.8	39.1	9.9	3.9	6.3	53.2
Capn6	10.5	10.8	9.5	9.8	7	5.4	6	3	3.5	3	2.7	2.2	0	2.1	3.8	31.3	33.4	41.4	6.8	8.3	7.7	4.2	10.4	7	2.3	4.1	3.1	6.5	8.5	17.5	0.7	0	1.2	0	1.5	0	24.2	18.8	16.8	3.6	3.3	0.8	10.3	14.1	7.4	89.5	79.3	89.1	1
Capn7	7	14.1	22.1	8.4	12.1	10	20.5	16.9	16.7	9	2.7	6.7	11.7	19.3	17.9	11.4	7.6	4.7	2.7	4.6	5.5	12.7	17.6	16.5	12.8	4.1	5.1	8.2	15.4	20	11.8	8.7	16.9	15.1	10.5	17	8.1	18	12.8	14.2	7.2	7.7	10.3	18.2	30.6	20.7	15.5	13.3	22.2
Capns1	503.9	491.9	460.8	839.8	681.8	681.9	790.5	586.7	771.3	655.2	546.6	575.5	423.4	443	398.2	902.5	842	695.1	735.1	634.5	815.4	713.2	828.5	770.8	842.4	808.9	818.2	967.2	1055.1	992.1	556.4	627	548	698.1	732.1	648.9	664	495.3	533.6	845.3	810.7	863.5	970.3	983.5	901.4	674.9	583.9	744.2	1081.8
Caprin1	62.2	55.1	64.7	39.1	47.3	36.2	44.6	49.4	48.3	56.7	67.8	74	24.8	44.9	45.9	65.4	91.2	102.8	43.4	50.1	52.7	57.4	44	52.6	45.4	33.1	27.6	31.1	49.5	30.1	69.2	50.7	61.4	48.5	45	51	47.1	31.8	44.5	45.7	38.8	37	40.1	31.5	32.8	30.3	13.5	31.6	51.7
Caprin2	24.9	32.4	33.1	20.9	23.2	24.4	19.3	18.1	20.2	20.9	12.6	23.6	32.1	22.5	21.7	14.2	13.7	26	9.5	10.2	9.9	16	10.4	10.1	8.2	11.4	10.2	4.9	12	7.5	28.1	21	21.7	34.8	22.5	34	8.1	10.9	7.9	3.6	6.6	8.5	3.9	8.3	3.2	25.7	32.9	18.2	23.2
Capsl	21.4	14.1	15.8	12.6	5	6.3	4.8	6	7.9	0	7.2	5.6	2.9	5.4	5.1	2.8	0	14.2	1.4	1.9	0	2.5	5.6	2.5	4.7	4.1	2	3.3	3.4	5	21.6	13.6	24.1	18.2	18.7	18.1	0	0	0	0	1.3	0	0	0	0	0.4	1.9	0	31.4
Capza1	36.9	42.2	56.8	50.2	59.4	75.2	42.2	64.5	49.1	43.3	56	65.1	38	50.3	44.7	37	27.4	43.7	35.3	52	32.9	59.9	80.9	67.1	64.1	58	77.7	54	58	47.6	50.3	49.5	69.9	36.3	65.9	49.8	26.9	59.8	66.2	50.8	44.7	54.8	89.1	109.4	113.1	81.7	36.7	57.5	60.4
Capza2	70.7	58.4	86.8	72.5	88.6	64.3	72.3	78.3	91.3	73.1	82.2	92	55.5	77.1	62.5	49.7	36.5	68.6	57	62.2	63.7	70.9	77.7	86.8	78.1	45.6	73.6	67.1	59.8	92.7	67.9	58.1	67.4	45.4	45	66.8	62	68.1	65.2	51.3	73.7	49.4	94.3	95.3	81.4	105.3	30.9	90.5	62.4
Capzb	520.2	534.1	531.8	634.8	602.2	542.4	679.6	616.2	624.8	576.1	524	577.8	470.1	435.6	511.8	706.4	653.5	706.9	679.5	592.8	631.1	748.6	773.3	744.9	774.8	766.5	727.2	929.6	862.2	934.4	456.5	445.2	404.7	475.5	409.9	463.1	782.5	731.4	841.9	807.2	813.3	828.8	1077.5	976	957.4	915.3	1144.7	1066.2	545.3
Car11	13.2	10.8	15.8	4.2	3	8.1	10.8	9	2.6	0	6.3	6.7	10.2	9.6	23	12.8	3	15.4	9.5	25	13.2	9.3	13.6	13.3	2.3	13.5	2	4.9	8.5	2.5	12.4	8.7	4.8	12.1	12	6.8	14.8	13.8	16.8	10.2	9.9	9.3	20.7	18.2	22.2	5.8	7.7	3.5	6.3
Car12	1.2	4.3	4.7	1.4	4	1.8	3.6	2.4	3.5	9	3.6	6.7	1.5	2.1	1.3	1.4	1.5	0	5.4	3.7	4.4	5.9	3.2	5.1	3.5	6.2	5.1	6.5	1.7	10	0	1.2	0	3	3.7	5.7	9.4	1.3	2	5.1	6.6	3.9	3.9	0	3.2	66.7	114.1	51.2	1.5
Car13	6.2	3.2	0	0	2	1.8	0	1.2	1.8	0	0.9	2.2	0	4.3	2.6	0	0	1.2	2.7	0	0	0	1.6	1.3	1.2	1	2	1.6	3.4	5	3.3	1.2	2.4	3	6	9.1	0	0.4	0	2.5	0	1.5	6.5	1.7	5.3	1.2	0	0	1.5
Car14	2.7	7.6	9.5	0	0	0	2.4	0	1.8	0	2.7	2.2	21.9	25.7	26.8	0	0	0	0	0	0	0.8	1.6	0.6	1.2	2.1	1	0	0	2.5	0	2.5	1.2	6.1	2.2	2.3	0	0	0	0	0	0	1.3	0	0	2.5	7.7	3.5	0
Car15	0.4	3.2	0	1.4	0	0	0	3	0.9	1.5	0.9	0	0	0	0	1.4	1.5	0	2.7	0.9	0	0.8	2.4	0	2.3	2.1	4.1	1.6	0	0	1.3	0	0	1.5	0	1.1	9.4	2.5	3	3.6	3.9	2.3	0	0.8	1.1	2.5	1.9	0.7	1.5
Car2	67.2	66	78.9	143.7	250.8	241.8	183.2	336.7	202.7	279.1	267.4	350	140.2	170.2	125.1	218.9	246.2	238.8	255	283.9	233.8	281	327.4	298.3	616.3	584.2	576.8	252	303.9	268.1	30	32.2	27.7	34.8	36.7	40.8	401.4	386.6	443.7	390.9	396.8	371.2	6.5	16.6	13.7	8.7	17.4	9.8	40.6
Car3	0	1.1	0	7	1	5.4	2.4	6	1.8	1.5	4.5	1.1	2.9	4.3	1.3	0	0	0	0	0	0	0	0	0	1.2	1	1	0	0	0	1.3	1.2	0	0	0	0	0	0	1	0	0	0.8	0	0	0	0	0	0	0.5
Car4	42	130.8	183	61.4	63.4	48.9	108.5	89.1	108.8	129.8	139.1	132.4	367.9	371.3	390.5	167.7	159.6	158.4	302.4	252.3	279.9	185.7	193.7	187.5	93.2	92.2	119.7	40.9	52.9	55.1	17.6	39.6	32.5	34.8	28.5	30.6	327.3	290	326.1	382.3	321.1	330.3	6.5	3.3	1.1	2.1	7.7	0.7	3.4
Car5a	0.8	1.1	0	2.8	0	0	1.2	0	0	0	0	1.1	0	0	0	2.8	6.1	0	0	0.9	0	0	0	0	0	0	0	0	0	0	2.6	0	1.2	3	2.2	1.1	0	0	0	0	0	0	0	0	0	0	0	0	1.9
Car5b	0	0	0	2.8	2	1.8	0	2.4	2.6	0	1.8	2.2	0	0	1.3	0	1.5	0	1.4	4.6	1.1	2.5	2.4	0	2.3	1	3.1	0	3.4	0	0.7	0	0	1.5	0	0	2.7	2.9	2	2.5	2.6	1.5	2.6	2.5	6.3	0.4	0	2.1	0.5
Car6	0.8	0	0	5.6	1	0	0	1.8	0	0	0	1.1	0	0	0	1.4	3	1.2	0	0	0	0	0	0.6	0	1	0	0	1.7	2.5	2.6	0	0	6.1	0.7	4.5	1.3	2.1	1	0.5	0	0.8	5.2	7.5	0	0	0	1.4	0
Car7	0.8	2.2	0	1.4	3	1.8	1.2	0	0.9	1.5	0.9	1.1	2.9	7.5	16.6	0	4.6	2.4	0	0.9	1.1	0.8	0	0	0	1	0	3.3	1.7	10	0	0	3.6	1.5	0.7	0	2.7	0.8	0	1	0	0	0	0	0	0	0	0	7.3
Car9	1.2	0	0	4.2	2	1.8	0	3	0	0	0.9	0	0	0	1.3	4.3	0	2.4	0	0	0	1.7	0	0.6	2.3	1	2	1.6	3.4	2.5	0	2.5	0	1.5	0.7	1.1	1.3	2.5	2	2.5	2	0.8	0	1.7	3.2	0.4	0	1.4	1.5
Card10	21.8	21.6	33.1	50.2	43.3	39.8	72.3	59.6	66.7	80.6	97.6	68.4	64.2	67.4	85.5	24.2	21.3	17.7	84.1	88.1	122.9	134.2	123.3	115.9	111.8	164.7	150.3	188.2	121.2	120.2	24.8	18.6	20.5	63.6	21.7	29.4	99.7	103.2	109.7	126.4	107.9	118.1	7.8	10.8	18	12	21.3	11.2	13.5
Card11	0	0	0	1.4	0	0	0	0	0.9	0	0	0	0	0	0	1.4	0	0	0	0	0	0	0	0	0	0	0	0	0	0	0	2.5	0	0	1.5	0	0	0	0	0	0	0	0	0	0	0	0	0	1.9
Card19	35.7	35.7	58.4	23.7	53.4	47.1	30.1	25.9	38.6	47.8	40.7	35.9	100.7	71.7	91.9	28.4	19.8	23.6	33.9	26.9	59.3	47.3	40.8	51.9	36.1	45.6	51.1	70.4	51.2	42.6	21.6	26	27.7	43.9	62.9	75.9	47.1	38	50.4	53.8	67.8	57.1	82.7	72.9	59.2	70.5	100.5	107.3	40.6
Card6	0	1.1	0	1.4	1	0.9	2.4	0	0	0	1.8	0	1.5	0	0	1.4	0	1.2	1.4	0.9	0	5.1	1.6	0	0	3.1	1	3.3	0	0	0	0	0	0	0	1.1	0	3.3	4	2	3.3	1.5	3.9	6.6	3.2	3.3	1.9	0.7	1.9
Carf	2.3	2.2	4.7	1.4	2	3.6	0	5.4	1.8	1.5	2.7	2.2	0	2.1	1.3	1.4	1.5	7.1	6.8	4.6	0	3.4	0	2.5	1.2	2.1	6.1	0	0	0	5.2	0	0	3	1.5	4.5	2.7	4.6	3	3	2.6	3.9	2.6	4.1	9.5	2.5	3.9	2.1	1
Carhsp1	43.5	45.4	55.2	51.6	66.5	54.3	54.2	43.4	50.9	53.7	55.1	50.5	70.1	54.6	57.4	42.6	57.8	41.4	27.1	52	39.5	64.1	96.9	76.6	86.2	69.4	77.7	106.4	75.1	52.6	54.2	40.8	40.9	36.3	38.2	39.6	78.1	85.7	85	100.5	96.7	94.9	112.4	130.9	118.4	237.9	226.2	220.9	24.2
Carm1	187.6	201.1	167.3	272	196.4	159.4	361.5	265	342.2	274.6	299.1	271.5	267.2	261.1	320.3	234.5	247.7	185.6	212.9	240.3	254.6	169.6	180.9	171	235.3	234.1	223	206.2	179.3	248	213.6	196.6	230	340.7	305	223.1	168.4	163	168	164	157.3	159	156.3	128.4	137.4	211	232	215.3	182.2
Carmil1	14	19.5	20.5	22.3	24.2	17.2	9.6	16.3	18.4	17.9	19	31.4	20.4	28.9	19.1	9.9	9.1	13	16.3	41.7	24.1	52.3	36	45	18.6	19.7	23.5	37.6	25.6	30.1	13.7	11.1	21.7	16.7	19.5	18.1	17.5	30.1	25.7	40.1	40.1	51.7	22	18.2	16.9	19.1	19.3	16.8	13.5
Carmil2	9.3	14.1	11	14	4	10.9	18.1	8.4	17.6	17.9	8.1	9	20.4	28.9	21.7	29.8	4.6	11.8	8.1	10.2	4.4	2.5	4	7	2.3	10.4	3.1	3.3	12	2.5	14.4	27.2	18.1	25.7	18.7	20.4	1.3	3.3	1	1.5	2.6	2.3	0	0.8	0	8.7	0	7.7	23.2
Carmil3	3.9	9.7	6.3	1.4	0	0	3.6	0	6.1	1.5	1.8	1.1	13.1	5.4	14	0	0	0	1.4	0	0	1.7	0.8	0.6	0	0	0	1.6	0	0	3.9	2.5	3.6	4.5	3.7	0	0	0.8	3	0.5	0	0	1.3	0.8	2.1	1.7	3.9	0	0.5
Carmn	0	0	0	1.4	2	1.8	4.8	2.4	5.3	0	0	0	0	0	0	2.8	4.6	1.2	0	0	0	3.4	0.8	1.3	0	6.2	0	1.6	0	0	0	0	0	0	0	0	0	0.4	0	1	0	0	41.3	46.4	35.9	7	0	2.8	0
Carnmt1	10.9	1.1	0	0	11.1	9.1	13.3	10.8	12.3	4.5	18.1	6.7	10.2	12.8	2.6	4.3	0	0	0	7.4	12.1	0	6.4	0	3.5	0	0	3.3	0	0	18.9	6.2	12	0	13.5	0	0	4.2	4.9	4.6	0	3.9	0	2.5	0	0	0	0	10.2
Carns1	0.8	3.2	0	4.2	3	0.9	1.2	1.8	3.5	0	0	3.4	1.5	0	1.3	2.8	1.5	1.2	1.4	1.9	0	0	1.6	3.8	2.3	1	1	0	3.4	0	2	2.5	1.2	6.1	0	1.1	0	1.3	4	0.5	0	3.1	5.2	6.6	2.1	2.5	0	1.4	1.9
Cars	346.9	295.2	243	100.4	112.8	110.5	190.4	190.3	186	234.3	279.2	327.6	299.3	269.7	275.7	450.6	380	391.3	318.7	313.6	249.1	221.1	254.6	242	137.5	151.2	128.9	140.7	121.2	150.3	307	322.8	284.2	257.4	303.5	283.1	198	142.9	157.1	117.3	123.1	115	166.7	154.9	162.7	72.5	181.8	84.2	236.4
Cars2	24.5	28.1	15.8	44.6	24.2	19.9	28.9	27.1	24.6	29.8	21.7	21.3	29.2	38.5	37	28.4	13.7	15.4	17.6	13.9	21.9	11	3.2	11.4	18.6	21.8	9.2	32.7	30.7	45.1	28.7	42.1	34.9	22.7	28.5	40.8	21.6	16.3	12.8	15.7	28.3	17	22	18.2	21.1	15.3	13.5	14	46.9
Casc3	62.9	76.8	74.2	87.9	61.4	73.3	113.3	60.2	85.1	101.5	83.1	80.8	87.6	95.2	86.8	83.9	60.8	73.3	92.2	87.2	95.5	83.6	72	65.2	71.1	90.1	68.5	85.1	78.5	142.8	75.1	58.1	55.4	81.8	80.9	51	71.4	80.2	87.9	76.7	73	85.7	46.5	54.7	57.1	116.9	121.8	110.1	99.6
Casc4	5.8	4.3	3.2	7	8.1	0	2.4	6	3.5	10.4	7.2	6.7	5.8	10.7	2.6	1.4	0	4.7	0	0	4.4	3.4	2.4	7.6	2.3	6.2	3.1	1.6	3.4	2.5	3.9	0	6	9.1	1.5	1.1	1.3	2.5	2	4.6	2	1.5	3.9	12.4	16.9	13.3	3.9	4.2	3.4
Casd1	5.8	3.2	7.9	11.2	2	2.7	6	4.2	6.1	4.5	2.7	9	5.8	10.7	3.8	4.3	1.5	5.9	1.4	4.6	3.3	5.9	7.2	6.3	1.2	0	3.1	4.9	5.1	2.5	4.6	1.2	0	1.5	9.7	6.8	4	6.7	5.9	6.1	7.9	4.6	2.6	6.6	7.4	14.9	1.9	17.5	2.4
Cask	5.8	3.2	0	0	5	3.6	3.6	3	2.6	3	2.7	3.4	2.9	3.2	7.7	2.8	1.5	4.7	0	0.9	2.2	3.4	0.8	1.9	3.5	0	3.1	1.6	3.4	5	5.2	3.7	3.6	4.5	7.5	2.3	1.3	2.1	1	3.6	2.6	4.6	5.2	6.6	24.3	1.7	5.8	2.8	4.4
Caskin1	0.4	0	0	4.2	0	0	2.4	0	0.9	0	1.8	1.1	1.5	6.4	2.6	2.8	1.5	1.2	13.6	13	14.3	4.2	6.4	3.2	0	1	0	14.7	10.2	5	0.7	2.5	1.2	1.5	1.5	0	2.7	1.7	4	6.1	9.2	14.7	0	0.8	0	0	0	1.4	1
Caskin2	17.9	19.5	12.6	30.7	17.1	28.1	41	30.7	67.6	25.4	33.4	25.8	35	19.3	23	41.2	27.4	34.3	35.3	46.4	57.1	49.8	30.4	45.6	39.6	25.9	31.7	55.6	52.9	35.1	25.5	11.1	16.9	16.7	17.2	12.5	41.8	35.5	37.5	50.3	53.3	54	23.3	35.6	28.5	83.7	90.9	78.6	27.1
Casp2	12	11.9	7.9	20.9	9.1	4.5	7.2	9.6	11.4	9	10.8	14.6	4.4	5.4	11.5	2.8	4.6	9.5	1.4	2.8	8.8	5.9	8.8	2.5	4.7	5.2	4.1	4.9	0	12.5	5.9	8.7	8.4	6.1	8.2	17	4	3.8	3	3	2.6	2.3	1.3	5.8	8.5	13.3	17.4	11.9	7.3
Casp3	61.4	54.1	82.1	68.4	82.6	93.3	92.8	98.8	104.4	100	89.4	99.8	113.9	118.8	117.4	99.5	95.8	80.4	86.8	93.7	90	62.5	84.9	79.2	94.4	117	91	111.3	117.8	145.3	123.4	152.1	121.6	78.7	67.4	77	114.5	117	130.4	79.2	75.7	71	80.1	83.7	86.7	65.1	61.9	68	117.9
Casp6	22.9	31.4	23.7	16.7	25.2	20.8	24.1	12	19.3	28.4	17.2	19.1	40.9	25.7	25.5	22.7	27.4	21.3	73.2	62.2	56	49.8	52.8	45	28	25.9	37.8	52.4	52.9	42.6	17	17.3	14.5	24.2	24	27.2	71.4	73.1	62.3	60.4	65.1	61.7	49.1	63	61.3	38.1	44.5	38.6	21.8
Casp7	3.1	6.5	3.2	5.6	2	7.2	3.6	7.2	7	6	1.8	5.6	7.3	7.5	11.5	4.3	6.1	2.4	12.2	14.8	8.8	15.2	21.6	21.5	16.3	7.3	11.3	21.3	8.5	12.5	5.2	4.9	6	1.5	6	5.7	18.9	17.1	35.6	24.9	25.7	24.7	15.5	13.3	9.5	4.1	3.9	7	5.8
Casp8	0.8	0	1.6	9.8	6	6.3	1.2	3	1.8	1.5	2.7	3.4	2.9	2.1	3.8	0	6.1	2.4	0	1.9	2.2	5.1	4	5.7	7	13.5	5.1	9.8	10.2	17.5	3.3	1.2	2.4	1.5	3	0	1.3	3.3	1	3.6	4.6	9.3	42.6	36.5	42.3	19.9	5.8	15.4	1.9
Casp8ap2	7.4	4.3	3.2	5.6	7	9.1	2.4	6.6	6.1	6	8.1	11.2	8.8	7.5	5.1	12.8	1.5	11.8	4.1	6.5	4.4	4.2	8.8	6.3	8.2	4.1	5.1	1.6	3.4	2.5	11.8	4.9	13.2	4.5	3	9.1	2.7	3.8	5.9	3.6	5.3	3.1	2.6	4.1	2.1	7	5.8	3.5	8.7
Casp9	13.6	13	15.8	5.6	8.1	0.9	8.4	9	12.3	9	8.1	10.1	16.1	12.8	24.2	1.4	10.6	10.6	12.2	12.1	25.2	16.9	20.8	10.1	10.5	6.2	9.2	4.9	5.1	12.5	15	16.1	12	25.7	15.7	15.9	12.1	5.4	9.9	15.2	11.2	14.7	15.5	7.5	10.6	7.9	11.6	11.2	18.9
Casq1	1.2	0	0	7	6	1.8	2.4	0.6	3.5	1.5	0.9	1.1	1.5	1.1	0	0	0	0	2.7	0	3.3	5.1	6.4	5.1	4.7	1	2	13.1	6.8	0	3.9	1.2	1.2	1.5	2.2	5.7	20.2	14.6	8.9	5.1	1.3	4.6	2.6	5.8	1.1	0.8	0	0	1
Cass4	1.9	0	1.6	1.4	6	3.6	1.2	0.6	0.9	0	0	2.2	1.5	4.3	2.6	0	0	0	2.7	0	2.2	0.8	4.8	3.2	0	0	2	1.6	0	0	5.9	2.5	1.2	0	2.2	0	5.4	5	2	3	0.7	1.5	2.6	0	1.1	0	0	0	0
Cast	5.8	4.3	4.7	15.3	21.1	10.9	12.1	14.5	8.8	4.5	0	5.6	2.9	3.2	7.7	8.5	3	5.9	8.1	6.5	5.5	11.8	16	13.9	14	20.7	9.2	29.5	27.3	15	3.3	2.5	4.8	1.5	2.2	3.4	12.1	18	24.7	16.2	23	17	33.6	51.4	50.7	10.4	7.7	30.2	10.2
Castor1	47	57.3	69.4	76.7	83.6	66.1	86.8	87.9	113.2	107.5	101.2	104.3	109.5	96.3	117.4	86.7	124.6	105.2	131.6	126.2	117.4	141.8	156.1	112.1	109.5	109.8	110.5	119.5	97.3	87.7	98	87.8	106	65.1	73.4	72.5	176.4	142.9	180.8	175.2	150.7	172.9	68.5	77.9	66.6	34	40.6	41.4	93.3
Castor2	3.9	6.5	3.2	5.6	11.1	9.1	16.9	7.8	9.7	7.5	4.5	10.1	13.1	11.8	21.7	12.8	6.1	8.3	6.8	7.4	5.5	12.7	6.4	12.7	7	14.5	12.3	4.9	3.4	10	4.6	4.9	6	7.6	10.5	10.2	8.1	7.1	14.8	13.2	13.2	13.1	28.4	22.4	29.6	5.8	11.6	7	4.4
Casz1	9.7	16.2	9.5	11.2	7	11.8	12.1	19.9	17.6	14.9	16.3	9	8.8	8.6	11.5	21.3	18.2	15.4	25.8	30.6	23	19.4	14.4	14.6	10.5	11.4	15.3	18	18.8	0	13.1	11.1	18.1	10.6	12.7	9.1	26.9	39.7	36.6	21.3	25	23.9	0	0	0	3.3	9.7	2.1	6.8
Cat	61.4	57.3	56.8	39.1	59.4	38	45.8	57.2	58.8	44.8	58.7	61.7	55.5	55.6	83	69.6	59.3	82.8	43.4	65.9	46.1	53.2	60	43.7	37.3	42.5	41.9	34.4	41	35.1	69.9	61.8	75.9	65.1	42.7	30.6	49.8	51	47.4	37.6	47.4	47.1	72.4	94.5	66.6	168.3	191.4	184.5	187.6
Catsper2	2.3	0	0	4.2	2	1.8	1.2	1.8	0.9	1.5	4.5	1.1	4.4	3.2	1.3	2.8	0	4.7	1.4	4.6	2.2	2.5	4	3.8	1.2	5.2	0	0	0	0	0.7	1.2	1.2	0	3	3.4	5.4	7.1	3	0.5	0.7	3.1	1.3	0	0	0.4	1.9	3.5	2.4
Catsperd	6.2	7.6	6.3	1.4	0	0.9	2.4	0	1.8	1.5	0	1.1	1.5	3.2	0	4.3	4.6	1.2	5.4	3.7	3.3	1.7	2.4	1.9	0	0	1	1.6	0	0	2.6	2.5	6	6.1	2.2	3.4	6.7	2.9	3	7.1	6.6	3.1	0	1.7	0	0.8	1.9	0.7	8.2
Catsperg1	4.7	3.2	4.7	0	0	0	3.6	0	0	0	0	1.1	0	2.1	3.8	8.5	15.2	3.5	2.7	3.7	1.1	4.2	1.6	4.4	2.3	1	0	0	0	0	1.3	1.2	2.4	1.5	0.7	2.3	0	1.7	2	2.5	2.6	5.4	1.3	0	0	0	0	0	7.7
Catsperz	1.9	2.2	3.2	5.6	5	7.2	0	1.2	2.6	0	0	0	1.5	3.2	0	1.4	3	3.5	0	0	0	0	0	0	0	0	0	0	0	0	5.2	11.1	8.4	6.1	6.7	11.3	0	0	0	0.5	0.7	0	0	0	0	0	0	0	8.2
Cav1	5.4	1.1	11	72.5	88.6	74.3	32.5	48.8	50.9	19.4	20.8	29.2	27.7	17.1	15.3	11.4	22.8	27.2	19	9.3	9.9	83.6	56.8	86.8	85.1	50.8	55.2	62.2	129.8	60.1	16.3	19.8	21.7	15.1	11.2	11.3	9.4	38	22.7	47.2	38.8	50.2	284.2	309.9	343.4	93.7	21.3	62.4	1.5
Cav2	1.6	0	1.6	4.2	16.1	9.1	3.6	7.2	7.9	4.5	5.4	3.4	2.9	4.3	2.6	5.7	1.5	2.4	1.4	2.8	5.5	10.1	16	19	14	5.2	9.2	11.5	32.4	5	2	3.7	0	0	0.7	3.4	1.3	7.1	8.9	12.7	4.6	14.7	34.9	40.6	50.7	14.1	3.9	13.3	0.5
Cavin1	31.1	30.3	28.4	277.6	313.2	242.7	126.5	147	135.1	101.5	75	99.8	127	70.6	118.7	91	86.6	70.9	103.1	61.2	95.5	304.7	201.7	216	298.3	298.3	284.3	376.4	565.1	461	56.8	59.4	67.4	71.2	38.2	46.4	223.6	219.8	214.4	315.8	325.1	331	782.9	783	716.5	191.5	141.2	284.8	9.7
Cavin2	2.3	3.2	0	60	46.3	51.6	18.1	15.1	27.2	9	10.8	4.5	4.4	4.3	3.8	12.8	10.6	16.6	6.8	6.5	5.5	15.2	18.4	21.5	60.6	37.3	40.9	45.8	71.7	67.6	11.8	6.2	15.7	3	3	1.1	4	7.5	4	16.8	27	21.6	168	179.8	175.4	37.3	5.8	30.2	1
Cavin3	4.7	4.3	9.5	46	55.4	47.1	15.7	20.5	23.7	25.4	13.6	6.7	20.4	6.4	10.2	21.3	16.7	20.1	12.2	11.1	20.9	38.8	47.2	45	52.4	49.7	50.1	70.4	99	97.7	9.8	14.8	9.6	1.5	4.5	1.1	53.9	60.6	62.3	77.2	71.7	61.7	236.4	252.7	250.5	55.5	21.3	42.1	2.9
Cavin4	1.9	1.1	0	4.2	3	4.5	2.4	4.2	4.4	3	2.7	1.1	1.5	0	0	1.4	0	0	0	0	0	2.5	0.8	1.3	1.2	2.1	2	3.3	8.5	7.5	0	1.2	0	0	2.2	0	2.7	2.1	0	2	3.9	3.1	6.5	5	2.1	2.9	1.9	2.8	1.5
Cbarp	31.5	40	50.5	71.1	38.3	33.5	59	31.3	50	49.2	38.9	44.9	65.7	52.4	74	52.6	22.8	21.3	31.2	28.8	52.7	46.4	39.2	43.7	30.3	33.1	33.8	81.8	58	100.2	25.5	23.5	36.1	81.8	77.9	49.8	92.9	76.1	91.9	85.8	71.7	64.8	62	70.4	62.3	82.1	67.7	61.7	17.9
Cbfa2t2	77.3	69.2	80.5	58.6	48.3	58	62.7	57.8	43.9	49.2	35.2	58.3	61.3	55.6	58.7	68.2	54.7	52	43.4	52	31.8	25.3	36	31	32.6	29	25.6	21.3	27.3	20	109.1	94	104.8	101.5	98.2	94	44.4	35.1	40.5	40.6	29.6	28.6	31	34.8	43.3	24.9	36.7	23.8	97.2
Cbfa2t3	0	0	0	0	2	0.9	3.6	1.2	0	6	3.6	3.4	0	0	0	2.8	3	1.2	5.4	3.7	0	0.8	1.6	0.6	0	2.1	1	11.5	13.7	0	0	0	0	1.5	3	1.1	4	7.5	3	4.1	3.9	6.2	0	0	0	0	0	0.7	0
Cbfb	41.2	31.4	26.8	39.1	37.3	63.4	13.3	45.8	27.2	47.8	37	40.4	33.6	31	34.5	11.4	13.7	20.1	19	26.9	24.1	34.6	36.8	37.4	41.9	33.1	31.7	55.6	42.7	22.5	35.9	33.4	39.7	15.1	17.2	26	32.3	49.3	35.6	29.4	33.6	30.9	51.7	57.2	70.8	49.7	7.7	37.9	43
Cbl	3.5	3.2	3.2	5.6	9.1	3.6	7.2	5.4	14	3	3.6	2.2	1.5	12.8	7.7	4.3	1.5	8.3	0	0.9	2.2	1.7	3.2	1.3	3.5	5.2	4.1	3.3	3.4	5	5.2	2.5	1.2	1.5	3	5.7	4	5	3	2.5	1.3	0.8	2.6	3.3	2.1	5.8	1.9	8.4	4.4
Cblb	2.7	2.2	1.6	1.4	0	3.6	1.2	3.6	2.6	0	0.9	3.4	1.5	1.1	3.8	1.4	3	2.4	0	0	0	0.8	0.8	2.5	2.3	0	2	3.3	0	0	0.7	2.5	1.2	4.5	2.2	2.3	1.3	0.8	2	4.6	1.3	2.3	2.6	5	4.2	3.3	1.9	2.1	1
Cblc	8.2	11.9	6.3	7	3	4.5	8.4	10.2	8.8	13.4	10.8	9	13.1	20.3	8.9	14.2	12.2	14.2	29.8	29.7	28.5	19.4	26.4	13.9	7	10.4	18.4	24.5	22.2	7.5	13.1	11.1	13.2	10.6	10.5	15.9	10.8	7.1	18.8	27.9	40.8	24.7	0	0	0	0	0	0	3.9
Cbll1	6.2	6.5	9.5	4.2	4	10	8.4	8.4	7.9	3	2.7	5.6	5.8	9.6	8.9	4.3	1.5	4.7	1.4	4.6	2.2	3.4	7.2	3.8	3.5	2.1	6.1	1.6	3.4	0	11.8	4.9	6	3	6	11.3	2.7	4.6	4	6.1	5.3	4.6	1.3	4.1	10.6	9.9	0	7	8.7
Cbln1	1.6	1.1	3.2	1.4	1	4.5	2.4	1.8	4.4	0	1.8	1.1	1.5	2.1	2.6	1.4	0	0	0	0	0	1.7	0	0	1.2	0	0	6.5	0	0	8.5	7.4	8.4	0	2.2	3.4	2.7	4.2	1	2.5	2	2.3	0	0	1.1	0	0	0	12.6
Cbr1	76.5	89.7	88.4	48.8	62.4	75.2	59	69.3	70.2	80.6	75	77.4	87.6	112.4	86.8	72.5	65.4	48.5	67.8	63.1	61.5	56.5	60.8	60.2	57.1	51.8	72.6	78.6	37.6	57.6	92.1	90.3	104.8	81.8	97.4	82.7	52.5	57.7	69.2	54.3	55.3	65.6	72.4	73.7	76.1	74.6	129.6	91.9	70.1
Cbr2	0	1.1	0	1.4	8.1	1.8	2.4	1.8	4.4	1.5	2.7	0	0	1.1	0	5.7	1.5	5.9	2.7	0	2.2	3.4	0.8	3.8	7	9.3	6.1	8.2	5.1	0	0.7	2.5	0	0	0	0	0	4.6	4.9	4.6	2	3.1	85.3	95.3	118.4	8.3	0	3.5	0.5
Cbr3	17.5	31.4	23.7	50.2	43.3	35.3	37.4	26.5	33.3	22.4	28	26.9	23.4	40.7	33.2	8.5	9.1	10.6	10.9	2.8	3.3	11	4.8	9.5	18.6	12.4	21.5	11.5	5.1	5	31.3	71.7	42.2	42.4	51	34	5.4	5.4	10.9	10.2	15.1	13.9	33.6	28.2	37	2.1	3.9	4.2	95.7
Cbr4	17.1	20.5	18.9	12.6	12.1	10.9	8.4	7.8	8.8	13.4	10.8	13.5	20.4	16.1	16.6	15.6	12.2	21.3	20.3	18.6	23	13.5	17.6	24.1	11.7	10.4	10.2	16.4	13.7	30.1	12.4	19.8	19.3	15.1	23.2	15.9	20.2	20.9	25.7	15.7	14.5	24.7	23.3	14.9	27.5	9.5	1.9	12.6	17.9
Cbs	103	73.5	58.4	64.2	52.4	67.9	131.4	60.2	97.4	83.6	67.8	63.9	26.3	35.3	44.7	150.7	121.6	98.1	100.4	77	98.8	65	64	63.3	35	48.7	35.8	101.5	70	100.2	39.2	37.1	33.7	46.9	49.5	36.2	47.1	30.5	38.5	40.1	43.4	34.7	9	1.7	0	0.4	3.9	1.4	78.8
Cbwd1	21	17.3	15.8	8.4	11.1	22.6	15.7	24.7	18.4	23.9	4.5	11.2	5.8	15	23	22.7	10.6	21.3	5.4	13.9	12.1	11.8	16.8	13.9	14	15.5	12.3	9.8	10.2	20	13.7	17.3	21.7	24.2	37.5	37.4	16.2	18.8	10.9	12.2	7.2	14.7	1.3	4.1	13.7	12	19.3	12.6	13.1
Cbx1	194.6	202.2	222.5	195.3	229.6	273.5	184.4	248.2	220.3	186.5	150	194.1	249.7	262.2	251.4	96.7	100.3	99.3	105.8	116.9	111.9	65	77.7	77.3	143.3	126.4	112.5	65.5	70	57.6	259.9	319.1	289	254.4	306.5	274	64.7	69.4	79	72.1	75.7	61	62	44.7	51.8	47.3	85.1	84.2	161.9
Cbx2	20.2	32.4	25.2	29.3	29.2	38.9	37.4	35.5	40.4	26.9	27.1	30.3	54	40.7	56.2	19.9	12.2	14.2	27.1	27.8	26.3	46.4	29.6	55.7	37.3	30	31.7	29.5	34.1	40.1	34.6	38.3	31.3	46.9	30	19.3	74.1	83.2	108.7	61.4	69.8	53.2	2.6	11.6	7.4	21.1	13.5	21.7	51.2
Cbx3	5.8	2.2	3.2	1.4	3	2.7	1.2	7.2	0	4.5	7.2	3.4	4.4	7.5	3.8	5.7	6.1	1.2	1.4	2.8	3.3	3.4	4	2.5	5.8	4.1	2	0	0	2.5	6.5	6.2	12	3	1.5	4.5	2.7	3.3	2	1.5	2.6	3.1	1.3	0.8	2.1	1.2	5.8	6.3	2.9
Cbx5	86.2	86.5	72.6	85.1	83.6	93.3	144.6	127.7	136.9	126.9	66	86.4	89.1	159.5	127.6	83.9	79	46.1	77.3	78.9	115.2	106.3	88.1	93.1	107.2	120.1	91	68.7	85.4	77.7	84.9	115	106	109	128.1	118.9	92.9	104.5	126.5	82.2	53.3	61	31	34.8	35.9	77.9	77.3	76.5	117
Cbx6	80.4	80	78.9	140.9	78.5	77	102.4	115.7	112.3	117.9	106.6	98.7	103.7	71.7	89.3	119.4	126.1	78	85.4	56.6	88.9	85.2	74.4	65.9	74.6	105.6	108.4	111.3	112.7	130.3	58.8	45.8	44.6	86.3	82.4	64.5	157.6	147.5	149.2	55.3	70.4	66.4	103.4	125.1	106.7	65.1	83.1	83.5	58.5
Cbx7	339.2	331.9	306.1	231.6	183.3	180.2	245.8	224.1	272.9	282.1	240.3	272.6	299.3	242.9	287.1	216	214.3	185.6	210.2	198.5	205.2	159.5	140.9	160.2	164.3	189.5	164.7	140.7	158.8	142.8	258	251.1	302.3	316.5	342.4	283.1	172.4	131.2	155.1	89.9	89.5	94.1	7.8	3.3	7.4	53.9	67.7	58.9	143.6
Cbx8	1.9	0	3.2	2.8	4	1.8	1.2	1.8	1.8	4.5	1.8	2.2	4.4	4.3	2.6	2.8	3	3.5	10.9	7.4	7.7	10.1	9.6	7.6	9.3	8.3	5.1	9.8	3.4	7.5	1.3	1.2	3.6	1.5	1.5	0	37.7	30.5	40.5	21.8	17.8	25.5	7.8	11.6	11.6	18.7	27.1	11.9	11.1
Cby1	21	19.5	20.5	22.3	23.2	34.4	25.3	25.3	26.3	22.4	26.2	16.8	17.5	24.6	20.4	21.3	30.4	34.3	17.6	15.8	5.5	16.9	12.8	15.8	26.8	26.9	16.4	9.8	13.7	37.6	37.9	38.3	36.1	24.2	28.5	31.7	24.2	23	20.8	14.2	11.2	14.7	29.7	26.5	30.6	27.4	21.3	23.8	26.6
Cc2d1a	30.3	29.2	30	92.1	46.3	44.4	50.6	37.3	79.9	32.8	19	53.9	33.6	27.8	31.9	58.3	38	39	59.7	52	66.9	54.9	44.8	48.1	45.4	29	37.8	111.3	105.9	75.2	34.6	24.7	31.3	30.3	39	22.6	40.4	40.5	38.5	56.4	37.5	49.4	74.9	88.7	61.3	76.7	58	58.2	46.9
Cc2d1b	71.9	104.9	132.5	75.3	50.4	59.8	95.2	51.2	94.8	88.1	99.4	103.2	103.7	84.5	93.2	93.8	65.4	55.6	100.4	107.6	94.4	92	73.6	67.8	58.3	69.4	79.8	99.8	81.9	72.7	73.8	56.9	56.6	103	85.4	78.1	49.8	45.6	64.2	69.6	57.2	76.4	63.3	67.9	52.8	67.6	67.7	58.9	45
Cc2d2a	7	4.3	3.2	11.2	7	5.4	2.4	2.4	1.8	1.5	4.5	4.5	4.4	8.6	2.6	2.8	7.6	5.9	6.8	4.6	4.4	1.7	1.6	2.5	3.5	2.1	4.1	1.6	1.7	2.5	9.1	4.9	12	10.6	6.7	11.3	2.7	4.6	4.9	1	2.6	3.9	7.8	15.7	20.1	6.6	3.9	10.5	10.6
Ccar1	41.6	33.5	25.2	50.2	36.3	51.6	26.5	34.9	23.7	16.4	20.8	24.7	29.2	25.7	26.8	15.6	12.2	27.2	20.3	16.7	16.5	21.1	22.4	25.3	22.1	25.9	35.8	18	18.8	27.6	30.7	45.8	24.1	27.3	26.2	27.2	16.2	23	17.8	24.4	25	28.6	31	22.4	23.2	39	11.6	20.3	27.1
Ccar2	2.7	2.2	4.7	5.6	6	10	7.2	7.2	6.1	4.5	13.6	11.2	1.5	18.2	8.9	9.9	10.6	8.3	1.4	12.1	8.8	11	7.2	5.7	8.2	10.4	10.2	9.8	12	12.5	12.4	13.6	2.4	4.5	8.2	2.3	20.2	7.9	10.9	8.6	5.9	7.7	9	6.6	3.2	6.2	5.8	4.9	9.7
Ccbe1	0	0	0	4.2	6	10	1.2	1.8	2.6	0	0	1.1	0	0	0	0	3	0	0	0	0	0.8	0.8	1.9	3.5	1	5.1	1.6	6.8	2.5	0	0	1.2	0	0	0	1.3	1.3	2	1.5	0.7	1.5	5.2	8.3	10.6	2.5	0	1.4	0.5
Ccdc102a	12.8	13	11	29.3	45.3	37.1	26.5	27.1	27.2	26.9	22.6	21.3	27.7	26.8	20.4	21.3	24.3	10.6	24.4	24.1	21.9	29.5	28	22.8	39.6	30	24.5	47.5	42.7	52.6	15	19.8	13.2	10.6	13.5	15.9	20.2	24.7	20.8	28.4	32.9	34	99.5	139.2	108.8	27.4	34.8	26.7	3.4
Ccdc103	0	0	3.2	0	0	0.9	1.2	0.6	1.8	1.5	2.7	0	0	1.1	3.8	0	0	2.4	0	0	1.1	2.5	0	0.6	3.5	0	1	3.3	0	0	2.6	1.2	2.4	1.5	0	2.3	4	3.3	3	1	0	0.8	2.6	1.7	2.1	0.4	1.9	0.7	0.5
Ccdc106	12.4	14.1	18.9	16.7	9.1	13.6	4.8	7.2	8.8	10.4	8.1	11.2	21.9	10.7	15.3	7.1	1.5	5.9	8.1	9.3	5.5	5.1	1.6	4.4	10.5	1	5.1	1.6	3.4	5	9.1	16.1	12	16.7	14.2	15.9	5.4	2.9	4.9	3	6.6	4.6	2.6	2.5	0	3.3	0	2.1	5.3
[truncated: 11,462 more rows]
[truncated: 5 more columns]
