# Supplementary material for: Post-gastrulation synthetic embryos generated ex utero from mouse naive ESCs
Source: Cell. 2022 Sep 1;185(18):3290–3306.e25. doi: 10.1016/j.cell.2022.07.028 (PMC9439721; doi:10.1016/j.cell.2022.07.028)
Supplement: Data S2. Supplementary Spreadsheet 2 – Sequence of PCR primers used in this study, related to STAR Methods [file mmc2.xlsx]

## Sheet: Sheet1
Oligonucleotides	source	identifier
PCR primers: mCol1_forward: GCCTTCTACCCCTGCCTTTCTCTC	This paper	N/A
PCR primers: mCol1Gata4_Reverse: TAGTCCCCGGGAAAGAGAAGCG	This paper	N/A
PCR primers: mCol1Cdx2_Reverse: AGTTCTGCGGAGCCAGGTTCAG	This paper	N/A
PCR primers: mElf5-YFP_3’_forward: ATGGTCCTGCTGGAGTTCGTGAC	This paper	N/A
PCR primers: mElf5-YFP_3’_Reverse: TGGTCCATCTGCTTGTAGGCAAGA	This paper	N/A
PCR primers: mElf5-YFP_5’_forward: TTCACCTTTGAAGCTAATCGTTTGAGG	This paper	N/A
PCR primers: mElf5-YFP_5’_Reverse: AACTTGTGGCCGTTTACGTCGC	This paper	N/A
qPCR primers: mGata3-Forward: CTCGGCCATTCGTACATGGAA	This paper	N/A
qPCR primers: mGata3-Reverse: GGATACCTCTGCACCGTAGC	This paper	N/A
qPCR primers: mGata2 Forward: CACCCCGCCGTATTGAATG	This paper	N/A
qPCR primers: mGata2 Reverse: CCTGCGAGTCGAGATGGTTG	This paper	N/A
qPCR primers: mElf5 Forward: ATGTTGGACTCCGTAACCCAT	This paper	N/A
qPCR primers: mElf5-Reverse: GCAGGGTAGTAGTCTTCATTGCT	This paper	N/A
qPCR primers: mHand1_Forward: GGCAGCTACGCACATCATCA	This paper	N/A
qPCR primers: mHand1 Reverse: CCTGGCATCGGGACCATAG	This paper	N/A
qPCR primers: Total mCdx2 Forward: GCGAAACCTGTGCGAGTGGATG	This paper	N/A
qPCR primers: Total mCdx2 Reverse: CGGTATTTGTCTTTTGTCCTGGT	This paper	N/A
qPCR primers: mFgfr2 Forward: GCCTCTCGAACAGTATTCTCCT	This paper	N/A
qPCR primers: mFgfr2 Reverse: ACAGGGTTCATAAGGCATGGG	This paper	N/A
qPCR primers: Endogenous mGata4 Forward: CACTGGAAAAGCCTGCGTTCTTACA	This paper	N/A
qPCR primers: Endogenous mGata4 Reverse: AGAATAAGGAAGGAAGAAGTCTCTTGCCTC	This paper	N/A
qPCR primers: Endogenous mCdx2 Forward: AATTATGGACCTCAGGGGAAGACATG	This paper	N/A
qPCR primers: Endogenous mCdx2 Reverse: GCTGGCAGGAAGAGTCGGAATG	This paper	N/A
qPCR primers: mDppa1-Forward: ATGATGTCCCTTCAAGTCCTCA	This paper	N/A
qPCR primers: mDppa1-Reverse: TGTGTTGGGATCACTTCAGTGT	This paper	N/A
qPCR primers: Total mGata4-Forward: CACAAGATGAACGGCATCAACC	This paper	N/A
qPCR primers: Total mGata4-Reverse: CAGCGTGGTGGTAGTCTG	This paper	N/A
qPCR primers: mGata6- Forward: TCAGGGGTAGGGGCATCAG	This paper	N/A
qPCR primers: mGata6- Reverse: GTAGAGGCCGTCTTGACCTG	This paper	N/A
qPCR primers: mGapdh-Forward: AGTCAAGGCCGAGAATGGGAAG	This paper	N/A
qPCR primers: mGapdh-Reverse: AAGCAGTTGGTGGTGCAGGATG	This paper	N/A
qPCR primers: mSox17-Forward: AGCAGAACCCAGATCTGCAC	This paper	N/A
qPCR primers: mSox17-Reverse: CGCCTTCCAAGACTTGCCTA	This paper	N/A
qPCR primers: mActin-Forward: GATATCGCTGCGCTGGTCG	This paper	N/A
qPCR primers: mActin-Reverse: CCACGATGGAGGGGAATACAG	This paper	N/A
qPCR primers: mHnf4a-Forward: TGTTGCTAACACGATGCCCT	This paper	N/A
qPCR primers: mHnf4a-Reverse: GGCCACTCACACATCTGTCC	This paper	N/A
qPCR primers: Foxa2-Forward: GCACTCGGCTTCCAGTATGC	This paper	N/A
qPCR primers: Foxa2-Reverse: CGTAGTAGCTGCTCCAGTCG	This paper	N/A
qPCR primers: mPdgfra-Forward: AGTGGCTACATCATCCCCCT	This paper	N/A
qPCR primers: mPdgfra-Reverse: CCGAAGTCTGTGAGCTGTGT	This paper	N/A
